# Supplementary material for: The Extract of Camellia Seed Cake Alleviates Metabolic Dysfunction-Associated Steatotic Liver Disease (MASLD) in Mice by Promoting Coenzyme Q Synthesis
Source: Nutrients. 2025 Mar 15;17(6):1032. doi: 10.3390/nu17061032 (PMC11944731; doi:10.3390/nu17061032)
Supplement: Supplementary file 1 [file nutrients-17-01032-s001.zip › Table S1.xls]

gene_id	M3	M5	M7	N2	N4	N6	M	N	log2FoldChange	pvalue	padj	gene_name	gene_chr	gene_start	gene_end	gene_strand	gene_length	gene_biotype	gene_description	tf_family
246248	236.5146624	309.9534421	160.9953349	1361.601696	2431.619898	1412.596584	235.8211464	1735.272726	-2.879437094	7.03E-11	1.45E-06	Fmo5	NC_051337.1	185197184	185249699	+	2885	protein_coding	flavin containing dimethylaniline monoxygenase 5 && sp|Q8K4C0|FMO5_RAT Flavin-containing monooxygenase 5 OS=Rattus norvegicus OX=10116 GN=Fmo5 PE=1 SV=3 && PF00743:Flavin-binding monooxygenase-like	-
291793	381.1194818	350.4195859	101.8186713	4.135464529	7.560419425	53.11281442	277.785913	21.60289946	3.685999223	4.05E-06	0.041686661	Abhd3	NC_051353.1	1723203	1778488	-	1912	protein_coding	abhydrolase domain containing 3%2C phospholipase && sp|Q91ZH7|ABHD3_MOUSE Phospholipase ABHD3 OS=Mus musculus OX=10090 GN=Abhd3 PE=1 SV=1 && PF00561:alpha/beta hydrolase fold	-
362442	20.83289772	34.43927134	16.53465602	599.6423567	56.70314569	109.2898297	23.93560836	255.2117774	-3.411842232	8.03E-06	0.055118679	A2ml1	NC_051339.1	161815111	161857286	-	4639	protein_coding	alpha-2-macroglobulin-like 1 && sp|Q3UU35|OVOS_MOUSE Ovostatin homolog OS=Mus musculus OX=10090 GN=Ovos PE=2 SV=2 && PF00207:Alpha-2-macroglobulin family|PF17789:Macroglobulin domain MG4|PF07678:A-macroglobulin TED domain|PF01835:MG2 domain|PF17791:Macroglobulin domain MG3|PF07703:Alpha-2-macroglobulin bait region domain|PF07677:A-macroglobulin receptor binding domain	-
24188	1786.727346	975.4923607	1870.15662	364.9547447	494.2624199	595.4763617	1544.125442	484.8978421	1.670861137	9.31E-05	0.479166645	Aldh1a1	NC_051336.1	218000470	218152962	+	2433	protein_coding	aldehyde dehydrogenase 1 family%2C member A1%2C transcript variant X1 && sp|P51647|AL1A1_RAT Retinal dehydrogenase 1 OS=Rattus norvegicus OX=10116 GN=Aldh1a1 PE=1 SV=3 && PF00171:Aldehyde dehydrogenase family	-
24902	1990.154465	116.2325408	368.9839027	101.318881	140.8128118	105.2042286	825.123636	115.7786404	2.832335916	0.000190732	0.699462319	Sult2a6	NC_051336.1	74911097	74962239	-	1024	protein_coding	sulfotransferase family 2A%2C dehydroepiandrosterone (DHEA)-preferring%2C member 6 && sp|P22789|ST2A2_RAT Alcohol sulfotransferase A OS=Rattus norvegicus OX=10116 GN=St2a2 PE=1 SV=2 && PF00685:Sulfotransferase domain	-
366568	453.4218916	626.7947384	93.11622073	83.74315672	19.84610099	89.88322441	391.1109502	64.49082737	2.601402731	0.000203856	0.699462319	Slc30a3	NC_051341.1	25264310	25284720	+	2933	protein_coding	solute carrier family 30 member 3%2C transcript variant X6 && sp|Q6QIX3|ZNT3_RAT Zinc transporter 3 OS=Rattus norvegicus OX=10116 GN=Slc30a3 PE=1 SV=1 && -	-
499322	3.676393715	2.58294535	6.961960428	3.101598397	23.6263107	179.7664488	4.407099831	68.83145264	-3.958714299	0.000249274	0.733116209	Fam111a	NC_051336.1	209640865	209656551	+	3570	protein_coding	FAM111 trypsin like peptidase A%2C transcript variant X1 && sp|Q9D2L9|F111A_MOUSE Serine protease FAM111A OS=Mus musculus OX=10090 GN=Fam111a PE=2 SV=1 && PF13365:Trypsin-like peptidase domain	-
120100675	0	2.58294535	2.610735161	17.57572425	29.29662527	21.44940583	1.731226837	22.77391845	-3.633161504	0.000387113	0.996186459	LOC120100675	NC_051337.1	28345637	28381004	+	7238	lncRNA	uncharacterized LOC120100675%2C transcript variant X5 && sp|P10272|POL_BAEVM Gag-Pol polyprotein OS=Baboon endogenous virus (strain M7) OX=11764 GN=pol PE=3 SV=2 && -	-
102555869	11.02918115	28.41239886	17.40490107	124.0639359	7.560419425	322.7624877	18.94882702	151.462281	-2.991948767	0.000786579	0.998772652	LOC102555869	NC_051352.1	13060042	13082861	-	12722	lncRNA	uncharacterized LOC102555869 && - && -	-
24306	758.56257	836.0133118	429.9010564	342.2096898	68.04377483	92.94742524	674.8256461	167.73363	2.008848941	0.000972839	0.998772652	Cyp4a2	NC_051340.1	128922355	128934188	-	3339	protein_coding	cytochrome P450%2C family 4%2C subfamily a%2C polypeptide 2%2C transcript variant X1 && sp|P20816|CP4A2_RAT Cytochrome P450 4A2 OS=Rattus norvegicus OX=10116 GN=Cyp4a2 PE=1 SV=2 && PF00067:Cytochrome P450	-
288025	0	10.3317814	14.79416591	19.64345651	87.88987582	73.54081997	8.375315771	60.35805077	-2.818571934	0.001501988	0.998772652	Plaat1	NC_051346.1	71517492	71537142	-	3125	protein_coding	phospholipase A and acyltransferase 1 && sp|D2KX21|PLAT1_RAT Phospholipase A and acyltransferase 1 OS=Rattus norvegicus OX=10116 GN=Plaat1 PE=1 SV=1 && -	-
294930	419.1088836	428.7689282	207.9885678	164.384715	78.43935154	127.6750347	351.9554598	123.4997004	1.51107179	0.001801362	0.998772652	Nceh1	NC_051337.1	110074985	110135592	+	4568	protein_coding	neutral cholesterol ester hydrolase 1%2C transcript variant X1 && sp|B2GV54|NCEH1_RAT Neutral cholesterol ester hydrolase 1 OS=Rattus norvegicus OX=10116 GN=Nceh1 PE=1 SV=1 && PF07859:alpha/beta hydrolase fold	-
novel.66	84.55705546	17.21963567	13.92392086	9.304795191	2.835157285	4.08560111	38.56687066	5.408517862	2.829855986	0.002158343	0.998772652	-	NC_051337.1	179882303	179883152	+	750	-	- && P21416.3 RecName: Full=Gag polyprotein; AltName: Full=Core polyprotein; Contains: RecName: Full=Matrix protein p15; Short=MA; Contains: RecName: Full=RNA-binding phosphoprotein p12; AltName: Full=pp12; Contains: RecName: Full=Capsid protein p30; Short=CA; Contains: RecName: Full=Nucleocapsid protein p10; Short=NC-gag && PF01140:Matrix protein (MA), p15	-
29692	0	14.63669032	2.610735161	15.50799198	7.560419425	179.7664488	5.749141827	67.61162008	-3.527514641	0.002503891	0.998772652	Pla2g2a	NC_051340.1	151076442	151079019	+	883	protein_coding	phospholipase A2 group IIA%2C transcript variant X1 && sp|P14423|PA2GA_RAT Phospholipase A2, membrane associated OS=Rattus norvegicus OX=10116 GN=Pla2g2a PE=1 SV=2 && PF00068:Phospholipase A2	-
24582	25.73475601	64.57363376	49.60396805	145.7751247	123.8018681	128.696435	46.63745261	132.7578092	-1.500254107	0.002588959	0.998772652	Myh11	NC_051345.1	743364	838459	+	7053	protein_coding	myosin heavy chain 11%2C transcript variant X4 && sp|O08638|MYH11_MOUSE Myosin-11 OS=Mus musculus OX=10090 GN=Myh11 PE=1 SV=1 && PF02736:Myosin N-terminal SH3-like domain|PF01576:Myosin tail|PF00063:Myosin head (motor domain)	-
24835	45.34218916	6.887854268	4.351225268	1.033866132	0	2.042800555	18.8604229	1.025555562	4.206939266	0.002606214	0.998772652	Tnf	NC_051355.1	3622011	3624629	+	1687	protein_coding	tumor necrosis factor && sp|P16599|TNFA_RAT Tumor necrosis factor OS=Rattus norvegicus OX=10116 GN=Tnf PE=2 SV=1 && PF00229:TNF(Tumour Necrosis Factor) family	-
306748	29.41114972	47.35399809	36.55029225	85.81088898	127.5820778	100.0972272	37.77181335	104.4967313	-1.462973141	0.002614897	0.998772652	Cxcl14	NC_051352.1	8317933	8325956	+	1617	protein_coding	C-X-C motif chemokine ligand 14 && sp|Q9WUQ5|CXL14_MOUSE C-X-C motif chemokine 14 OS=Mus musculus OX=10090 GN=Cxcl14 PE=2 SV=2 && -	-
304884	361.5120487	672.4267729	382.9078235	214.0102894	73.7140894	201.2158546	472.282215	162.9800778	1.536116316	0.002905537	0.998772652	Tor3a	NC_051348.1	68769893	68798738	-	3238	protein_coding	torsin family 3%2C member A%2C transcript variant X1 && sp|Q5M936|TOR3A_RAT Torsin-3A OS=Rattus norvegicus OX=10116 GN=Tor3a PE=2 SV=1 && PF06309:Torsin	-
305897	422.7852773	242.7968629	180.1407261	33.08371623	23.6263107	157.2956427	281.9076221	71.33522322	1.982490711	0.003771191	0.998772652	Nfatc4	NC_051350.1	29286998	29314610	+	3567	protein_coding	nuclear factor of activated T-cells 4 && sp|D3Z9H7|NFAC4_RAT Nuclear factor of activated T-cells, cytoplasmic 4 OS=Rattus norvegicus OX=10116 GN=Nfatc4 PE=1 SV=1 && PF16179:Rel homology dimerisation domain|PF00554:Rel homology DNA-binding domain	RHD
novel.1	2.450929144	0	0	13.44025972	1.890104856	34.72760943	0.816976381	16.68599134	-4.54902084	0.003797261	0.998772652	-	NC_051336.1	15121379	15123138	+	1760	-	- && - && -	-
novel.441	42.89126001	68.87854268	76.58156471	15.50799198	29.29662527	12.25680333	62.78378913	19.02047353	1.72243088	0.004287987	0.998772652	-	NC_051354.1	37978062	37985308	-	899	-	- && - && -	-
170614	47.7931183	1.721963567	6.091715375	2.067732265	0	1.021400277	18.53559908	1.029710847	4.177570593	0.004743169	0.998772652	Trnd	NC_001665.2	6937	7004	+	68	tRNA	tRNA-Asp && - && -	-
498278	555.135451	134.3131582	730.1355999	118.8946052	80.32945639	221.6438602	473.1947364	140.2893073	1.754150838	0.004823872	0.998772652	Cfap126	NC_051348.1	83526657	83542552	+	1087	protein_coding	cilia and flagella associated protein 126%2C transcript variant X1 && sp|Q6P8X9|FLTOP_MOUSE Protein Flattop OS=Mus musculus OX=10090 GN=Cfap126 PE=1 SV=1 && -	-
311637	226.7109458	1663.416806	2335.737724	403.2077916	275.955309	506.6145376	1408.621825	395.2592127	1.833825798	0.005529465	0.998772652	Slc35c2	NC_051338.1	154012262	154023549	-	4672	protein_coding	solute carrier family 35 member C2%2C transcript variant X4 && sp|Q8VCX2|S35C2_MOUSE Solute carrier family 35 member C2 OS=Mus musculus OX=10090 GN=Slc35c2 PE=1 SV=1 && PF03151:Triose-phosphate Transporter family	-
106631776	1518.350604	231.6040998	197.5456271	179.892707	107.7359768	216.5368588	649.1667771	168.0551809	1.948873625	0.005724575	0.998772652	Mtln	NC_051338.1	115018810	115019668	-	445	lncRNA	mitoregulin && sp|Q8BT35|MTLN_MOUSE Mitoregulin OS=Mus musculus OX=10090 GN=Mtln PE=1 SV=1 && -	-
289712	23.28382686	74.90541516	143.5904338	845.7024962	84.10966611	168.5310458	80.59322529	366.1144027	-2.180092457	0.006037307	0.998772652	Evc	NC_051349.1	73456181	73498955	+	5878	protein_coding	EvC ciliary complex subunit 1%2C transcript variant X1 && sp|P57680|EVC_MOUSE Ellis-van Creveld syndrome protein homolog OS=Mus musculus OX=10090 GN=Evc PE=1 SV=2 && -	-
24440	24712.71856	3122.780929	1254.023122	2742.846849	2256.785198	1418.724985	9696.507535	2139.452344	2.180157076	0.00605671	0.998772652	Hbb	NC_051336.1	158250421	158251832	-	620	protein_coding	hemoglobin subunit beta && sp|P02091|HBB1_RAT Hemoglobin subunit beta-1 OS=Rattus norvegicus OX=10116 GN=Hbb PE=1 SV=3 && PF00042:Globin	-
novel.113	85.78252003	29.27338064	30.45857687	11.37252746	11.34062914	16.34240444	48.50482585	13.01852034	1.889673177	0.006171908	0.998772652	-	NC_051338.1	141811634	141813904	-	731	-	- && - && -	-
84600	22.05836229	0.860981783	2.610735161	0	0	0	8.510026412	0	5.51658211	0.006481939	0.998772652	Rag1	NC_051338.1	87917061	87928158	-	6536	protein_coding	recombination activating 1 && sp|P15919|RAG1_MOUSE V(D)J recombination-activating protein 1 OS=Mus musculus OX=10090 GN=Rag1 PE=1 SV=2 && PF10426:Recombination-activating protein 1 zinc-finger domain|PF12940:Recombination-activation protein 1 (RAG1), recombinase|PF00097:Zinc finger, C3HC4 type (RING finger)|PF12560:RAG1 importin binding	-
120098897	34.31300801	9.470799618	13.0536758	0	2.835157285	4.08560111	18.94582781	2.306919465	3.02166839	0.006854964	0.998772652	LOC120098897	NC_051355.1	4843081	4847572	-	1605	lncRNA	uncharacterized LOC120098897%2C transcript variant X1 && - && -	-
24678	199.7507252	68.0175609	14.79416591	35.1514485	15.12083885	11.23540305	94.187484	20.50256347	2.196682613	0.007457745	0.998772652	Pkib	NC_051355.1	36965172	37062190	+	2125	protein_coding	cAMP-dependent protein kinase inhibitor beta%2C transcript variant 1 && sp|Q04758|IPKB_MOUSE cAMP-dependent protein kinase inhibitor beta OS=Mus musculus OX=10090 GN=Pkib PE=3 SV=1 && PF02827:cAMP-dependent protein kinase inhibitor	-
114851	549.0081282	458.9032906	397.7019895	269.8390605	186.1753284	227.7722619	468.5378027	227.9288836	1.039312232	0.007582379	0.998772652	Cdkn1a	NC_051355.1	7149177	7159727	+	2414	protein_coding	cyclin-dependent kinase inhibitor 1A%2C transcript variant X2 && sp|P39689|CDN1A_MOUSE Cyclin-dependent kinase inhibitor 1 OS=Mus musculus OX=10090 GN=Cdkn1a PE=1 SV=4 && PF02234:Cyclin-dependent kinase inhibitor	-
25527	68.62601602	113.6495954	136.6284734	35.1514485	17.95599614	57.19841553	106.3013616	36.76862006	1.536130203	0.007606609	0.998772652	Ptgis	NC_051338.1	155928564	155964228	-	1777	protein_coding	prostaglandin I2 synthase && sp|Q62969|PTGIS_RAT Prostacyclin synthase OS=Rattus norvegicus OX=10116 GN=Ptgis PE=2 SV=1 && PF00067:Cytochrome P450	-
292710	689.9365539	777.4665505	776.2585877	2047.054942	1014.041255	1633.219044	747.8872307	1564.771747	-1.064828703	0.008511435	0.998772652	Ethe1	NC_051336.1	80184037	80199092	+	967	protein_coding	ETHE1%2C persulfide dioxygenase && sp|Q9DCM0|ETHE1_MOUSE Persulfide dioxygenase ETHE1, mitochondrial OS=Mus musculus OX=10090 GN=Ethe1 PE=1 SV=2 && PF00753:Metallo-beta-lactamase superfamily	-
170580	703.4166642	58.54676128	268.9057215	168.5201796	30.2416777	39.83461082	343.623049	79.53215603	2.110846	0.008520709	0.998772652	Fgf21	NC_051336.1	96083495	96084738	-	627	protein_coding	fibroblast growth factor 21 && sp|Q9JJN1|FGF21_MOUSE Fibroblast growth factor 21 OS=Mus musculus OX=10090 GN=Fgf21 PE=2 SV=1 && PF00167:Fibroblast growth factor	-
293522	36.76393715	2.58294535	6.961960428	1.033866132	0.945052428	2.042800555	15.43628098	1.340573038	3.513297041	0.008610711	0.998772652	Ahsp	NC_051336.1	182879901	182885508	+	968	protein_coding	alpha hemoglobin stabilizing protein%2C transcript variant X3 && sp|Q9CY02|AHSP_MOUSE Alpha-hemoglobin-stabilizing protein OS=Mus musculus OX=10090 GN=Ahsp PE=1 SV=1 && PF09236:Alpha-haemoglobin stabilising protein	-
100911718	269.6022058	411.5492925	602.209577	505.5605387	1689.753742	1126.604506	427.7870251	1107.306262	-1.371453078	0.008816563	0.998772652	LOC100911718	NC_051336.1	237693101	237722462	+	2090	protein_coding	cytochrome P450 2C6-like && sp|P05178|CP2C6_RAT Cytochrome P450 2C6 OS=Rattus norvegicus OX=10116 GN=Cyp2c6 PE=2 SV=2 && PF00067:Cytochrome P450	-
120097793	93.13530746	14.63669032	22.62637139	15.50799198	2.835157285	8.171202219	43.46612306	8.838117163	2.294812324	0.009790721	0.998772652	LOC120097793	NC_051352.1	3065469	3091728	-	6239	protein_coding	zinc finger protein 431-like%2C transcript variant X11 && sp|P11369|LORF2_MOUSE LINE-1 retrotransposable element ORF2 protein OS=Mus musculus OX=10090 GN=Pol PE=1 SV=2 && PF01352:KRAB box|PF00096:Zinc finger, C2H2 type	-
100360692	414.2070253	318.5632599	354.1897368	174.7233764	40.63725441	184.8734502	362.3200073	133.4113603	1.441976753	0.009802102	0.998772652	Pbld2	NC_051355.1	25568242	25603092	-	5916	protein_coding	phenazine biosynthesis-like protein domain containing 2 && sp|Q68G31|PBLD_RAT Phenazine biosynthesis-like domain-containing protein OS=Rattus norvegicus OX=10116 GN=Pbld PE=2 SV=1 && PF02567:Phenazine biosynthesis-like protein	-
117249	0	0	0	5.169330662	5.670314569	7.149801942	0	5.996482391	-5.067721269	0.009966225	0.998772652	Dnah3	NC_051336.1	174305929	174479490	-	14886	protein_coding	dynein%2C axonemal%2C heavy chain 3%2C transcript variant X2 && sp|Q8BW94|DYH3_MOUSE Dynein axonemal heavy chain 3 OS=Mus musculus OX=10090 GN=Dnah3 PE=1 SV=2 && PF12781:ATP-binding dynein motor region|PF17857:AAA+ lid domain|PF03028:Dynein heavy chain region D6 P-loop domain|PF12775:P-loop containing dynein motor region|PF08393:Dynein heavy chain, N-terminal region 2|PF18198:Dynein heavy chain A…	-
102546527	14.70557486	5.165890701	5.221470321	0	0	1.021400277	8.364311961	0.340466759	4.533976125	0.010043024	0.998772652	LOC102546527	NC_051345.1	86783557	86788279	+	1528	lncRNA	uncharacterized LOC102546527 && - && -	-
100363539	1417.86251	208.3575916	262.8140062	222.2812184	130.4172351	219.6010596	629.6780358	190.7665044	1.721938116	0.010263672	0.998772652	Mrpl33	NC_051341.1	24825804	24834061	-	527	protein_coding	mitochondrial ribosomal protein L33 && sp|Q9CQP0|RM33_MOUSE 39S ribosomal protein L33, mitochondrial OS=Mus musculus OX=10090 GN=Mrpl33 PE=1 SV=1 && -	-
120095687	1.225464572	3.443927134	0.870245054	9.304795191	21.73620585	11.23540305	1.846545586	14.0921347	-2.907571006	0.010497544	0.998772652	LOC120095687	NC_051346.1	76617058	76630585	-	8576	lncRNA	uncharacterized LOC120095687 && - && -	-
120101225	14.70557486	2.58294535	2.610735161	0	0	0	6.633085124	0	5.15743343	0.010628625	0.998772652	LOC120101225	NC_051337.1	171527196	171527269	-	74	snoRNA	small nucleolar RNA SNORD73 && - && -	-
353118	36.76393715	1.721963567	0	0	0	1.021400277	12.82863357	0.340466759	5.150312472	0.010737265	0.998772652	MAST1	NC_051354.1	23216418	23244224	+	4796	protein_coding	microtubule associated serine/threonine kinase 1 && sp|Q810W7|MAST1_RAT Microtubule-associated serine/threonine-protein kinase 1 OS=Rattus norvegicus OX=10116 GN=Mast1 PE=1 SV=1 && PF17820:PDZ domain|PF08926:Domain of unknown function (DUF1908)|PF00069:Protein kinase domain	-
54262	25.73475601	3.443927134	64.39813396	118.8946052	211.6917439	53.11281442	31.19227237	127.8997212	-2.034479036	0.012091862	0.998772652	Kcnn2	NC_051353.1	37817966	38258347	+	4565	protein_coding	potassium calcium-activated channel subfamily N member 2%2C transcript variant X1 && sp|P58390|KCNN2_MOUSE Small conductance calcium-activated potassium channel protein 2 OS=Mus musculus OX=10090 GN=Kcnn2 PE=1 SV=2 && -	-
310877	382.3449464	142.9229761	128.7962679	98.21728257	72.76903697	88.86182413	218.0213968	86.61604789	1.329167378	0.012730171	0.998772652	Tifa	NC_051337.1	216257926	216267635	+	2292	protein_coding	TRAF-interacting protein with forkhead-associated domain%2C transcript variant X2 && sp|Q5XIB9|TIFA_RAT TRAF-interacting protein with FHA domain-containing protein A OS=Rattus norvegicus OX=10116 GN=Tifa PE=2 SV=1 && PF00498:FHA domain	-
59264	13.48011029	10.3317814	13.0536758	1.033866132	0.945052428	3.064200832	12.2885225	1.681039798	2.874773362	0.013568522	0.998772652	Ltb4r	NC_051350.1	29263126	29265716	+	1757	protein_coding	leukotriene B4 receptor%2C transcript variant X2 && sp|Q9R0Q2|LT4R1_RAT Leukotriene B4 receptor 1 OS=Rattus norvegicus OX=10116 GN=Ltb4r PE=1 SV=1 && -	-
100362751	432.5889939	66.29559733	72.23033944	51.69330662	51.03283112	69.45521886	190.3716435	57.39378553	1.726679581	0.013646433	0.998772652	LOC100362751	NC_051349.1	42745280	42745734	-	455	protein_coding	ribosomal protein P2-like && sp|P02401|RLA2_RAT 60S acidic ribosomal protein P2 OS=Rattus norvegicus OX=10116 GN=Rplp2 PE=1 SV=2 && PF00428:60s Acidic ribosomal protein	-
120095029	39.2148663	1.721963567	4.351225268	0	2.835157285	0	15.09601838	0.945052428	3.949007261	0.013770726	0.998772652	LOC120095029	NC_051345.1	10953813	10954672	+	507	lncRNA	uncharacterized LOC120095029 && - && -	-
291940	0	0.860981783	0	3.101598397	11.34062914	8.171202219	0.286993928	7.537809918	-4.438133297	0.013958936	0.998772652	Zfp827	NC_051354.1	28720568	28887381	-	22698	protein_coding	zinc finger protein 827%2C transcript variant X11 && sp|Q505G8|ZN827_MOUSE Zinc finger protein 827 OS=Mus musculus OX=10090 GN=Znf827 PE=1 SV=2 && -	-
100359982	6755.986184	1717.658658	1556.868401	1272.689209	1204.941846	1346.205566	3343.504414	1274.612207	1.391080151	0.014417986	0.998772652	Mpc2	NC_051348.1	77728176	77747664	+	999	protein_coding	mitochondrial pyruvate carrier 2%2C transcript variant X1 && sp|P38718|MPC2_RAT Mitochondrial pyruvate carrier 2 OS=Rattus norvegicus OX=10116 GN=Mpc2 PE=2 SV=1 && PF03650:Mitochondrial pyruvate carriers	-
120103005	28.18568515	81.79326943	56.56592848	16.54185812	19.84610099	22.4708061	55.51496102	19.6195884	1.5062753	0.014693323	0.998772652	LOC120103005	NC_051340.1	146575250	146584560	+	3559	lncRNA	uncharacterized LOC120103005 && sp|Q9JKV7|EXTL1_MOUSE Exostosin-like 1 OS=Mus musculus OX=10090 GN=Extl1 PE=2 SV=2 && -	-
305000	0	0	0	1.033866132	13.23073399	4.08560111	0	6.116733745	-5.099931747	0.014949071	0.998772652	Exo1	NC_051348.1	87809725	87834654	+	5295	protein_coding	exonuclease 1 && sp|Q9QZ11|EXO1_MOUSE Exonuclease 1 OS=Mus musculus OX=10090 GN=Exo1 PE=2 SV=2 && PF00867:XPG I-region|PF00752:XPG N-terminal domain	-
novel.375	25.73475601	71.46148803	33.93955709	363.9208786	10.39557671	179.7664488	43.71193371	184.6943014	-2.075505369	0.014995416	0.998772652	-	NC_051349.1	80390196	80390545	+	350	-	- && - && -	-
24914	17.15650401	229.0211544	31.32882193	563.4570421	643.5807036	48.00581304	92.50216011	418.3478529	-2.174562373	0.015901336	0.998772652	Lox	NC_051353.1	45964311	46041477	-	5189	protein_coding	lysyl oxidase%2C transcript variant X1 && sp|P16636|LYOX_RAT Protein-lysine 6-oxidase OS=Rattus norvegicus OX=10116 GN=Lox PE=1 SV=2 && -	-
100361574	947.284114	132.5911947	161.86558	120.9623375	134.1974448	145.0388394	413.9136295	133.3995406	1.631916419	0.016147618	0.998772652	Polr2k	NC_051342.1	67347118	67359466	+	780	protein_coding	RNA polymerase II%2C I and III subunit K%2C transcript variant X2 && sp|Q3ZBC0|RPAB4_BOVIN DNA-directed RNA polymerases I, II, and III subunit RPABC4 OS=Bos taurus OX=9913 GN=POLR2K PE=1 SV=1 && -	-
120102490	0	4.304908917	20.01563623	13.44025972	148.3732312	8.171202219	8.106848383	56.66156439	-2.786692086	0.016202029	0.998772652	LOC120102490	NC_051339.1	67330399	67331371	-	973	protein_coding	insulin-induced gene 1 protein-like && sp|Q08755|INSI1_RAT Insulin-induced gene 1 protein OS=Rattus norvegicus OX=10116 GN=Insig1 PE=2 SV=1 && PF07281:Insulin-induced protein (INSIG)	-
81508	6009.67826	17375.47337	24261.56185	30760.61903	54901.87576	30193.6136	15882.23783	38618.7028	-1.281856591	0.016407111	0.998772652	Bhmt	NC_051337.1	24859871	24879449	-	1866	protein_coding	betaine-homocysteine S-methyltransferase && sp|O09171|BHMT1_RAT Betaine--homocysteine S-methyltransferase 1 OS=Rattus norvegicus OX=10116 GN=Bhmt PE=1 SV=1 && PF02574:Homocysteine S-methyltransferase	-
498206	0	11.19276319	1.740490107	46.52397595	3.780209713	39.83461082	4.311084431	30.0462655	-2.762809915	0.016495012	0.998772652	Tnfrsf11a	NC_051348.1	21928370	21986719	+	2780	protein_coding	TNF receptor superfamily member 11A%2C transcript variant X1 && sp|O35305|TNR11_MOUSE Tumor necrosis factor receptor superfamily member 11A OS=Mus musculus OX=10090 GN=Tnfrsf11a PE=1 SV=1 && -	-
307940	41.66579544	18.94159924	71.36009439	12.40639359	15.12083885	14.29960388	43.98916302	13.94227877	1.657398444	0.016521807	0.998772652	Disc1	NC_051354.1	53014201	53223617	+	6879	protein_coding	DISC1 scaffold protein%2C transcript variant X1 && sp|Q810H6|DISC1_RAT Disrupted in schizophrenia 1 homolog OS=Rattus norvegicus OX=10116 GN=Disc1 PE=1 SV=2 && -	-
106456572	83.33159088	24.10748994	12.18343075	9.304795191	7.560419425	13.27820361	39.87417052	10.04780607	1.979794564	0.016530172	0.998772652	Crnde	NC_051354.1	14643887	14653880	+	822	lncRNA	colorectal neoplasia differentially expressed && - && -	-
102552469	109.0663469	38.74418026	37.4205373	16.54185812	22.68125828	24.51360666	61.74368815	21.24557435	1.530842392	0.0166107	0.998772652	LOC102552469	NC_051352.1	4185654	4201300	+	3536	lncRNA	uncharacterized LOC102552469%2C transcript variant X1 && - && -	-
690345	1553.889077	214.3844641	279.3486622	218.1457539	217.3620585	243.093266	682.5407344	226.2003595	1.592309592	0.016831161	0.998772652	Srp9	NC_051348.1	93832580	93840720	+	1328	protein_coding	signal recognition particle 9 && sp|P49962|SRP09_MOUSE Signal recognition particle 9 kDa protein OS=Mus musculus OX=10090 GN=Srp9 PE=1 SV=2 && -	-
120099844	15.93103943	6.026872484	5.221470321	0	0.945052428	1.021400277	9.05979408	0.655484235	3.762130305	0.017126332	0.998772652	LOC120099844	NC_051336.1	121313138	121320010	-	2178	lncRNA	uncharacterized LOC120099844 && - && -	-
108352861	33.08754344	0.860981783	0	0	0	1.021400277	11.31617507	0.340466759	4.968665686	0.017544466	0.998772652	LOC108352861	NC_051349.1	94937477	94937817	+	341	protein_coding	40S ribosomal protein S28 pseudogene && sp|Q56JX6|RS28_BOVIN 40S ribosomal protein S28 OS=Bos taurus OX=9913 GN=RPS28 PE=3 SV=1 && -	-
304823	0	0	0.870245054	2.067732265	0	28.59920777	0.290081685	10.22231334	-4.874064023	0.017654617	0.998772652	Igfn1	NC_051348.1	47395618	47427506	-	8766	protein_coding	immunoglobulin-like and fibronectin type III domain containing 1 && sp|Q3KNY0|IGFN1_MOUSE Immunoglobulin-like and fibronectin type III domain-containing protein 1 OS=Mus musculus OX=10090 GN=Igfn1 PE=1 SV=3 && PF18362:Tri-helix bundle domain|PF00041:Fibronectin type III domain|PF07679:Immunoglobulin I-set domain	-
29142	335.7772927	728.3905888	139.2392086	230.5521475	49.14272627	123.5894336	401.1356967	134.4281024	1.578137812	0.017798861	0.998772652	Vnn1	NC_051336.1	21537084	21547395	-	2362	protein_coding	vanin 1 && sp|Q9Z0K8|VNN1_MOUSE Pantetheinase OS=Mus musculus OX=10090 GN=Vnn1 PE=1 SV=3 && PF00795:Carbon-nitrogen hydrolase	-
25035	1582.074762	2648.379966	3401.787914	4613.110682	4743.218137	5630.979729	2544.080881	4995.769516	-0.973353131	0.018177922	0.998772652	Cyb5r3	NC_051342.1	114306686	114324247	-	2034	protein_coding	cytochrome b5 reductase 3%2C transcript variant X1 && sp|P20070|NB5R3_RAT NADH-cytochrome b5 reductase 3 OS=Rattus norvegicus OX=10116 GN=Cyb5r3 PE=1 SV=2 && -	-
120095242	20.83289772	25.8294535	25.23710655	8.270929058	7.560419425	5.107001387	23.96648593	6.979449957	1.781801237	0.018224694	0.998772652	LOC120095242	NC_051345.1	2172172	2176018	+	3847	pseudogene	- && sp|Q3SZR8|SRSF3_BOVIN Serine/arginine-rich splicing factor 3 OS=Bos taurus OX=9913 GN=SRSF3 PE=2 SV=1 && -	-
362431	279.4059224	72.32246981	81.80303503	41.35464529	60.4833554	58.21981581	144.5104757	53.3526055	1.432800003	0.018325794	0.998772652	Clec4a3	NC_051339.1	156214030	156224818	+	1395	protein_coding	C-type lectin domain family 4%2C member A3 && sp|Q67EQ0|CLC4A_RAT C-type lectin domain family 4 member A OS=Rattus norvegicus OX=10116 GN=Clec4a PE=2 SV=1 && PF00059:Lectin C-type domain	-
100912373	0	0	0	1.033866132	5.670314569	10.21400277	0	5.639394492	-4.979637756	0.018376372	0.998772652	LOC100912373	NC_051340.1	28330167	28355691	+	962	misc_RNA	uncharacterized LOC100912373%2C transcript variant X1 && sp|P0DMB2|CH088_HUMAN Uncharacterized protein C8orf88 OS=Homo sapiens OX=9606 GN=C8orf88 PE=4 SV=1 && -	-
25059	0	1.721963567	2.610735161	5.169330662	22.68125828	9.192602497	1.444232909	12.34773048	-3.028090192	0.01843961	0.998772652	Hk2	NC_051339.1	115234509	115283530	-	3633	protein_coding	hexokinase 2 && sp|P27881|HXK2_RAT Hexokinase-2 OS=Rattus norvegicus OX=10116 GN=Hk2 PE=1 SV=1 && PF00349:Hexokinase|PF03727:Hexokinase	-
680702	268.3767412	54.24185236	39.16102741	39.28691303	24.57136313	46.98441276	120.593207	36.94756297	1.702691909	0.018494685	0.998772652	Ripply1	NC_051356.1	103436731	103440904	-	2186	protein_coding	ripply transcriptional repressor 1 && sp|Q2WG77|RIPP1_MOUSE Protein ripply1 OS=Mus musculus OX=10090 GN=Ripply1 PE=2 SV=1 && PF14998:Transcription Regulator	-
317232	24.50929144	16.35865389	16.53465602	4.135464529	6.615366997	3.064200832	19.13420045	4.605010786	2.043593514	0.018531525	0.998772652	Magee1	NC_051356.1	70189242	70192789	+	3548	protein_coding	MAGE family member E1 && sp|A1A5P9|MAGE1_RAT Melanoma-associated antigen E1 OS=Rattus norvegicus OX=10116 GN=Magee1 PE=2 SV=1 && PF01454:MAGE family	-
291983	2915.380216	403.8004565	451.6571828	323.6000994	413.9329635	506.6145376	1256.945952	414.7158668	1.599168501	0.018680313	0.998772652	Psmb10	NC_051354.1	33830958	33833442	-	999	protein_coding	proteasome 20S subunit beta 10 && sp|Q4KM35|PSB10_RAT Proteasome subunit beta type-10 OS=Rattus norvegicus OX=10116 GN=Psmb10 PE=2 SV=1 && PF12465:Proteasome beta subunits C terminal|PF00227:Proteasome subunit	-
102548818	6.127322859	9.470799618	5.221470321	26.88051944	22.68125828	22.4708061	6.939864266	24.01086127	-1.783941576	0.018797067	0.998772652	LOC102548818	NC_051336.1	134107741	134110798	+	1531	lncRNA	uncharacterized LOC102548818 && - && -	-
500711	26.96022058	13.77570854	14.79416591	3.101598397	5.670314569	4.08560111	18.51003168	4.285838025	2.097141518	0.018932705	0.998772652	Ppp4r4	NC_051341.1	122663172	122753988	+	4500	protein_coding	protein phosphatase 4%2C regulatory subunit 4%2C transcript variant X1 && sp|Q8C0Y0|PP4R4_MOUSE Serine/threonine-protein phosphatase 4 regulatory subunit 4 OS=Mus musculus OX=10090 GN=Ppp4r4 PE=1 SV=2 && -	-
680409	708.3185225	1470.556886	1392.392086	2669.442354	1897.665276	2534.094088	1190.422498	2367.067239	-0.99114892	0.019603624	0.998772652	Prodh1	NC_051346.1	82910043	82927305	+	4546	protein_coding	proline dehydrogenase 1%2C transcript variant X5 && sp|Q9WU79|PROD_MOUSE Proline dehydrogenase 1, mitochondrial OS=Mus musculus OX=10090 GN=Prodh PE=1 SV=2 && -	-
689938	5873.651693	811.9058218	837.1757415	871.5491495	639.8004939	979.522866	2507.577752	830.2908365	1.594358273	0.019736982	0.998772652	Ndufc1	NC_051337.1	135447067	135450950	-	673	protein_coding	NADH_ubiquinone oxidoreductase subunit C1%2C transcript variant X3 && sp|Q9CQY9|NDUC1_MOUSE NADH dehydrogenase [ubiquinone] 1 subunit C1, mitochondrial OS=Mus musculus OX=10090 GN=Ndufc1 PE=1 SV=1 && PF15088:NADH dehydrogenase [ubiquinone] 1 subunit C1, mitochondrial	-
100364457	109.0663469	12.91472675	12.18343075	12.40639359	8.505471854	10.21400277	44.72150146	10.37528941	2.098796584	0.019754658	0.998772652	LOC100364457	NC_051336.1	76622575	76623293	-	719	protein_coding	ribosomal protein L9-like && sp|P17077|RL9_RAT 60S ribosomal protein L9 OS=Rattus norvegicus OX=10116 GN=Rpl9 PE=1 SV=1 && PF00347:Ribosomal protein L6	-
294900	696.0638768	143.7839578	146.201169	141.6396601	132.3073399	75.58362053	328.6830012	116.5102069	1.494124363	0.019766401	0.998772652	Tpd52	NC_051337.1	92735246	92816079	+	3140	protein_coding	tumor protein D52 && sp|Q62393|TPD52_MOUSE Tumor protein D52 OS=Mus musculus OX=10090 GN=Tpd52 PE=1 SV=2 && PF04201:Tumour protein D52 family	-
120097845	20.83289772	68.0175609	63.52788891	64.0997002	47.25262141	434.0951179	50.79278251	181.8158132	-1.835099409	0.01980856	0.998772652	LOC120097845	NC_051352.1	54216392	54220950	+	1206	lncRNA	uncharacterized LOC120097845 && - && -	-
102552448	93.13530746	150.6718121	130.536758	257.4326669	272.1750993	204.2800555	124.7812925	244.6292739	-0.968565895	0.020251922	0.998772652	LOC102552448	NC_051339.1	33582652	33589860	+	3198	lncRNA	uncharacterized LOC102552448%2C transcript variant X1 && - && -	-
100362331	3.676393715	1.721963567	6.961960428	37.21918076	3.780209713	24.51360666	4.120105904	21.83766571	-2.399539341	0.02040572	0.998772652	Ndufa4l2	NC_051342.1	63351021	63359010	+	1169	protein_coding	NDUFA4%2C mitochondrial complex associated like 2 && sp|Q4FZG9|NUA4L_MOUSE NADH dehydrogenase [ubiquinone] 1 alpha subcomplex subunit 4-like 2 OS=Mus musculus OX=10090 GN=Ndufa4l2 PE=3 SV=1 && -	-
313491	7162.840422	1064.173484	1026.018918	1138.286612	543.4051462	1330.884561	3084.344275	1004.192106	1.618763508	0.020420751	0.998772652	Hint2	NC_051340.1	57904613	57906868	-	587	protein_coding	histidine triad nucleotide binding protein 2 && sp|Q9D0S9|HINT2_MOUSE Histidine triad nucleotide-binding protein 2, mitochondrial OS=Mus musculus OX=10090 GN=Hint2 PE=1 SV=1 && PF01230:HIT domain	-
25462	5987.619898	946.2189801	1114.783914	873.6168818	966.788634	1057.149287	2682.874264	965.851601	1.473631048	0.021254298	0.998772652	Hspe1	NC_051344.1	56589912	56593000	+	680	protein_coding	heat shock protein family E (Hsp10) member 1 && sp|P26772|CH10_RAT 10 kDa heat shock protein, mitochondrial OS=Rattus norvegicus OX=10116 GN=Hspe1 PE=1 SV=3 && PF00166:Chaperonin 10 Kd subunit	-
366275	6.127322859	26.69043529	29.58833182	51.69330662	117.1865011	31.6634086	20.80202999	66.84773877	-1.670971995	0.021256167	0.998772652	Ptk6	NC_051338.1	168307073	168315664	-	2142	protein_coding	protein tyrosine kinase 6 && sp|Q64434|PTK6_MOUSE Protein-tyrosine kinase 6 OS=Mus musculus OX=10090 GN=Ptk6 PE=1 SV=1 && PF00018:SH3 domain|PF07714:Protein tyrosine kinase|PF00017:SH2 domain	-
102546746	23.28382686	21.52454459	13.0536758	4.135464529	5.670314569	5.107001387	19.28734908	4.970926828	1.949934405	0.021515213	0.998772652	Lrap	NC_051347.1	33562482	33574339	-	7601	lncRNA	locus regulating alcohol preference && - && -	-
25123	113.9682052	96.42995975	101.8186713	158.1815182	203.1862721	241.0504655	104.0722787	200.8060853	-0.949545355	0.02173637	0.998772652	Tagln	NC_051343.1	46224939	46230413	-	1051	protein_coding	transgelin && sp|P31232|TAGL_RAT Transgelin OS=Rattus norvegicus OX=10116 GN=Tagln PE=1 SV=2 && PF00307:Calponin homology (CH) domain|PF00402:Calponin family repeat	-
102551352	167.8886463	74.90541516	60.91715375	43.42237756	48.19767384	32.68480888	101.2370717	41.43495342	1.283077008	0.021742147	0.998772652	LOC102551352	NC_051336.1	252461331	252463112	+	1562	lncRNA	uncharacterized LOC102551352%2C transcript variant X2 && - && -	-
499985	212.0053709	122.2594133	64.39813396	42.38851142	75.60419425	43.92021193	132.8876394	53.97097254	1.295291684	0.022154643	0.998772652	RGD1565355	NC_051339.1	17424749	17465808	+	2678	protein_coding	similar to fatty acid translocase/CD36%2C transcript variant X1 && sp|Q07969|CD36_RAT Platelet glycoprotein 4 OS=Rattus norvegicus OX=10116 GN=Cd36 PE=1 SV=3 && PF01130:CD36 family	-
361752	14.70557486	6.026872484	26.10735161	2.067732265	0	5.107001387	15.61326632	2.391577884	2.720109241	0.022243914	0.998772652	Pde6c	NC_051336.1	235909473	235965460	+	3118	protein_coding	phosphodiesterase 6C%2C transcript variant X1 && sp|Q91ZQ1|PDE6C_MOUSE Cone cGMP-specific 3',5'-cyclic phosphodiesterase subunit alpha' OS=Mus musculus OX=10090 GN=Pde6c PE=2 SV=1 && PF00233:3'5'-cyclic nucleotide phosphodiesterase|PF01590:GAF domain	-
56824	236.5146624	0	27.84784171	0	0	0	88.12083469	0	8.904572879	0.022685436	0.998772652	Ifit1	NC_051336.1	232152038	232154103	+	2066	protein_coding	interferon-induced protein with tetratricopeptide repeats 1 && sp|Q64282|IFIT1_MOUSE Interferon-induced protein with tetratricopeptide repeats 1 OS=Mus musculus OX=10090 GN=Ifit1 PE=1 SV=2 && -	-
367166	64.94962231	375.3880576	179.270481	490.0525467	932.7667466	276.7994752	206.5360536	566.5395895	-1.453958539	0.022710324	0.998772652	Hyal1	NC_051343.1	108250654	108254526	+	2909	protein_coding	hyaluronidase 1%2C transcript variant X1 && sp|Q76HN1|HYAL1_RAT Hyaluronidase-1 OS=Rattus norvegicus OX=10116 GN=Hyal1 PE=2 SV=1 && PF01630:Hyaluronidase	-
29455	26.96022058	6.887854268	61.7873988	3.101598397	11.34062914	8.171202219	31.87849122	7.537809918	2.077173828	0.023153212	0.998772652	Gdf15	NC_051351.1	18805312	18807893	+	912	protein_coding	growth differentiation factor 15 && sp|Q9Z0J6|GDF15_RAT Growth/differentiation factor 15 OS=Rattus norvegicus OX=10116 GN=Gdf15 PE=1 SV=1 && PF00019:Transforming growth factor beta like domain	-
499670	1.225464572	2.58294535	3.480980214	8.270929058	25.51641556	8.171202219	2.429796712	13.98618228	-2.497228874	0.023175555	0.998772652	RGD1560263	NC_051337.1	182253957	182256611	-	2655	protein_coding	similar to nuclear receptor binding factor 2 && sp|Q9QYK3|NRBF2_RAT Nuclear receptor-binding factor 2 OS=Rattus norvegicus OX=10116 GN=Nrbf2 PE=1 SV=1 && -	-
58854	11427.45713	1649.641097	2112.084745	1872.331566	1424.194009	2136.76938	5063.060991	1811.098318	1.483016259	0.023197429	0.998772652	Psmb4	NC_051337.1	182442757	182445532	-	923	protein_coding	proteasome 20S subunit beta 4 && sp|P34067|PSB4_RAT Proteasome subunit beta type-4 OS=Rattus norvegicus OX=10116 GN=Psmb4 PE=1 SV=2 && PF00227:Proteasome subunit	-
120102105	2366.372088	130.0082493	271.5164567	286.3809186	179.5599614	319.6982868	922.6322647	261.8797223	1.816308696	0.023308454	0.998772652	LOC120102105	NC_051338.1	2231807	2233678	+	1872	rRNA	18S ribosomal RNA && sp|Q5DU56|NLRC3_MOUSE Protein NLRC3 OS=Mus musculus OX=10090 GN=Nlrc3 PE=1 SV=2 && -	-
501105	0	0	0	9.304795191	9.450524282	0	0	6.251773158	-5.128886295	0.023329686	0.998772652	Ankrd66	NC_051344.1	17421432	17441212	+	2275	protein_coding	ankyrin repeat domain 66%2C transcript variant X5 && sp|B4E2M5|ANR66_HUMAN Ankyrin repeat domain-containing protein 66 OS=Homo sapiens OX=9606 GN=ANKRD66 PE=2 SV=2 && PF12796:Ankyrin repeats (3 copies)	-
24963	13.48011029	3.443927134	3.480980214	0	0	1.021400277	6.801672546	0.340466759	4.231979691	0.023592974	0.998772652	Hspa1l	NC_051355.1	3848843	3855571	-	2632	protein_coding	heat shock protein family A (Hsp70) member 1 like && sp|P55063|HS71L_RAT Heat shock 70 kDa protein 1-like OS=Rattus norvegicus OX=10116 GN=Hspa1l PE=2 SV=2 && PF00012:Hsp70 protein	-
120102435	318.6207887	66.29559733	62.65764385	46.52397595	49.14272627	62.30541692	149.1913433	52.65737305	1.498305356	0.02374983	0.998772652	LOC120102435	NC_051339.1	181090808	181122802	-	2833	protein_coding	ERGIC and golgi 2 && sp|Q9CR89|ERGI2_MOUSE Endoplasmic reticulum-Golgi intermediate compartment protein 2 OS=Mus musculus OX=10090 GN=Ergic2 PE=1 SV=1 && PF07970:Endoplasmic reticulum vesicle transporter	-
25044	746.3079242	1805.4788	154.0333745	3673.326368	323.2079304	6310.210914	901.9400329	3435.581737	-1.929363247	0.024061816	0.998772652	Sds	NC_051347.1	36083226	36090540	-	1274	protein_coding	serine dehydratase && sp|P09367|SDHL_RAT L-serine dehydratase/L-threonine deaminase OS=Rattus norvegicus OX=10116 GN=Sds PE=1 SV=3 && PF00291:Pyridoxal-phosphate dependent enzyme	-
171047	1074.732429	151.5327939	131.4070031	158.1815182	93.56019039	187.937651	452.5574088	146.5597866	1.625450376	0.024488053	0.998772652	Dnph1	NC_051344.1	14481296	14484034	-	545	protein_coding	2'-deoxynucleoside 5'-phosphate N-hydrolase 1 && sp|O35820|DNPH1_RAT 2'-deoxynucleoside 5'-phosphate N-hydrolase 1 OS=Rattus norvegicus OX=10116 GN=Dnph1 PE=1 SV=1 && PF05014:Nucleoside 2-deoxyribosyltransferase	-
102546477	20.83289772	0.860981783	0	0	0	0	7.231293168	0	5.283072284	0.024861354	0.998772652	LOC102546477	NC_051337.1	115436848	115439292	-	1556	lncRNA	uncharacterized LOC102546477%2C transcript variant X1 && - && -	-
120095041	35.53847258	22.38552637	16.53465602	9.304795191	4.725262141	8.171202219	24.81955166	7.40041985	1.742329379	0.02530496	0.998772652	LOC120095041	NC_051345.1	12721398	12724554	-	2100	protein_coding	vegetative cell wall protein gp1-like && - && -	-
680354	436.2653876	76.62737873	67.00886912	71.33676313	62.37346026	65.36961775	193.3005451	66.35994705	1.539225358	0.025321194	0.998772652	Tceal9	NC_051356.1	99245645	99247715	+	1105	protein_coding	transcription elongation factor A like 9%2C transcript variant X2 && sp|Q9UHQ7|TCAL9_HUMAN Transcription elongation factor A protein-like 9 OS=Homo sapiens OX=9606 GN=TCEAL9 PE=3 SV=1 && PF04538:Brain expressed X-linked like family	-
289786	0	0	0	9.304795191	0.945052428	5.107001387	0	5.118949669	-4.836810425	0.02583276	0.998772652	Nacad	NC_051349.1	81465299	81473866	-	5287	protein_coding	NAC alpha domain containing%2C transcript variant X1 && sp|Q5SWP3|NACAD_MOUSE NAC-alpha domain-containing protein 1 OS=Mus musculus OX=10090 GN=Nacad PE=1 SV=1 && PF01849:NAC domain	-
500795	892.1382083	107.6227229	90.50548556	117.8607391	54.81304083	156.2742424	363.4221389	109.6493408	1.727527366	0.025854962	0.998772652	Fam174c	NC_051342.1	9531995	9533705	-	679	protein_coding	family with sequence similarity 174 member C && sp|Q9DAZ5|F174C_MOUSE Protein FAM174C OS=Mus musculus OX=10090 GN=Fam174c PE=1 SV=1 && PF06679:Protein of unknown function (DUF1180)	-
367038	26.96022058	6.026872484	2.610735161	2.067732265	1.890104856	0	11.86594274	1.31927904	3.146876664	0.026541964	0.998772652	Ap1m2	NC_051343.1	19838579	19856560	-	1782	protein_coding	adaptor related protein complex 1 subunit mu 2%2C transcript variant X1 && sp|Q9WVP1|AP1M2_MOUSE AP-1 complex subunit mu-2 OS=Mus musculus OX=10090 GN=Ap1m2 PE=1 SV=3 && PF00928:Adaptor complexes medium subunit family	-
500923	31.86207887	19.80258102	102.6889163	154.0460537	125.6919729	123.5894336	51.45119207	134.4424867	-1.381446621	0.026661923	0.998772652	RGD1565798	NC_051342.1	128576963	128588712	-	735	protein_coding	similar to tumor protein%2C translationally-controlled 1%2C transcript variant X1 && sp|P63028|TCTP_MOUSE Translationally-controlled tumor protein OS=Mus musculus OX=10090 GN=Tpt1 PE=1 SV=1 && PF00838:Translationally controlled tumour protein	-
100363522	25.73475601	0	0	0	0	0	8.578252003	0	5.532909886	0.026941911	0.998772652	LOC100363522	NC_051339.1	97809396	97810460	+	711	V_segment	- && sp|P01627|KV2A2_MOUSE Ig kappa chain V-II region VKappa167 OS=Mus musculus OX=10090 GN=Gm5153 PE=4 SV=1 && PF07686:Immunoglobulin V-set domain	-
287170	3732.765086	710.3099714	751.8917262	693.7241748	460.2405325	831.4198258	1731.655594	661.7948444	1.38734728	0.027197739	0.998772652	Snrnp25	NC_051345.1	15420482	15423806	-	1309	protein_coding	small nuclear ribonucleoprotein U11/U12 subunit 25%2C transcript variant X1 && sp|Q9BV90|SNR25_HUMAN U11/U12 small nuclear ribonucleoprotein 25 kDa protein OS=Homo sapiens OX=9606 GN=SNRNP25 PE=1 SV=1 && -	-
308632	100.4880949	16.35865389	6.961960428	3.101598397	17.95599614	5.107001387	41.26956973	8.721531973	2.227379871	0.02725875	0.998772652	Hebp2	NC_051336.1	13194982	13201777	-	2550	protein_coding	heme binding protein 2 && sp|Q9WU63|HEBP2_MOUSE Heme-binding protein 2 OS=Mus musculus OX=10090 GN=Hebp2 PE=1 SV=1 && PF04832:SOUL heme-binding protein	-
100360843	74.75333888	20.6635628	28.71808677	13.44025972	10.39557671	17.36380472	41.37832948	13.73321372	1.583048336	0.027292702	0.998772652	LOC100360843	NC_051336.1	76610075	76610605	+	531	protein_coding	ribosomal protein S19-like && sp|Q9CZX8|RS19_MOUSE 40S ribosomal protein S19 OS=Mus musculus OX=10090 GN=Rps19 PE=1 SV=3 && PF01090:Ribosomal protein S19e	-
360323	79.65519717	112.7886136	182.7514612	149.9105892	236.263107	485.1651318	125.0650907	290.446276	-1.213310938	0.027447166	0.998772652	RT1-N2	NC_051355.1	2641157	2645439	+	2822	protein_coding	RT1 class Ib%2C locus N2%2C transcript variant X4 && sp|P01898|HA10_MOUSE H-2 class I histocompatibility antigen, Q10 alpha chain OS=Mus musculus OX=10090 GN=H2-Q10 PE=1 SV=3 && PF07654:Immunoglobulin C1-set domain|PF00129:Class I Histocompatibility antigen, domains alpha 1 and 2	-
685045	525.7243013	164.4475206	159.2548448	118.8946052	117.1865011	131.7606358	283.1422223	122.613914	1.204997499	0.027475554	0.998772652	Abracl	NC_051336.1	12654951	12665143	-	679	protein_coding	ABRA C-terminal like && sp|Q4KML4|ABRAL_MOUSE Costars family protein ABRACL OS=Mus musculus OX=10090 GN=Abracl PE=1 SV=1 && PF14705:Costars	-
365373	139.7029612	30.99534421	71.36009439	20.67732265	38.74714956	30.64200832	80.68613326	30.02216017	1.419447138	0.027484489	0.998772652	LOC365373	NC_051336.1	181908186	181908668	-	483	pseudogene	- && sp|Q9ERS2|NDUAD_MOUSE NADH dehydrogenase [ubiquinone] 1 alpha subcomplex subunit 13 OS=Mus musculus OX=10090 GN=Ndufa13 PE=1 SV=3 && PF06212:GRIM-19 protein	-
171432	5933.699457	1816.671563	1527.280069	1589.052245	1117.997023	1330.884561	3092.550363	1345.977943	1.199925472	0.027659912	0.998772652	Tmem14c	NC_051352.1	23733769	23739906	-	1373	protein_coding	transmembrane protein 14C%2C transcript variant 2 && sp|Q9CQN6|TM14C_MOUSE Transmembrane protein 14C OS=Mus musculus OX=10090 GN=Tmem14c PE=1 SV=1 && PF03647:Transmembrane proteins 14C	-
312777	37.98940173	53.38087058	44.38249773	112.6914084	158.7688079	48.00581304	45.25092334	106.4886765	-1.232788541	0.027728073	0.998772652	Etv6	NC_051339.1	166849031	167085211	+	4776	protein_coding	ETS variant transcription factor 6%2C transcript variant X2 && sp|P41212|ETV6_HUMAN Transcription factor ETV6 OS=Homo sapiens OX=9606 GN=ETV6 PE=1 SV=1 && -	ETS
54322	10554.92636	1111.527482	1679.572953	1557.002395	1388.282017	1683.267657	4448.675598	1542.85069	1.527626733	0.027763944	0.998772652	Cox6c	NC_051342.1	67129265	67142001	-	450	protein_coding	cytochrome c oxidase subunit 6C && sp|Q0Q4Z0|COX6C_VICPA Cytochrome c oxidase subunit 6C OS=Vicugna pacos OX=30538 GN=COX6C PE=3 SV=1 && -	-
690845	949.7350432	303.0655878	250.6305754	146.8089908	147.4281788	317.6554863	501.1437355	203.9642186	1.295832175	0.027938054	0.998772652	Rps4y2	NC_051339.1	181269507	181270440	+	934	protein_coding	ribosomal protein S4%2C Y-linked 2 && sp|Q76N24|RS4X_CHLAE 40S ribosomal protein S4, X isoform OS=Chlorocebus aethiops OX=9534 GN=RPS4X PE=2 SV=3 && PF01479:S4 domain|PF00900:Ribosomal family S4e|PF16121:40S ribosomal protein S4 C-terminus|PF08071:RS4NT (NUC023) domain	-
366489	8.578252003	4.304908917	1.740490107	0	0	0	4.874550342	0	4.717921268	0.028205286	0.998772652	Sh2d5	NC_051340.1	150469738	150480615	+	6092	protein_coding	SH2 domain containing 5%2C transcript variant X1 && sp|Q8JZW5|SH2D5_MOUSE SH2 domain-containing protein 5 OS=Mus musculus OX=10090 GN=Sh2d5 PE=1 SV=3 && -	-
80841	7699.593905	4768.117117	2690.797705	3564.770424	1241.798891	1992.751941	5052.836242	2266.440419	1.156618581	0.028294851	0.998772652	Fabp7	NC_051355.1	37123193	37126725	+	602	protein_coding	fatty acid binding protein 7 && sp|P55051|FABP7_RAT Fatty acid-binding protein, brain OS=Rattus norvegicus OX=10116 GN=Fabp7 PE=1 SV=2 && PF00061:Lipocalin / cytosolic fatty-acid binding protein family	-
83467	6.127322859	4.304908917	6.091715375	9.304795191	29.29662527	22.4708061	5.507982384	20.35740886	-1.893866605	0.028541558	0.998772652	Slit3	NC_051345.1	19571798	20156634	+	5210	protein_coding	slit guidance ligand 3 && sp|O88280|SLIT3_RAT Slit homolog 3 protein OS=Rattus norvegicus OX=10116 GN=Slit3 PE=2 SV=1 && PF02210:Laminin G domain|PF13855:Leucine rich repeat|PF01462:Leucine rich repeat N-terminal domain|PF00008:EGF-like domain	-
494500	140.9284258	2.58294535	289.7916028	14.47412585	27.40652042	57.19841553	144.4343246	33.02635393	2.128842725	0.028578221	0.998772652	Gsta3	NC_051344.1	23658574	23684240	+	2202	protein_coding	glutathione S-transferase alpha 3%2C transcript variant X2 && sp|P46418|GSTA5_RAT Glutathione S-transferase alpha-5 OS=Rattus norvegicus OX=10116 GN=Gsta5 PE=1 SV=2 && PF02798:Glutathione S-transferase, N-terminal domain|PF00043:Glutathione S-transferase, C-terminal domain	-
120099768	12623.51055	2379.75365	3590.631091	2010.869627	3469.287464	2021.351149	6197.965098	2500.502747	1.309437445	0.028697786	0.998772652	LOC120099768	NC_051336.1	76058556	76077447	-	887	protein_coding	sulfotransferase 2A1-like && sp|P15709|ST2A1_RAT Sulfotransferase 2A1 OS=Rattus norvegicus OX=10116 GN=Sult2a1 PE=1 SV=4 && PF00685:Sulfotransferase domain	-
681429	3726.637763	647.4583012	640.5003594	612.0487503	654.9213327	638.3751734	1671.532141	635.1150855	1.395637077	0.028827461	0.998772652	Rps27l	NC_051343.1	67562483	67567418	+	786	protein_coding	ribosomal protein S27-like%2C transcript variant X1 && sp|Q71UM5|RS27L_HUMAN 40S ribosomal protein S27-like OS=Homo sapiens OX=9606 GN=RPS27L PE=1 SV=3 && -	-
296846	0	0	0	4.135464529	6.615366997	3.064200832	0	4.605010786	-4.688402999	0.028871732	0.998772652	Hepacam2	NC_051339.1	31446195	31480859	-	1526	protein_coding	HEPACAM family member 2 && sp|Q4VAH7|HECA2_MOUSE HEPACAM family member 2 OS=Mus musculus OX=10090 GN=Hepacam2 PE=2 SV=1 && PF13927:Immunoglobulin domain|PF07686:Immunoglobulin V-set domain	-
102555308	1.225464572	20.6635628	0.870245054	1.033866132	0	0	7.586424143	0.344622044	4.415019385	0.028885061	0.998772652	LOC102555308	NC_051348.1	94160256	94182046	+	1198	lncRNA	uncharacterized LOC102555308%2C transcript variant X2 && sp|P43367|CAN2_PIG Calpain-2 catalytic subunit (Fragment) OS=Sus scrofa OX=9823 GN=CAPN2 PE=2 SV=2 && -	-
120097879	44.11672459	0	53.95519332	1.033866132	1.890104856	11.23540305	32.6906393	4.719791347	2.793200207	0.028932218	0.998772652	LOC120097879	NC_051352.1	74663190	74672471	+	1285	lncRNA	uncharacterized LOC120097879 && - && -	-
120099218	31.86207887	8.609817835	16.53465602	6.203196794	4.725262141	3.064200832	19.00218424	4.664219922	2.015284986	0.02926104	0.998772652	LOC120099218	NC_051356.1	75939529	75941563	-	1528	protein_coding	ankyrin repeat family A protein 2 && sp|Q2KI79|ANRA2_BOVIN Ankyrin repeat family A protein 2 OS=Bos taurus OX=9913 GN=ANKRA2 PE=2 SV=1 && PF12796:Ankyrin repeats (3 copies)|PF13857:Ankyrin repeats (many copies)	-
298451	3019.544705	503.6743433	533.4602178	524.1701291	329.8232974	646.5463756	1352.226422	500.179934	1.434390209	0.029373298	0.998772652	Atp6v0b	NC_051340.1	131423384	131424900	-	666	protein_coding	ATPase H+ transporting V0 subunit B && sp|Q2TA24|VATO_BOVIN V-type proton ATPase 21 kDa proteolipid subunit OS=Bos taurus OX=9913 GN=ATP6V0B PE=1 SV=1 && PF00137:ATP synthase subunit C	-
120103608	194.8488669	44.77105274	85.28401524	58.93036954	23.6263107	40.8560111	108.3013116	41.13756378	1.39351572	0.029390127	0.998772652	LOC120103608	NC_051341.1	123298756	123314131	-	1106	lncRNA	uncharacterized LOC120103608%2C transcript variant X1 && - && -	-
100362027	2779.353649	1064.173484	1102.600483	1103.135163	554.7457753	634.2895723	1648.709205	764.0568369	1.109286758	0.029509605	0.998772652	LOC100362027	NC_051345.1	36831504	36831993	-	490	protein_coding	ribosomal protein L30-like && sp|Q3T0D5|RL30_BOVIN 60S ribosomal protein L30 OS=Bos taurus OX=9913 GN=RPL30 PE=3 SV=3 && PF01248:Ribosomal protein L7Ae/L30e/S12e/Gadd45 family	-
59320	8.578252003	54.24185236	18.27514612	8.270929058	3.780209713	9.192602497	27.03175016	7.081247089	1.945054215	0.029935613	0.998772652	Adcy10	NC_051348.1	77747752	77833952	+	8726	protein_coding	adenylate cyclase 10%2C transcript variant X1 && sp|Q9Z286|ADCYA_RAT Adenylate cyclase type 10 OS=Rattus norvegicus OX=10116 GN=Adcy10 PE=1 SV=1 && PF00211:Adenylate and Guanylate cyclase catalytic domain	-
108352650	219.3581584	27.55141707	19.14539118	23.77892104	15.12083885	35.74900971	88.68498887	24.8829232	1.828835428	0.030256447	0.998772652	LOC108352650	NC_051348.1	85284622	85284968	+	347	protein_coding	40S ribosomal protein S29 && sp|P62276|RS29_BOVIN 40S ribosomal protein S29 OS=Bos taurus OX=9913 GN=RPS29 PE=3 SV=2 && -	-
120102398	24.50929144	0	0	0	0	0	8.169763812	0	5.462246404	0.030541149	0.998772652	LOC120102398	NC_051339.1	161368024	161370339	+	2316	protein_coding	sentrin-specific protease 2-like && sp|Q5R7K7|SENP2_PONAB Sentrin-specific protease 2 OS=Pongo abelii OX=9601 GN=SENP2 PE=2 SV=1 && PF02902:Ulp1 protease family, C-terminal catalytic domain	-
50561	0	3.443927134	3.480980214	3.101598397	10.39557671	32.68480888	2.308302449	15.39399466	-2.683852559	0.030587228	0.998772652	Resp18	NC_051344.1	76765179	76771824	-	1115	protein_coding	regulated endocrine-specific protein 18 && sp|P47940|RES18_RAT Regulated endocrine-specific protein 18 OS=Rattus norvegicus OX=10116 GN=Resp18 PE=2 SV=1 && PF14948:RESP18 domain	-
680406	10105.18086	1525.65972	1687.405159	1623.169828	1466.721369	1908.997118	4439.415246	1666.296105	1.413568634	0.030813762	0.998772652	LOC680406	NC_051343.1	35485521	35489142	-	574	protein_coding	similar to Urinary protein 2 precursor (RUP-2) && sp|P81828|UP2_RAT Urinary protein 2 OS=Rattus norvegicus OX=10116 PE=1 SV=1 && -	-
299154	1772.021771	253.1286443	323.7311599	338.0742253	194.6808002	326.8480888	782.960525	286.5343714	1.449503253	0.030930034	0.998772652	Churc1	NC_051341.1	95464488	95485208	+	692	protein_coding	churchill domain containing 1%2C transcript variant X3 && sp|Q8WUH1|CHUR_HUMAN Protein Churchill OS=Homo sapiens OX=9606 GN=CHURC1 PE=1 SV=2 && -	-
24974	15025.42112	4301.46499	3842.131911	4526.265927	3203.727732	732.3439989	7723.006006	2820.779219	1.452998904	0.030985083	0.998772652	RT1-A2	NC_051355.1	4870939	4910183	+	2359	protein_coding	RT1 class Ia%2C locus A2%2C transcript variant X3 && sp|P16391|HA12_RAT RT1 class I histocompatibility antigen, AA alpha chain OS=Rattus norvegicus OX=10116 PE=1 SV=2 && PF00129:Class I Histocompatibility antigen, domains alpha 1 and 2|PF07654:Immunoglobulin C1-set domain	-
novel.65	15.93103943	2.58294535	0	0	0	0	6.171328261	0	5.054589469	0.031177766	0.998772652	-	NC_051337.1	164727344	164727593	+	250	-	- && - && -	-
24769	14.70557486	3.443927134	0	0	0	0	6.049833999	0	5.026929906	0.03139073	0.998772652	Sct	NC_051336.1	196382941	196383635	-	405	protein_coding	secretin && sp|P11384|SECR_RAT Secretin OS=Rattus norvegicus OX=10116 GN=Sct PE=1 SV=2 && PF00123:Peptide hormone	-
102548890	14.70557486	0.860981783	0.870245054	0	0	0	5.4789339	0	4.878298989	0.031475237	0.998772652	LOC102548890	NC_051336.1	168627468	168627978	-	511	protein_coding	ubiquitin-like protein FUBI-like && sp|Q05474|UBIM_RAT Ubiquitin-like protein FUBI OS=Rattus norvegicus OX=10116 GN=Fau PE=3 SV=1 && PF04758:Ribosomal protein S30|PF00240:Ubiquitin family	-
120096305	17.15650401	0	1.740490107	0	0	0	6.298998038	0	5.083363202	0.031644304	0.998772652	LOC120096305	NC_051348.1	77995377	78003580	+	2516	lncRNA	uncharacterized LOC120096305 && - && -	-
680609	35.53847258	16.35865389	26.97759666	9.304795191	10.39557671	6.128401664	26.29157438	8.609591188	1.602251836	0.031952401	0.998772652	Ebi3	NC_051344.1	774252	787544	+	1343	protein_coding	Epstein-Barr virus induced 3%2C transcript variant X1 && sp|O35228|IL27B_MOUSE Interleukin-27 subunit beta OS=Mus musculus OX=10090 GN=Ebi3 PE=1 SV=1 && -	-
100361008	2254.854812	278.9580979	321.9906698	402.1739255	216.4170061	378.9395029	951.9345266	332.5101448	1.516886759	0.032194787	0.998772652	LOC100361008	NC_051338.1	13803887	13804503	-	617	protein_coding	Cytochrome c oxidase subunit 5A%2C mitochondrial-like && sp|P11240|COX5A_RAT Cytochrome c oxidase subunit 5A, mitochondrial OS=Rattus norvegicus OX=10116 GN=Cox5a PE=1 SV=1 && PF02284:Cytochrome c oxidase subunit Va	-
266689	13688.43927	1495.525358	2480.198402	1931.261935	1763.467831	2719.988939	5888.054343	2138.239568	1.46125666	0.032978028	0.998772652	Cyp4f6	NC_051342.1	12030276	12058020	-	2695	protein_coding	cytochrome P450%2C family 4%2C subfamily f%2C polypeptide 6%2C transcript variant X1 && sp|P51871|CP4F6_RAT Cytochrome P450 4F6 OS=Rattus norvegicus OX=10116 GN=Cyp4f6 PE=2 SV=1 && PF00067:Cytochrome P450	-
100534597	216.9072292	30.13436242	26.97759666	18.60959038	10.39557671	49.02721331	91.33972943	26.01079347	1.808444157	0.033306133	0.998772652	Cenps	NC_051340.1	159563917	159573534	-	789	protein_coding	centromere protein S && sp|Q9D084|CENPS_MOUSE Centromere protein S OS=Mus musculus OX=10090 GN=Cenps PE=2 SV=1 && PF15630:CENP-S protein	-
316098	705.8675934	155.8377028	171.4382755	137.5041956	91.67008553	184.8734502	344.3811906	138.0159104	1.317571529	0.033784511	0.998772652	Exosc7	NC_051343.1	122773607	122798943	+	1017	protein_coding	exosome component 7 && sp|Q9D0M0|EXOS7_MOUSE Exosome complex exonuclease RRP42 OS=Mus musculus OX=10090 GN=Exosc7 PE=1 SV=2 && PF03725:3' exoribonuclease family, domain 2|PF01138:3' exoribonuclease family, domain 1	-
690323	2.450929144	3.443927134	6.961960428	16.54185812	13.23073399	20.42800555	4.285605569	16.73353255	-1.941372078	0.033967106	0.998772652	Myo15b	NC_051345.1	101088904	101126159	+	9731	misc_RNA	myosin XVB && sp|Q96JP2|MY15B_HUMAN Unconventional myosin-XVB OS=Homo sapiens OX=9606 GN=MYO15B PE=1 SV=3 && -	-
361105	100.4880949	5.165890701	5.221470321	11.37252746	3.780209713	7.149801942	36.9584853	7.434179703	2.3066964	0.034111464	0.998772652	Plac9	NC_051351.1	1459450	1474222	-	803	protein_coding	placenta associated 9%2C transcript variant X1 && sp|Q8K262|PLAC9_MOUSE Placenta-specific protein 9 OS=Mus musculus OX=10090 GN=Plac9 PE=2 SV=1 && PF15205:Placenta-specific protein 9	-
102548772	0	0	0.870245054	6.203196794	2.835157285	8.171202219	0.290081685	5.736518766	-4.040150516	0.03440036	0.998772652	LOC102548772	NC_051349.1	95003278	95033943	+	9140	protein_coding	uncharacterized LOC102548772%2C transcript variant X5 && - && -	-
691716	91.90984289	22.38552637	23.49661644	12.40639359	13.23073399	20.42800555	45.9306619	15.35504438	1.571311897	0.034626821	0.998772652	LOC691716	NC_051336.1	179267937	179268386	+	450	misc_RNA	similar to ribosomal protein S15a && sp|Q76I82|RS15A_BOVIN 40S ribosomal protein S15a OS=Bos taurus OX=9913 GN=RPS15A PE=2 SV=1 && PF00410:Ribosomal protein S8	-
25682	61.27322859	193.7209013	195.805137	285.3470525	570.8116666	194.0660527	150.2664223	350.0749239	-1.217626223	0.034681762	0.998772652	Ppard	NC_051355.1	6298785	6363970	+	7395	protein_coding	peroxisome proliferator-activated receptor delta%2C transcript variant X3 && sp|P35396|PPARD_MOUSE Peroxisome proliferator-activated receptor delta OS=Mus musculus OX=10090 GN=Ppard PE=1 SV=1 && -	THR-like
120102943	7.352787431	0	9.572695589	0	0	0	5.641827673	0	4.936519229	0.034782386	0.998772652	LOC120102943	NC_051340.1	121360322	121364747	-	873	lncRNA	uncharacterized LOC120102943 && - && -	-
novel.225	33.08754344	3.443927134	15.66441096	3.101598397	2.835157285	5.107001387	17.39862718	3.681252356	2.229966448	0.035109016	0.998772652	-	NC_051342.1	63726500	63745939	+	297	-	- && - && -	-
641434	14073.23514	1909.657596	2173.872144	2461.635261	1630.215439	2652.57652	6052.254961	2248.142407	1.428635823	0.035298559	0.998772652	Atp5pd	NC_051345.1	100657700	100662960	-	752	protein_coding	ATP synthase peripheral stalk subunit d%2C transcript variant X2 && sp|P31399|ATP5H_RAT ATP synthase subunit d, mitochondrial OS=Rattus norvegicus OX=10116 GN=Atp5pd PE=1 SV=3 && PF05873:ATP synthase D chain, mitochondrial (ATP5H)	-
29376	221.8090875	277.2361343	153.1631294	118.8946052	127.5820778	101.1186275	217.4027837	115.8651035	0.907620388	0.035343254	0.998772652	Irs2	NC_051351.1	78488249	78512482	+	6301	protein_coding	insulin receptor substrate 2 && sp|P81122|IRS2_MOUSE Insulin receptor substrate 2 OS=Mus musculus OX=10090 GN=Irs2 PE=1 SV=2 && PF02174:PTB domain (IRS-1 type)	-
286910	69.85148059	14.63669032	9.572695589	5.169330662	7.560419425	12.25680333	31.35362217	8.328851139	1.900196594	0.035754286	0.998772652	Smim3	NC_051353.1	53930019	53982339	-	5001	protein_coding	small integral membrane protein 3%2C transcript variant X10 && - && -	-
120102279	0	0	0.870245054	3.101598397	4.725262141	9.192602497	0.290081685	5.673154345	-4.025722096	0.035877875	0.998772652	LOC120102279	NC_051339.1	81704402	81727173	-	20615	lncRNA	uncharacterized LOC120102279 && - && -	-
100302447	2923.958468	423.6030375	530.8494826	453.8672321	577.4270336	462.6943257	1292.803663	497.9961971	1.375705768	0.035915809	0.998772652	Cox16	NC_051341.1	101162231	101181277	-	4458	protein_coding	cytochrome c oxidase assembly factor COX16 && sp|Q9CR63|COX16_MOUSE Cytochrome c oxidase assembly protein COX16 homolog, mitochondrial OS=Mus musculus OX=10090 GN=Cox16 PE=3 SV=1 && -	-
171397	7258.426659	1695.273132	2173.872144	1219.962036	1710.544895	1978.452337	3709.190645	1636.319756	1.180443099	0.036059327	0.998772652	UST4r	NC_051336.1	205072204	205142718	-	5383	protein_coding	integral membrane transport protein UST4r%2C transcript variant X2 && sp|Q76M72|S22AR_MOUSE Solute carrier family 22 member 27 OS=Mus musculus OX=10090 GN=Slc22a27 PE=1 SV=1 && PF00083:Sugar (and other) transporter	-
306342	11.02918115	0.860981783	2.610735161	0	0	0	4.833632697	0	4.699731483	0.036138159	0.998772652	Nxnl1	NC_051351.1	18270604	18279797	-	3276	protein_coding	nucleoredoxin-like 1 && sp|Q8VC33|NXNL1_MOUSE Nucleoredoxin-like protein 1 OS=Mus musculus OX=10090 GN=Nxnl1 PE=1 SV=1 && -	-
361637	888.4618146	1451.615287	329.8228753	684.4193796	191.8456429	148.1030402	889.9666589	341.4560209	1.382265834	0.036145549	0.998772652	Acsm5	NC_051336.1	173870873	173896838	+	3651	protein_coding	acyl-CoA synthetase medium-chain family member 5%2C transcript variant X2 && sp|Q6AYT9|ACSM5_RAT Acyl-coenzyme A synthetase ACSM5, mitochondrial OS=Rattus norvegicus OX=10116 GN=Acsm5 PE=2 SV=1 && -	-
102554346	11.02918115	2.58294535	0.870245054	0	0	0	4.827457183	0	4.697964284	0.036248713	0.998772652	LOC102554346	NC_051346.1	26936279	26939440	-	948	lncRNA	uncharacterized LOC102554346 && - && -	-
25627	57.59683488	11.19276319	3.480980214	0	0.945052428	10.21400277	24.09019276	3.719685067	2.690371731	0.036421332	0.998772652	Cma1	NC_051350.1	29417451	29420233	-	981	protein_coding	chymase 1 && sp|P50339|CMA1_RAT Chymase OS=Rattus norvegicus OX=10116 GN=Cma1 PE=2 SV=1 && PF00089:Trypsin	-
303612	693.6129477	189.4159924	244.53886	137.5041956	152.1534409	216.5368588	375.8559334	168.7314984	1.153723654	0.036518977	0.998772652	Polg2	NC_051345.1	91712586	91723008	-	1872	protein_coding	DNA polymerase gamma 2%2C accessory subunit && sp|Q9QZM2|DPOG2_MOUSE DNA polymerase subunit gamma-2, mitochondrial OS=Mus musculus OX=10090 GN=Polg2 PE=1 SV=2 && PF03129:Anticodon binding domain	-
24212	7.352787431	10.3317814	0.870245054	0	0.945052428	0	6.184937962	0.315017476	4.108105883	0.036574427	0.998772652	Atp1a2	NC_051348.1	84729597	84754544	-	5132	protein_coding	ATPase Na+/K+ transporting subunit alpha 2 && sp|Q6PIE5|AT1A2_MOUSE Sodium/potassium-transporting ATPase subunit alpha-2 OS=Mus musculus OX=10090 GN=Atp1a2 PE=1 SV=1 && -	-
120099256	177.6923629	92.98603262	174.9192558	75.47222766	71.82398454	80.69062191	148.5325504	75.99561137	0.965388694	0.036766398	0.998772652	LOC120099256	NC_051356.1	75541480	75552645	+	677	lncRNA	uncharacterized LOC120099256 && - && -	-
365864	30.6366143	14.63669032	17.40490107	11.37252746	1.890104856	3.064200832	20.89273523	5.442277715	1.941945565	0.036907489	0.998772652	Tuft1	NC_051337.1	182259457	182306296	-	3769	protein_coding	tuftelin 1%2C transcript variant X1 && sp|O08970|TUFT1_MOUSE Tuftelin OS=Mus musculus OX=10090 GN=Tuft1 PE=1 SV=2 && -	-
362902	1508.546888	300.4826424	294.1428281	295.6857138	328.878245	226.7508616	701.0574528	283.7716068	1.303716232	0.036977694	0.998772652	Dcaf13	NC_051342.1	70160983	70196142	+	1500	protein_coding	DDB1 and CUL4 associated factor 13 && sp|Q6PAC3|DCA13_MOUSE DDB1- and CUL4-associated factor 13 OS=Mus musculus OX=10090 GN=Dcaf13 PE=2 SV=2 && PF04158:Sof1-like domain	-
25660	0	0.860981783	0.870245054	7.237062926	10.39557671	3.064200832	0.577075612	6.898946823	-3.489728087	0.037608464	0.998772652	Cd28	NC_051344.1	62166324	62194674	+	4372	protein_coding	Cd28 molecule%2C transcript variant X1 && sp|P31042|CD28_RAT T-cell-specific surface glycoprotein CD28 OS=Rattus norvegicus OX=10116 GN=Cd28 PE=2 SV=1 && -	-
103691645	15.93103943	1.721963567	0	0	0	0	5.884334334	0	4.984879049	0.037782867	0.998772652	LOC103691645	NC_051337.1	184088345	184092785	-	3967	lncRNA	uncharacterized LOC103691645%2C transcript variant X1 && - && -	-
497891	82.10612631	12.91472675	13.92392086	6.203196794	14.17578642	10.21400277	36.31492464	10.197662	1.817856092	0.037905244	0.998772652	Timd4	NC_051345.1	31185751	31221843	+	9480	protein_coding	T-cell immunoglobulin and mucin domain containing 4%2C transcript variant X3 && sp|Q6U7R4|TIMD4_MOUSE T-cell immunoglobulin and mucin domain-containing protein 4 OS=Mus musculus OX=10090 GN=Timd4 PE=1 SV=2 && -	-
360519	13.48011029	3.443927134	0	0	0	0	5.641345808	0	4.926114447	0.037908293	0.998772652	Rasgef1c	NC_051345.1	34227483	34293676	+	2242	protein_coding	RasGEF domain family%2C member 1C && sp|Q9D300|RGF1C_MOUSE Ras-GEF domain-containing family member 1C OS=Mus musculus OX=10090 GN=Rasgef1c PE=2 SV=1 && PF00618:RasGEF N-terminal motif|PF00617:RasGEF domain	-
498850	0	0	0	2.067732265	5.670314569	5.107001387	0	4.28168274	-4.583216629	0.037916305	0.998772652	Pcdhga12	NC_051353.1	29592664	29667865	+	4738	protein_coding	protocadherin gamma subfamily A%2C 12 && sp|O60330|PCDGC_HUMAN Protocadherin gamma-A12 OS=Homo sapiens OX=9606 GN=PCDHGA12 PE=2 SV=1 && PF16492:Cadherin cytoplasmic C-terminal|PF00028:Cadherin domain|PF08266:Cadherin-like|PF15974:Cadherin C-terminal cytoplasmic tail, catenin-binding region	-
685258	1822.265818	346.114677	399.4424796	370.1240754	343.9990839	352.3830957	855.9409916	355.502085	1.266812175	0.037922262	0.998772652	Eny2	NC_051342.1	75581215	75605903	+	3471	protein_coding	ENY2%2C transcription and export complex 2 subunit%2C transcript variant X1 && sp|Q3ZBJ0|ENY2_BOVIN Transcription and mRNA export factor ENY2 OS=Bos taurus OX=9913 GN=ENY2 PE=3 SV=1 && PF10163:Transcription factor e(y)2	-
108349721	35.53847258	12.05374497	6.961960428	4.135464529	2.835157285	6.128401664	18.18472599	4.366341159	2.047122579	0.037955804	0.998772652	LOC108349721	NC_051336.1	86896756	86902505	-	642	protein_coding	40S ribosomal protein S23 pseudogene && sp|Q3T199|RS23_BOVIN 40S ribosomal protein S23 OS=Bos taurus OX=9913 GN=RPS23 PE=2 SV=1 && PF00164:Ribosomal protein S12/S23	-
360478	357.835655	30.13436242	38.29078235	43.42237756	14.17578642	65.36961775	142.0869332	40.98926058	1.791035541	0.038026294	0.998772652	Smim22	NC_051345.1	10572146	10574339	-	1656	protein_coding	small integral membrane protein 22 && sp|K7EJ46|SIM22_HUMAN Small integral membrane protein 22 OS=Homo sapiens OX=9606 GN=SMIM22 PE=1 SV=2 && -	-
novel.445	0	1.721963567	2.610735161	0	4.725262141	38.81321054	1.444232909	14.51282423	-3.276361381	0.038053045	0.998772652	-	NC_051355.1	4776119	4780533	+	1141	-	- && P04440.1 RecName: Full=HLA class II histocompatibility antigen, DP beta 1 chain; AltName: Full=HLA class II histocompatibility antigen, DP(W4) beta chain; AltName: Full=MHC class II antigen DPB1; Flags: Precursor && -	-
29266	132.3501738	12.91472675	7.832205482	11.37252746	11.34062914	16.34240444	51.03236866	13.01852034	1.962495903	0.038082463	0.998772652	Mcpt2	NC_051350.1	29871391	29873725	+	744	protein_coding	mast cell protease 2 && sp|P00770|MCPT2_RAT Mast cell protease 2 OS=Rattus norvegicus OX=10116 GN=Mcpt2 PE=1 SV=1 && PF00089:Trypsin	-
114511	89.45891374	31.85632599	36.55029225	28.9482517	17.95599614	14.29960388	52.62184399	20.40128391	1.360227313	0.038160761	0.998772652	Emb	NC_051337.1	49070509	49125042	+	1454	protein_coding	embigin && sp|O88775|EMB_RAT Embigin OS=Rattus norvegicus OX=10116 GN=Emb PE=1 SV=1 && PF13927:Immunoglobulin domain	-
289482	2.450929144	3.443927134	12.18343075	43.42237756	2.835157285	34.72760943	6.026095676	26.99504809	-2.142570294	0.038327379	0.998772652	Naa11	NC_051349.1	12183651	12193687	+	3230	protein_coding	N(alpha)-acetyltransferase 11%2C NatA catalytic subunit && sp|Q4V8K3|NAA11_RAT N-alpha-acetyltransferase 11 OS=Rattus norvegicus OX=10116 GN=Naa11 PE=2 SV=1 && PF00583:Acetyltransferase (GNAT) family	-
novel.264	7.352787431	2.58294535	4.351225268	28.9482517	28.35157285	3.064200832	4.76231935	20.12134179	-2.103879291	0.038781829	0.998772652	-	NC_051343.1	54891573	54895001	+	665	-	- && - && -	-
54249	1482.812132	328.0340595	285.4403776	289.482517	149.3182837	390.174906	698.7621897	276.3252356	1.337713784	0.038824872	0.998772652	Cfd	NC_051342.1	9813148	9814871	-	836	protein_coding	complement factor D && sp|P32038|CFAD_RAT Complement factor D OS=Rattus norvegicus OX=10116 GN=Cfd PE=1 SV=2 && PF00089:Trypsin	-
63866	15.93103943	11.19276319	1.740490107	1.033866132	1.890104856	1.021400277	9.621430909	1.315123755	2.852280708	0.039057029	0.998772652	Asic5	NC_051337.1	167307984	167336812	+	1885	protein_coding	acid sensing ion channel subunit family member 5 && sp|Q9R0W5|ASIC5_RAT Acid-sensing ion channel 5 OS=Rattus norvegicus OX=10116 GN=Asic5 PE=1 SV=1 && PF00858:Amiloride-sensitive sodium channel	-
100909598	193.6234023	67.15657911	40.90151751	43.42237756	37.80209713	40.8560111	100.5604997	40.69349526	1.299742932	0.039132203	0.998772652	Pigbos1	NC_051343.1	73775732	73780102	+	1246	protein_coding	PIGB opposite strand 1 && sp|C0HLN0|PIOS1_RAT Protein PIGBOS1 OS=Rattus norvegicus OX=10116 GN=Pigbos1 PE=1 SV=1 && -	-
361967	1008.557343	238.491954	167.0870503	228.4844152	186.1753284	158.317043	471.3787823	190.9922622	1.301947455	0.039314533	0.998772652	Ppid	NC_051337.1	164727803	164740168	+	1790	protein_coding	peptidylprolyl isomerase D%2C transcript variant X1 && sp|Q6DGG0|PPID_RAT Peptidyl-prolyl cis-trans isomerase D OS=Rattus norvegicus OX=10116 GN=Ppid PE=1 SV=3 && -	-
25488	3218.069966	455.4593635	488.207475	589.3036954	390.3066528	596.497762	1387.245601	525.3693701	1.400378455	0.039331245	0.998772652	Ndufa5	NC_051339.1	52997327	53005685	-	546	protein_coding	NADH_ubiquinone oxidoreductase subunit A5 && sp|Q63362|NDUA5_RAT NADH dehydrogenase [ubiquinone] 1 alpha subcomplex subunit 5 OS=Rattus norvegicus OX=10116 GN=Ndufa5 PE=1 SV=3 && PF04716:ETC complex I subunit conserved region	-
296913	373.7666944	77.48836051	74.8410746	84.77702285	54.81304083	66.39101803	175.3653765	68.66036057	1.349552995	0.039352491	0.998772652	Lsm8	NC_051339.1	47306259	47312125	+	797	protein_coding	LSM8 homolog%2C U6 small nuclear RNA associated && sp|Q3ZCE0|LSM8_BOVIN U6 snRNA-associated Sm-like protein LSm8 OS=Bos taurus OX=9913 GN=LSM8 PE=3 SV=3 && -	-
120099911	28.18568515	4.304908917	6.091715375	2.067732265	2.835157285	2.042800555	12.86076981	2.315230035	2.451311252	0.039353651	0.998772652	LOC120099911	NC_051336.1	168472019	168472630	-	612	protein_coding	ATP synthase subunit ATP5MPL%2C mitochondrial && sp|D3Z9R8|ATP68_RAT ATP synthase subunit ATP5MJ, mitochondrial OS=Rattus norvegicus OX=10116 GN=Atp5mj PE=1 SV=1 && -	-
291660	4300.155183	530.3647786	639.6301143	743.3497491	465.9108471	812.0132205	1823.383358	673.7579389	1.435994068	0.039420711	0.998772652	Ndufa2	NC_051353.1	28355774	28357863	-	560	protein_coding	NADH_ubiquinone oxidoreductase subunit A2 && sp|Q9CQ75|NDUA2_MOUSE NADH dehydrogenase [ubiquinone] 1 alpha subcomplex subunit 2 OS=Mus musculus OX=10090 GN=Ndufa2 PE=1 SV=3 && -	-
499235	1952.165063	339.2268227	272.3867017	496.2557435	236.263107	216.5368588	854.5928625	316.3519031	1.433071661	0.039458081	0.998772652	LOC499235	NC_051336.1	161678311	161681564	-	2569	protein_coding	LRRGT00141 && sp|Q4VAA2|CDV3_MOUSE Protein CDV3 OS=Mus musculus OX=10090 GN=Cdv3 PE=1 SV=2 && PF15359:Carnitine deficiency-associated protein 3	-
683897	1136.005658	193.7209013	188.8431766	193.3329667	140.8128118	251.2644682	506.189912	195.1367489	1.374020437	0.03956517	0.998772652	Mtres1	NC_051355.1	47022343	47038888	-	1292	protein_coding	mitochondrial transcription rescue factor 1%2C transcript variant X2 && sp|Q9CQF4|MRES1_MOUSE Mitochondrial transcription rescue factor 1 OS=Mus musculus OX=10090 GN=Mtres1 PE=1 SV=1 && -	-
502374	6512.118735	943.6360347	1106.081463	1202.386312	745.6463658	1348.248366	2853.945411	1098.760348	1.376871488	0.039658699	0.998772652	Polr2l	NC_051336.1	196570051	196572060	-	375	protein_coding	RNA polymerase II%2C I and III subunit L && sp|Q32P78|RPAB5_BOVIN DNA-directed RNA polymerases I, II, and III subunit RPABC5 OS=Bos taurus OX=9913 GN=POLR2L PE=1 SV=1 && -	-
363142	0	0	0.870245054	2.067732265	3.780209713	11.23540305	0.290081685	5.694448343	-4.03066295	0.039671998	0.998772652	Sema3b	NC_051343.1	108271663	108280326	-	2864	protein_coding	semaphorin 3B%2C transcript variant X1 && sp|Q62177|SEM3B_MOUSE Semaphorin-3B OS=Mus musculus OX=10090 GN=Sema3b PE=2 SV=2 && PF01403:Sema domain	-
362383	443.618175	105.9007594	144.4606789	98.21728257	104.9008195	102.1400277	231.3265378	101.7527099	1.181879232	0.039728951	0.998772652	Rpia	NC_051339.1	102723712	102749374	-	1831	protein_coding	ribose 5-phosphate isomerase A && sp|P47968|RPIA_MOUSE Ribose-5-phosphate isomerase OS=Mus musculus OX=10090 GN=Rpia PE=1 SV=2 && PF06026:Ribose 5-phosphate isomerase A (phosphoriboisomerase A)	-
102556298	7.352787431	16.35865389	34.80980214	8.270929058	4.725262141	1.021400277	19.50708115	4.672530492	2.071000755	0.039771634	0.998772652	LOC102556298	NC_051339.1	4555700	4626990	-	5321	protein_coding	rho GTPase-activating protein 20-like && sp|Q62796|RBP1_RAT RalA-binding protein 1 OS=Rattus norvegicus OX=10116 GN=Ralbp1 PE=1 SV=3 && PF00620:RhoGAP domain	-
102556004	675.2309791	96.42995975	153.1631294	86.84475511	106.7909244	161.3812438	308.2746894	118.3389744	1.379259512	0.039905514	0.998772652	LOC102556004	NC_051340.1	9296084	9316974	+	13909	lncRNA	uncharacterized LOC102556004%2C transcript variant X2 && sp|Q5XI14|MCMD2_RAT Minichromosome maintenance domain-containing protein 2 OS=Rattus norvegicus OX=10116 GN=Mcmdc2 PE=2 SV=1 && -	-
120097850	11.02918115	13.77570854	15.66441096	2.067732265	4.725262141	3.064200832	13.48976688	3.285731746	2.034628466	0.040099755	0.998772652	LOC120097850	NC_051352.1	26827843	26833614	-	1280	lncRNA	uncharacterized LOC120097850%2C transcript variant X2 && sp|Q66HB6|CAGE1_RAT Cancer-associated gene 1 protein homolog OS=Rattus norvegicus OX=10116 GN=Cage1 PE=2 SV=1 && -	-
363830	17.15650401	0	0.870245054	0	0	0	6.008916353	0	5.01477427	0.040106708	0.998772652	Vpreb2	NC_051346.1	83009396	83010106	-	624	protein_coding	pre-B lymphocyte gene 2 && sp|P13373|VPRE2_MOUSE Immunoglobulin omega chain OS=Mus musculus OX=10090 GN=Vpreb2 PE=2 SV=1 && PF07686:Immunoglobulin V-set domain	-
103693430	204.6525835	53.38087058	51.34445816	55.82877114	26.46146799	38.81321054	103.1259707	40.36781656	1.348843876	0.04013263	0.998772652	LOC103693430	NC_051345.1	86208590	86208943	-	354	protein_coding	up-regulated during skeletal muscle growth protein 5 && sp|Q9JJW3|ATPMK_RAT ATP synthase membrane subunit K, mitochondrial OS=Rattus norvegicus OX=10116 GN=Atp5mk PE=1 SV=1 && -	-
292074	685.0346957	105.9007594	111.3913668	125.097802	76.54924668	135.8462369	300.7756073	112.4977619	1.416950794	0.040323488	0.998772652	Trappc2l	NC_051354.1	50662507	50666193	+	718	protein_coding	trafficking protein particle complex 2-like%2C transcript variant X1 && sp|B2RYU6|TPC2L_RAT Trafficking protein particle complex subunit 2-like protein OS=Rattus norvegicus OX=10116 GN=Trappc2l PE=2 SV=1 && PF04628:Sedlin, N-terminal conserved region	-
100910872	765.9153574	904.0308727	574.3617353	1643.84715	933.711799	1429.960388	748.1026551	1335.839779	-0.836396519	0.040429579	0.998772652	Naa80	NC_051343.1	108254314	108257564	+	1424	protein_coding	N(alpha)-acetyltransferase 80%2C NatH catalytic subunit && sp|Q9R123|NAA80_MOUSE N-alpha-acetyltransferase 80 OS=Mus musculus OX=10090 GN=Naa80 PE=2 SV=1 && PF00583:Acetyltransferase (GNAT) family	-
103694395	30.6366143	19.80258102	15.66441096	3.101598397	5.670314569	11.23540305	22.03453543	6.669105339	1.718171257	0.040516143	0.998772652	LOC103694395	NC_051355.1	9842097	9846059	-	2534	lncRNA	uncharacterized LOC103694395 && - && -	-
309603	115.1936698	162.7255571	106.1698965	100.2850148	41.58230684	35.74900971	128.0297078	59.20544379	1.114528424	0.040602599	0.998772652	RT1-CE1	NC_051355.1	3555779	3559487	-	1854	protein_coding	RT1 class I%2C locus1%2C transcript variant X1 && sp|P16391|HA12_RAT RT1 class I histocompatibility antigen, AA alpha chain OS=Rattus norvegicus OX=10116 PE=1 SV=2 && PF06623:MHC_I C-terminus|PF07654:Immunoglobulin C1-set domain|PF00129:Class I Histocompatibility antigen, domains alpha 1 and 2	-
689728	400.726915	55.96381593	62.65764385	58.93036954	46.30756898	80.69062191	173.1161249	61.97618681	1.478780532	0.04063541	0.998772652	LOC689728	NC_051356.1	149319742	149320704	-	963	pseudogene	- && sp|P14206|RSSA_MOUSE 40S ribosomal protein SA OS=Mus musculus OX=10090 GN=Rpsa PE=1 SV=4 && PF00318:Ribosomal protein S2	-
25374	18019.23106	3473.200515	3939.599357	3943.165429	2587.553548	4159.14193	8477.343645	3563.286969	1.250326409	0.040790347	0.998772652	Alad	NC_051340.1	75961993	75972334	-	1571	protein_coding	aminolevulinate dehydratase%2C transcript variant X2 && sp|P06214|HEM2_RAT Delta-aminolevulinic acid dehydratase OS=Rattus norvegicus OX=10116 GN=Alad PE=1 SV=1 && PF00490:Delta-aminolevulinic acid dehydratase	-
312320	118.8700635	548.4453961	263.6842512	569.6602389	1180.370483	422.8597148	310.3332369	724.2968122	-1.221540188	0.040827179	0.998772652	Igf2bp3	NC_051339.1	78060494	78195007	-	4967	protein_coding	insulin-like growth factor 2 mRNA binding protein 3%2C transcript variant X1 && sp|Q9CPN8|IF2B3_MOUSE Insulin-like growth factor 2 mRNA-binding protein 3 OS=Mus musculus OX=10090 GN=Igf2bp3 PE=1 SV=1 && PF00013:KH domain|PF00076:RNA recognition motif. (a.k.a. RRM, RBD, or RNP domain)	-
120103619	19.60743315	0	2.610735161	1.033866132	0	0	7.406056103	0.344622044	4.35388932	0.04103609	0.998772652	LOC120103619	NC_051341.1	127279924	127284440	-	411	lncRNA	uncharacterized LOC120103619 && - && -	-
681415	2316.128041	386.5808208	415.9771356	405.2755239	353.4496081	491.2935334	1039.561999	416.6728885	1.318345919	0.04104832	0.998772652	Erh	NC_051341.1	100280930	100291449	-	1123	protein_coding	ERH%2C mRNA splicing and mitosis factor && sp|Q3SZC0|ERH_BOVIN Enhancer of rudimentary homolog OS=Bos taurus OX=9913 GN=ERH PE=3 SV=1 && PF01133:Enhancer of rudimentary	-
24451	1022.037453	546.7234325	679.6613868	394.9368625	474.4163189	397.3247079	749.4740907	422.2259631	0.82704718	0.041225916	0.998772652	Hmox1	NC_051354.1	13466287	13474082	+	2088	protein_coding	heme oxygenase 1%2C transcript variant X1 && sp|P06762|HMOX1_RAT Heme oxygenase 1 OS=Rattus norvegicus OX=10116 GN=Hmox1 PE=1 SV=1 && PF01126:Heme oxygenase	-
120094235	39.2148663	0	24.3668615	0	5.670314569	3.064200832	21.19390927	2.911505134	2.849194006	0.041263813	0.998772652	LOC120094235	NC_051343.1	96789807	96826801	-	423	lncRNA	uncharacterized LOC120094235%2C transcript variant X2 && - && -	-
25296	6.127322859	13.77570854	30.45857687	52.72717275	25.51641556	63.3268172	16.78720276	47.19013517	-1.474399589	0.041309081	0.998772652	Bmp4	NC_051350.1	19618538	19633494	-	2798	protein_coding	bone morphogenetic protein 4%2C transcript variant X3 && sp|P21275|BMP4_MOUSE Bone morphogenetic protein 4 OS=Mus musculus OX=10090 GN=Bmp4 PE=1 SV=2 && PF00688:TGF-beta propeptide|PF00019:Transforming growth factor beta like domain	-
24689	203.4271189	111.9276319	73.10058449	60.99810181	75.60419425	45.96301248	129.4851118	60.85510285	1.084854145	0.041798124	0.998772652	Prps2	NC_051356.1	26975915	27013184	+	3807	protein_coding	phosphoribosyl pyrophosphate synthetase 2%2C transcript variant X1 && sp|P09330|PRPS2_RAT Ribose-phosphate pyrophosphokinase 2 OS=Rattus norvegicus OX=10116 GN=Prps2 PE=1 SV=3 && PF14572:Phosphoribosyl synthetase-associated domain|PF13793:N-terminal domain of ribose phosphate pyrophosphokinase	-
315697	1808.785708	313.3973692	281.0891523	362.8870124	239.0982643	343.1904932	801.0907432	315.05859	1.345576445	0.041932519	0.998772652	Imp3	NC_051343.1	57339528	57340416	+	889	protein_coding	IMP U3 small nucleolar ribonucleoprotein 3 && sp|Q921Y2|IMP3_MOUSE U3 small nucleolar ribonucleoprotein protein IMP3 OS=Mus musculus OX=10090 GN=Imp3 PE=2 SV=1 && PF00163:Ribosomal protein S4/S9 N-terminal domain|PF01479:S4 domain	-
297455	515.9205847	91.26406905	66.13862407	87.87862125	64.26356512	97.03302635	224.4410926	83.05840424	1.431594276	0.042145717	0.998772652	Lsm3	NC_051339.1	124021023	124027269	+	709	protein_coding	LSM3 homolog%2C U6 small nuclear RNA and mRNA degradation associated && sp|Q32PE9|LSM3_BOVIN U6 snRNA-associated Sm-like protein LSm3 OS=Bos taurus OX=9913 GN=LSM3 PE=3 SV=3 && PF01423:LSM domain	-
124440	46973.2825	4246.362156	5486.024817	6571.253137	3613.880485	9297.806725	18901.88983	6494.313449	1.541249927	0.042228323	0.998772652	Rpl41	NC_051342.1	977885	978965	-	446	protein_coding	ribosomal protein L41 && - && -	-
497985	7.352787431	4.304908917	14.79416591	2.067732265	0.945052428	1.021400277	8.817287419	1.344728323	2.722570542	0.042353695	0.998772652	Hoxb7	NC_051345.1	81252616	81256034	+	1213	protein_coding	homeo box B7 && sp|P18864|HXB7_RAT Homeobox protein Hox-B7 OS=Rattus norvegicus OX=10116 GN=Hoxb7 PE=2 SV=2 && PF00046:Homeodomain	Homeobox
100361259	105.3899532	15.4976721	16.53465602	15.50799198	2.835157285	19.40660527	45.8074271	12.58325151	1.859285783	0.042703763	0.998772652	LOC100361259	NC_051349.1	57632358	57633066	-	709	protein_coding	60S ribosomal protein L13-like && sp|P41123|RL13_RAT 60S ribosomal protein L13 OS=Rattus norvegicus OX=10116 GN=Rpl13 PE=1 SV=2 && PF01294:Ribosomal protein L13e	-
102555451	4.901858287	9.470799618	8.702450535	14.47412585	26.46146799	28.59920777	7.691702814	23.1782672	-1.575898489	0.042766225	0.998772652	LOC102555451	NC_051354.1	24092596	24100673	+	4595	lncRNA	uncharacterized LOC102555451%2C transcript variant X1 && - && -	-
681031	1172.769595	136.8961036	174.0490107	214.0102894	96.39534767	221.6438602	494.5715698	177.3498324	1.478584056	0.042786118	0.998772652	Snrpg	NC_051339.1	118812278	118819827	+	417	protein_coding	small nuclear ribonucleoprotein polypeptide G && sp|Q3ZBL0|RUXG_BOVIN Small nuclear ribonucleoprotein G OS=Bos taurus OX=9913 GN=SNRPG PE=3 SV=1 && -	-
25390	2040.398512	579.4407403	463.8406135	480.7477515	475.3613714	438.180719	1027.893289	464.7632806	1.14439262	0.042788725	0.998772652	Atp1b3	NC_051343.1	96910265	96941592	-	1842	protein_coding	ATPase Na+/K+ transporting subunit beta 3 && sp|Q63377|AT1B3_RAT Sodium/potassium-transporting ATPase subunit beta-3 OS=Rattus norvegicus OX=10116 GN=Atp1b3 PE=1 SV=1 && PF00287:Sodium / potassium ATPase beta chain	-
498560	280.6313869	144.6449396	88.76499546	69.26903086	79.38440397	96.01162608	171.3471073	81.5550203	1.067835378	0.042881737	0.998772652	Uchl3	NC_051350.1	78485304	78527355	+	1261	protein_coding	ubiquitin C-terminal hydrolase L3 && sp|Q91Y78|UCHL3_RAT Ubiquitin carboxyl-terminal hydrolase isozyme L3 OS=Rattus norvegicus OX=10116 GN=Uchl3 PE=1 SV=1 && PF01088:Ubiquitin carboxyl-terminal hydrolase, family 1	-
317409	9.803716575	1.721963567	1.740490107	0	0	0	4.42205675	0	4.571200032	0.043205091	0.998772652	MGC109340	NC_051356.1	98950530	98952049	+	1520	protein_coding	similar to Microsomal signal peptidase 23 kDa subunit (SPase 22 kDa subunit) (SPC22/23) && sp|Q568Z4|SPCS3_RAT Signal peptidase complex subunit 3 OS=Rattus norvegicus OX=10116 GN=Spcs3 PE=2 SV=1 && PF04573:Signal peptidase subunit	-
140662	9127.260131	1355.185327	1541.20399	1559.070128	1038.612619	2107.148772	4007.883149	1568.277173	1.353510653	0.0436412	0.998772652	Rplp2	NC_051336.1	196546086	196548636	+	707	protein_coding	ribosomal protein lateral stalk subunit P2%2C transcript variant X1 && sp|P02401|RLA2_RAT 60S acidic ribosomal protein P2 OS=Rattus norvegicus OX=10116 GN=Rplp2 PE=1 SV=2 && PF00428:60s Acidic ribosomal protein	-
120102889	100.4880949	85.23719657	143.5904338	388.7336657	83.16461368	264.5426718	109.7719084	245.4803171	-1.160113972	0.043715103	0.998772652	LOC120102889	NC_051340.1	74917524	75569763	-	6024	protein_coding	major urinary protein-like%2C transcript variant X2 && sp|P02761|MUP_RAT Major urinary protein OS=Rattus norvegicus OX=10116 PE=1 SV=1 && -	-
79123	0	2.58294535	4.351225268	9.304795191	6.615366997	22.4708061	2.311390206	12.79698943	-2.411558963	0.04372988	0.998772652	Asic1	NC_051342.1	130798317	130828535	+	6064	protein_coding	acid sensing ion channel subunit 1%2C transcript variant X1 && sp|P55926|ASIC1_RAT Acid-sensing ion channel 1 OS=Rattus norvegicus OX=10116 GN=Asic1 PE=1 SV=1 && -	-
295284	1545.310825	309.9534421	240.1876348	312.227572	221.1422682	313.5698852	698.4839673	282.3132418	1.306032237	0.04383111	0.998772652	Rbm8a	NC_051337.1	184165189	184167959	+	1490	protein_coding	RNA binding motif protein 8A && sp|Q3ZCE8|RBM8A_BOVIN RNA-binding protein 8A OS=Bos taurus OX=9913 GN=RBM8A PE=2 SV=2 && PF00076:RNA recognition motif. (a.k.a. RRM, RBD, or RNP domain)	-
687071	361.5120487	631.9606291	583.9344309	880.8539447	1209.667108	736.4296	525.8023696	942.3168843	-0.840966105	0.04384758	0.998772652	Etnppl	NC_051337.1	219173048	219194646	+	5066	protein_coding	ethanolamine-phosphate phospho-lyase%2C transcript variant X1 && sp|Q8BWU8|AT2L1_MOUSE Ethanolamine-phosphate phospho-lyase OS=Mus musculus OX=10090 GN=Etnppl PE=2 SV=1 && PF00202:Aminotransferase class-III	-
361887	292.8860327	64.57363376	66.13862407	48.59170822	64.26356512	59.24121609	141.1994302	57.36549647	1.294655896	0.043883081	0.998772652	Cwc27	NC_051337.1	35764674	35975908	-	4111	protein_coding	CWC27 spliceosome associated cyclophilin%2C transcript variant X3 && sp|Q5XIB2|CWC27_RAT Spliceosome-associated protein CWC27 homolog OS=Rattus norvegicus OX=10116 GN=Cwc27 PE=1 SV=1 && PF00160:Cyclophilin type peptidyl-prolyl cis-trans isomerase/CLD	-
315759	50.24404744	37.02221669	10.44294064	13.44025972	1.890104856	13.27820361	32.56973493	9.536189394	1.772299456	0.044095845	0.998772652	Igdcc3	NC_051343.1	65661165	65707961	+	4336	protein_coding	immunoglobulin superfamily%2C DCC subclass%2C member 3%2C transcript variant 1 && sp|Q8BQC3|IGDC3_MOUSE Immunoglobulin superfamily DCC subclass member 3 OS=Mus musculus OX=10090 GN=Igdcc3 PE=2 SV=1 && PF00041:Fibronectin type III domain|PF13927:Immunoglobulin domain|PF07679:Immunoglobulin I-set domain	-
120095092	0	4.304908917	2.610735161	12.40639359	11.34062914	12.25680333	2.305214693	12.00127535	-2.319219906	0.044165209	0.998772652	LOC120095092	NC_051345.1	34622615	34629153	+	378	lncRNA	uncharacterized LOC120095092 && sp|Q92585|MAML1_HUMAN Mastermind-like protein 1 OS=Homo sapiens OX=9606 GN=MAML1 PE=1 SV=3 && -	-
362040	3868.791653	694.8122993	1208.770379	882.921677	691.7783774	971.3516638	1924.124777	848.6839061	1.180565944	0.044181584	0.998772652	Ostc	NC_051337.1	219250549	219266076	-	1049	protein_coding	oligosaccharyltransferase complex non-catalytic subunit && sp|P86218|OSTC_CANLF Oligosaccharyltransferase complex subunit OSTC OS=Canis lupus familiaris OX=9615 GN=OSTC PE=1 SV=1 && PF04756:OST3 / OST6 family, transporter family	-
290706	365.1884424	68.87854268	67.00886912	68.23516473	61.42840783	67.41241831	167.0252847	65.69199696	1.342505463	0.044276364	0.998772652	Hpf1	NC_051351.1	29203749	29219651	-	1178	protein_coding	histone PARylation factor 1%2C transcript variant X1 && sp|Q8CFE2|HPF1_MOUSE Histone PARylation factor 1 OS=Mus musculus OX=10090 GN=Hpf1 PE=1 SV=1 && PF10228:Uncharacterised conserved protein (DUF2228)	-
685567	0	0.860981783	0.870245054	7.237062926	5.670314569	6.128401664	0.577075612	6.34525972	-3.36596404	0.044402561	0.998772652	Ppil6	NC_051355.1	44989509	45017833	+	1769	protein_coding	peptidylprolyl isomerase like 6%2C transcript variant X1 && sp|Q9D6D8|PPIL6_MOUSE Probable inactive peptidyl-prolyl cis-trans isomerase-like 6 OS=Mus musculus OX=10090 GN=Ppil6 PE=1 SV=1 && PF00160:Cyclophilin type peptidyl-prolyl cis-trans isomerase/CLD	-
103692723	58.82229945	16.35865389	53.95519332	227.4505491	24.57136313	113.3754308	43.04538222	121.7991143	-1.503545888	0.044477507	0.998772652	LOC103692723	NC_051341.1	132424702	132755810	-	1600	C_region	- && sp|P20760|IGG2A_RAT Ig gamma-2A chain C region OS=Rattus norvegicus OX=10116 GN=Igg-2a PE=1 SV=1 && PF07686:Immunoglobulin V-set domain|PF07654:Immunoglobulin C1-set domain	-
294436	405.6287733	76.62737873	61.7873988	59.96423567	75.60419425	73.54081997	181.3478503	69.7030833	1.375754296	0.04449062	0.998772652	Rpf2	NC_051355.1	43630003	43651477	-	1207	protein_coding	ribosome production factor 2 homolog && sp|Q9JJ80|RPF2_MOUSE Ribosome production factor 2 homolog OS=Mus musculus OX=10090 GN=Rpf2 PE=2 SV=2 && PF04427:Brix domain	-
502367	3849.18422	635.4045562	577.8427155	619.2858133	333.6035071	968.287463	1687.477164	640.3922611	1.397537598	0.044552633	0.998772652	Bola2	NC_051336.1	181291777	181292836	+	722	protein_coding	bolA family member 2 && sp|Q8BGS2|BOLA2_MOUSE BolA-like protein 2 OS=Mus musculus OX=10090 GN=Bola2 PE=1 SV=1 && -	-
681389	3705.804865	517.4500519	563.0485496	596.5407583	514.1085209	752.7720044	1595.434489	621.1404279	1.360549709	0.044561305	0.998772652	Cops9	NC_051344.1	93209843	93214774	-	487	protein_coding	COP9 signalosome subunit 9 && sp|Q3U898|CSN9_MOUSE COP9 signalosome complex subunit 9 OS=Mus musculus OX=10090 GN=Cops9 PE=1 SV=1 && -	-
120097420	72.30240974	467.5131084	510.8338464	749.5529459	1201.161636	577.0911567	350.2164549	842.601913	-1.265312789	0.044612569	0.998772652	LOC120097420	NC_051351.1	45968519	45974350	+	868	lncRNA	uncharacterized LOC120097420 && - && -	-
500286	0	0	0	1.033866132	7.560419425	4.08560111	0	4.226628889	-4.565986586	0.04486974	0.998772652	Ssuh2	NC_051339.1	145502942	145521881	-	1517	protein_coding	ssu-2 homolog%2C transcript variant X1 && sp|Q8C3L1|SSUH2_MOUSE Protein SSUH2 homolog OS=Mus musculus OX=10090 GN=Ssuh2 PE=1 SV=1 && -	-
305909	36.76393715	92.12505083	125.3152877	146.8089908	202.2412196	179.7664488	84.73475856	176.2722197	-1.051343928	0.044992084	0.998772652	Cenpj	NC_051350.1	30626946	30690384	-	6909	protein_coding	centromere protein J%2C transcript variant X8 && sp|Q569L8|CENPJ_MOUSE Centromere protein J OS=Mus musculus OX=10090 GN=Cenpj PE=2 SV=2 && PF07202:T-complex protein 10 C-terminus	-
100360449	181.3687566	35.30025312	51.34445816	37.21918076	28.35157285	39.83461082	89.33782264	35.13512148	1.340605117	0.045000349	0.998772652	LOC100360449	NC_051338.1	9583898	9584606	+	709	protein_coding	ribosomal protein L9-like && sp|P17077|RL9_RAT 60S ribosomal protein L9 OS=Rattus norvegicus OX=10116 GN=Rpl9 PE=1 SV=1 && PF00347:Ribosomal protein L6	-
116547	36.76393715	0.860981783	6.091715375	2.067732265	3.780209713	0	14.57221144	1.949313992	2.877446491	0.045009734	0.998772652	S100a8	NC_051337.1	176166517	176167645	+	494	protein_coding	S100 calcium binding protein A8%2C transcript variant X1 && sp|P50115|S10A8_RAT Protein S100-A8 OS=Rattus norvegicus OX=10116 GN=S100a8 PE=1 SV=3 && -	-
288135	20.83289772	8.609817835	8.702450535	5.169330662	1.890104856	0	12.71505536	2.353145173	2.429021149	0.0450578	0.998772652	Retnlg	NC_051346.1	51930944	51932745	-	632	protein_coding	resistin-like gamma%2C transcript variant X1 && sp|G3V686|RETNG_RAT Resistin-like gamma OS=Rattus norvegicus OX=10116 GN=Retnlg PE=2 SV=1 && PF06954:Resistin	-
502525	2200.934371	327.1730777	478.6347794	465.2397595	368.570447	406.5173104	1002.247409	413.4425056	1.276809636	0.045398667	0.998772652	Dnajc19	NC_051337.1	116923272	116945312	-	2591	protein_coding	DnaJ heat shock protein family (Hsp40) member C19%2C transcript variant X1 && sp|Q96DA6|TIM14_HUMAN Mitochondrial import inner membrane translocase subunit TIM14 OS=Homo sapiens OX=9606 GN=DNAJC19 PE=1 SV=3 && -	-
100361957	11.02918115	1.721963567	0.870245054	0	0	0	4.540463256	0	4.607756584	0.045434024	0.998772652	LOC100361957	NC_051343.1	5016759	5030828	+	582	pseudogene	- && sp|Q9CQY2|RAMAC_MOUSE RNA guanine-N7 methyltransferase activating subunit OS=Mus musculus OX=10090 GN=Ramac PE=3 SV=1 && -	-
103693047	238769.5172	44956.16383	53626.24069	53919.2204	43747.42195	48970.0149	112450.6406	48878.88575	1.201998816	0.045465903	0.998772652	LOC103693047	NC_051343.1	35750482	35754157	-	625	protein_coding	uncharacterized LOC103693047 && sp|P81828|UP2_RAT Urinary protein 2 OS=Rattus norvegicus OX=10116 PE=1 SV=1 && -	-
170608	20.83289772	0	0	0	0	0	6.94429924	0	5.226876997	0.045526135	0.998772652	Trnw	NC_001665.2	4943	5008	+	66	tRNA	tRNA-Trp && - && -	-
309304	20.83289772	0	0	0	0	0	6.94429924	0	5.226876997	0.045526135	0.998772652	Pdcd1lg2	NC_051336.1	227158941	227223938	+	7060	protein_coding	programmed cell death 1 ligand 2%2C transcript variant X3 && sp|P03364|POL_SMRVH Gag-Pro-Pol polyprotein OS=Squirrel monkey retrovirus OX=11856 GN=pol PE=1 SV=3 && -	-
novel.450	20.83289772	0	0	0	0	0	6.94429924	0	5.226876997	0.045526135	0.998772652	-	NC_051355.1	21599473	21599970	+	263	-	- && - && -	-
362113	95.5862366	26.69043529	44.38249773	27.91438557	17.01094371	22.4708061	55.55305654	22.46537846	1.299863157	0.045572077	0.998772652	Ptrh1	NC_051338.1	16064867	16071098	+	5189	protein_coding	peptidyl-tRNA hydrolase 1 homolog%2C transcript variant X3 && sp|Q8BW00|PTH_MOUSE Probable peptidyl-tRNA hydrolase OS=Mus musculus OX=10090 GN=Ptrh1 PE=2 SV=1 && PF01195:Peptidyl-tRNA hydrolase	-
499847	1014.684665	150.6718121	114.8723471	204.7054942	89.77998068	169.552446	426.7429415	154.679307	1.462917848	0.045605495	0.998772652	Prrg4	NC_051338.1	91214646	91243347	-	6101	protein_coding	proline rich and Gla domain 4%2C transcript variant X1 && sp|Q8BGN6|TMG4_MOUSE Transmembrane gamma-carboxyglutamic acid protein 4 OS=Mus musculus OX=10090 GN=Prrg4 PE=2 SV=1 && -	-
309135	0	13.77570854	7.832205482	15.50799198	35.91199227	30.64200832	7.202638006	27.35399753	-1.893025198	0.045647013	0.998772652	Ano1	NC_051336.1	199751439	199900099	-	4806	protein_coding	anoctamin 1%2C transcript variant X1 && sp|Q8BHY3|ANO1_MOUSE Anoctamin-1 OS=Mus musculus OX=10090 GN=Ano1 PE=1 SV=2 && PF04547:Calcium-activated chloride channel|PF16178:Dimerisation domain of Ca+-activated chloride-channel, anoctamin	-
103691380	3.676393715	6.887854268	18.27514612	42.38851142	51.03283112	7.149801942	9.613131369	33.52371483	-1.786062593	0.045904707	0.998772652	LOC103691380	NC_051336.1	255148172	255204240	-	2404	lncRNA	uncharacterized LOC103691380 && - && -	-
291095	31.86207887	13.77570854	6.961960428	4.135464529	5.670314569	4.08560111	17.53324928	4.630460069	1.90431779	0.04598851	0.998772652	Gmds	NC_051352.1	32095315	32621975	+	15480	protein_coding	GDP-mannose 4%2C 6-dehydratase%2C transcript variant X3 && sp|Q8K0C9|GMDS_MOUSE GDP-mannose 4,6 dehydratase OS=Mus musculus OX=10090 GN=Gmds PE=1 SV=1 && -	-
298648	1808.785708	928.9993444	976.41495	779.5350638	581.2072433	709.8731928	1238.066667	690.2051666	0.842561561	0.04599478	0.998772652	Tardbp	NC_051340.1	159050518	159062218	-	4663	protein_coding	TAR DNA binding protein%2C transcript variant X2 && sp|Q921F2|TADBP_MOUSE TAR DNA-binding protein 43 OS=Mus musculus OX=10090 GN=Tardbp PE=1 SV=1 && PF00076:RNA recognition motif. (a.k.a. RRM, RBD, or RNP domain)|PF18694:Transactive response DNA-binding protein N-terminal domain	-
363248	21772.82905	2481.3495	2883.992107	3341.45534	2141.488802	4576.894643	9046.056885	3353.279595	1.431650401	0.046326066	0.998772652	Rpl37a-ps1	NC_051344.1	74298861	74300926	+	352	transcribed_pseudogene	ribosomal protein L37a%2C pseudogene 1 && sp|Q3MIC0|RL37A_BOVIN 60S ribosomal protein L37a OS=Bos taurus OX=9913 GN=RPL37A PE=3 SV=3 && -	-
103692946	161.7613235	0.860981783	16.53465602	7.237062926	4.725262141	24.51360666	59.71898709	12.15864391	2.292487759	0.046707714	0.998772652	LOC103692946	NC_051342.1	111667220	111668085	+	866	transcribed_pseudogene	ubiquitin-conjugating enzyme E2 S-like && sp|B5DFI8|UBE2S_RAT Ubiquitin-conjugating enzyme E2 S OS=Rattus norvegicus OX=10116 GN=Ube2s PE=2 SV=1 && -	-
103693570	89.45891374	13.77570854	19.14539118	20.67732265	6.615366997	10.21400277	40.79333782	12.50223081	1.69900058	0.046709002	0.998772652	LOC103693570	NC_051350.1	29102073	29104313	+	2241	pseudogene	- && sp|P62846|RS15_CHICK 40S ribosomal protein S15 OS=Gallus gallus OX=9031 GN=RPS15 PE=2 SV=2 && -	-
114004	1990.154465	176.5012656	256.7222908	272.9406589	187.1203808	398.3461082	807.7926737	286.135716	1.496618738	0.047043431	0.998772652	Ppp1r14a	NC_051336.1	84583127	84590743	+	1407	protein_coding	protein phosphatase 1%2C regulatory (inhibitor) subunit 14A%2C transcript variant X1 && sp|Q99MC0|PP14A_RAT Protein phosphatase 1 regulatory subunit 14A OS=Rattus norvegicus OX=10116 GN=Ppp1r14a PE=1 SV=1 && PF05361:PKC-activated protein phosphatase-1 inhibitor	-
501072	1332.07999	2236.830674	1746.581822	1052.475723	766.4375192	1238.958536	1771.830828	1019.290593	0.797963703	0.047276946	0.998772652	Acaa1b	NC_051343.1	118872996	118881852	-	1608	protein_coding	acetyl-Coenzyme A acyltransferase 1B%2C transcript variant X1 && sp|P07871|THIKB_RAT 3-ketoacyl-CoA thiolase B, peroxisomal OS=Rattus norvegicus OX=10116 GN=Acaa1b PE=1 SV=2 && PF02803:Thiolase, C-terminal domain|PF00108:Thiolase, N-terminal domain	-
84593	1769.570842	298.7606789	453.3976729	325.6678317	403.5373868	359.5328976	840.5763978	362.9127054	1.210856295	0.047596625	0.998772652	Cetn2	NC_051356.1	150769944	150775052	-	1417	protein_coding	centrin 2%2C transcript variant X1 && sp|Q9R1K9|CETN2_MOUSE Centrin-2 OS=Mus musculus OX=10090 GN=Cetn2 PE=1 SV=1 && PF13499:EF-hand domain pair	-
108351801	15.93103943	0	0.870245054	0	0	0	5.600428162	0	4.912797647	0.047607117	0.998772652	LOC108351801	NC_051343.1	119716686	119722132	+	905	lncRNA	uncharacterized LOC108351801 && - && -	-
302642	4455.789183	814.4887672	825.8625558	930.4795191	478.1965287	1080.641493	2032.046835	829.7725137	1.291875185	0.047633949	0.998772652	Sat1	NC_051356.1	40158354	40161641	+	2597	protein_coding	spermidine/spermine N1-acetyl transferase 1%2C transcript variant X1 && sp|Q9JHW6|SAT1_CRIGR Diamine acetyltransferase 1 OS=Cricetulus griseus OX=10029 GN=SAT1 PE=2 SV=1 && PF00583:Acetyltransferase (GNAT) family	-
novel.128	15.93103943	0.860981783	0	0	0	0	5.597340406	0	4.912019905	0.047665362	0.998772652	-	NC_051339.1	43972036	43972302	+	267	-	- && - && -	-
296883	735.2787431	145.5059214	192.3241568	153.0121876	189.0104856	121.546633	357.7029404	154.5231021	1.208825821	0.047952738	0.998772652	Rpa3	NC_051339.1	36304649	36307755	-	691	protein_coding	replication protein A3 && sp|Q9CQ71|RFA3_MOUSE Replication protein A 14 kDa subunit OS=Mus musculus OX=10090 GN=Rpa3 PE=1 SV=1 && PF08661:Replication factor A protein 3	-
83462	180.1432921	62.8516702	50.4742131	51.69330662	31.18673013	43.92021193	97.82305845	42.26674956	1.205902147	0.047977576	0.998772652	Dynlt1	NC_051336.1	46887017	46893956	-	1220	protein_coding	dynein light chain Tctex-type 1 && sp|Q9Z336|DYLT1_RAT Dynein light chain Tctex-type 1 OS=Rattus norvegicus OX=10116 GN=Dynlt1 PE=1 SV=1 && PF03645:Tctex-1 family	-
102547047	19.60743315	0	1.740490107	1.033866132	0	0	7.115974419	0.344622044	4.295418212	0.048041252	0.998772652	LOC102547047	NC_051345.1	80695067	80762037	-	7882	protein_coding	uncharacterized LOC102547047%2C transcript variant X20 && - && -	-
361795	829.6395151	365.917258	284.5701325	381.4966028	176.7248041	108.2684294	493.3756352	222.1632788	1.150299916	0.048146844	0.998772652	Ltb	NC_051355.1	3627536	3629381	-	1168	protein_coding	lymphotoxin beta && sp|P41155|TNFC_MOUSE Lymphotoxin-beta OS=Mus musculus OX=10090 GN=Ltb PE=2 SV=1 && PF00229:TNF(Tumour Necrosis Factor) family	-
100361993	497.5386162	112.7886136	88.76499546	127.1655343	42.52735927	103.161428	233.0307418	90.95144052	1.355544474	0.048158395	0.998772652	LOC100361993	NC_051348.1	100656576	100657086	+	511	protein_coding	transmembrane protein 14C && sp|Q9CQN6|TM14C_MOUSE Transmembrane protein 14C OS=Mus musculus OX=10090 GN=Tmem14c PE=1 SV=1 && PF03647:Transmembrane proteins 14C	-
171518	3993.78904	7251.188581	11403.69118	11845.00428	15243.69567	15221.92833	7549.556267	14103.54276	-0.901526139	0.048371537	0.998772652	Cyp2c22	NC_051336.1	238991698	239031323	-	1753	protein_coding	cytochrome P450%2C family 2%2C subfamily c%2C polypeptide 22%2C transcript variant X1 && sp|P19225|CP270_RAT Cytochrome P450 2C70 OS=Rattus norvegicus OX=10116 GN=Cyp2c70 PE=2 SV=1 && PF00067:Cytochrome P450	-
116724	19.60743315	12.05374497	13.0536758	2.067732265	7.560419425	1.021400277	14.90495131	3.549850656	2.05058293	0.048378209	0.998772652	Epb41l3	NC_051344.1	109056178	109260607	+	9653	protein_coding	erythrocyte membrane protein band 4.1-like 3%2C transcript variant X5 && sp|Q9Y2J2|E41L3_HUMAN Band 4.1-like protein 3 OS=Homo sapiens OX=9606 GN=EPB41L3 PE=1 SV=2 && PF04382:SAB domain|PF09380:FERM C-terminal PH-like domain|PF00373:FERM central domain|PF09379:FERM N-terminal domain|PF08736:FERM adjacent (FA)|PF05902:4.1 protein C-terminal domain (CTD)	-
novel.36	40.44033087	3.443927134	5.221470321	1.033866132	1.890104856	6.128401664	16.36857611	3.017457551	2.425746175	0.048424718	0.998772652	-	NC_051336.1	124535025	124538841	-	401	-	- && - && -	-
292541	3181.306028	1243.257695	1248.801652	917.0392594	845.8219232	1185.845722	1891.121792	982.9023015	0.943771742	0.048801845	0.998772652	Nlrp12	NC_051336.1	65932610	65969873	+	12393	protein_coding	NLR family%2C pyrin domain containing 12%2C transcript variant X1 && sp|E9Q5R7|NAL12_MOUSE NACHT, LRR and PYD domains-containing protein 12 OS=Mus musculus OX=10090 GN=Nlrp12 PE=1 SV=1 && -	-
25122	0	12.91472675	14.79416591	20.67732265	14.17578642	74.56222025	9.236297554	36.47177644	-1.956677907	0.048805774	0.998772652	Scnn1a	NC_051339.1	158122962	158146184	+	3375	protein_coding	sodium channel epithelial 1 subunit alpha && sp|P37089|SCNNA_RAT Amiloride-sensitive sodium channel subunit alpha OS=Rattus norvegicus OX=10116 GN=Scnn1a PE=1 SV=2 && PF00858:Amiloride-sensitive sodium channel	-
120100033	22.05836229	21.52454459	45.25274278	71.33676313	75.60419425	46.98441276	29.61188322	64.64179005	-1.12092695	0.049060622	0.998772652	LOC120100033	NC_051336.1	238501943	238504312	+	1362	lncRNA	uncharacterized LOC120100033 && sp|P05179|CP2C7_RAT Cytochrome P450 2C7 OS=Rattus norvegicus OX=10116 GN=Cyp2c7 PE=1 SV=2 && -	-
497937	411.7560961	88.6811237	81.80303503	111.6575423	41.58230684	77.62642108	194.080085	76.9554234	1.332250486	0.049096106	0.998772652	Tmem102	NC_051345.1	54523901	54525999	-	1998	protein_coding	transmembrane protein 102%2C transcript variant X1 && sp|Q3UPR7|TM102_MOUSE Transmembrane protein 102 OS=Mus musculus OX=10090 GN=Tmem102 PE=1 SV=2 && PF03281:Mab-21 protein	-
680891	3646.982566	523.4769244	575.2319804	587.2359632	378.9660237	883.5112399	1581.897157	616.5710756	1.358962741	0.049156312	0.998772652	Sf3b5	NC_051336.1	7357040	7357752	+	713	protein_coding	splicing factor 3b%2C subunit 5 && sp|Q923D4|SF3B5_MOUSE Splicing factor 3B subunit 5 OS=Mus musculus OX=10090 GN=Sf3b5 PE=1 SV=1 && -	-
498095	105.3899532	15.4976721	22.62637139	20.67732265	15.12083885	12.25680333	47.83799889	16.01832161	1.568927192	0.04926393	0.998772652	Dynlt2b	NC_051346.1	68359138	68367573	-	957	protein_coding	dynein light chain Tctex-type 2B && sp|Q9CQ66|DYT2B_MOUSE Dynein light chain Tctex-type protein 2B OS=Mus musculus OX=10090 GN=Dynlt2b PE=1 SV=1 && PF03645:Tctex-1 family	-
300677	10195.86524	1452.476269	1835.346818	1913.686211	1553.666192	2062.20716	4494.562775	1843.186521	1.285827416	0.049270877	0.998772652	Atp5mg	NC_051343.1	45226750	45233582	-	479	protein_coding	ATP synthase membrane subunit g && sp|Q6PDU7|ATP5L_RAT ATP synthase subunit g, mitochondrial OS=Rattus norvegicus OX=10116 GN=Atp5mg PE=1 SV=2 && PF04718:Mitochondrial ATP synthase g subunit	-
25353	0	2.58294535	2.610735161	12.40639359	18.90104856	2.042800555	1.731226837	11.11674757	-2.625647488	0.049321957	0.998772652	Spp1	NC_051349.1	5308885	5315120	-	1539	protein_coding	secreted phosphoprotein 1%2C transcript variant X1 && sp|P08721|OSTP_RAT Osteopontin OS=Rattus norvegicus OX=10116 GN=Spp1 PE=1 SV=2 && PF00865:Osteopontin	-
360914	491.4112933	126.5643222	71.36009439	102.3527471	97.3404001	82.73342247	229.77857	94.14218989	1.284492648	0.04933314	0.998772652	Plac8	NC_051349.1	9052601	9074264	+	730	protein_coding	placenta associated 8 && sp|Q9JI48|PLAC8_MOUSE Placenta-specific gene 8 protein OS=Mus musculus OX=10090 GN=Plac8 PE=1 SV=1 && PF04749:PLAC8 family	-
120102832	155.6340006	31.85632599	41.77176257	28.9482517	19.84610099	39.83461082	76.42069639	29.54298784	1.365309746	0.049735012	0.998772652	LOC120102832	NC_051340.1	25590500	25597273	+	3422	protein_coding	RNA-binding protein 12B-A-like%2C transcript variant X1 && sp|Q66JV4|R12BB_MOUSE RNA-binding protein 12B-B OS=Mus musculus OX=10090 GN=Rbm12b2 PE=2 SV=2 && PF00076:RNA recognition motif. (a.k.a. RRM, RBD, or RNP domain)	-
