# Supplementary material for: The Extract of Camellia Seed Cake Alleviates Metabolic Dysfunction-Associated Steatotic Liver Disease (MASLD) in Mice by Promoting Coenzyme Q Synthesis
Source: Nutrients. 2025 Mar 15;17(6):1032. doi: 10.3390/nu17061032 (PMC11944731; doi:10.3390/nu17061032)
Supplement: Supplementary file 1 [file nutrients-17-01032-s001.zip › Table S10.xlsx]

## Sheet: Sheet1
Compound_ID	Name	Formula	Molecular Weight	RT [min]	lipidmaps_Results	lipidblast_Results	pos_H3	pos_H7	pos_H8	pos_N2	pos_N4	pos_N6	FC	log2FC	Pvalue	ROC	VIP	Up.Down	Lipid Subclass
Com_5841_pos	(15beta,22E)-15-Hydroxyergosta-4,6,8(14),22-tetraen-3-one	C28 H40 O2	408.303	14.603	Full match	No results	1.44002e+07	9.60281e+06	1.29363e+07	2.0604e+06	1.73488e+06	1.58177e+06	6.86981	2.78027	0.000469092	1	2.0789	up	-
Com_3639_pos	(9Z,11R,12Z,15Z)-11-(Stearoyloxy)-9,12,15-octadecatrienoic acid	C36 H64 O4	560.48	13.272	Full match	No results	2.05638e+07	1.78261e+07	1.90404e+07	3.37947e+07	3.27825e+07	2.98939e+07	0.595311	-0.748284	0.000765125	1	1.54969	down	-
Com_3950_pos	ACar 22:5	C29 H48 N O4	473.351	2.32	No match	Invalid mass	4.2124e+06	2.90635e+06	3.72074e+06	2.86386e+07	3.1831e+07	1.88211e+07	0.136706	-2.87086	0.000974339	1	1.67862	down	ACar
Com_224_pos	PC (17:2/17:2)	C42 H76 N O8 P	753.531	10.32	Partial match	Full match	1.85576e+09	1.59134e+09	1.48692e+09	3.38588e+09	3.33856e+09	3.92584e+09	0.463276	-1.11006	0.000975695	1	1.4654	down	PC
Com_649_pos	1-oleoyl-2-arachidonoyl-sn-glycerol-3-phosphoethanolamine	C43 H76 N O8 P	765.528	11.113	Full match	No results	2.88774e+08	3.43082e+08	3.01193e+08	6.06868e+08	7.6724e+08	7.19407e+08	0.445686	-1.1659	0.0011017	1	1.0619	down	-
Com_765_pos	PE (16:0/22:4)	C43 H78 N O8 P	767.544	12.773	Partial match	Full match	4.16654e+08	5.22163e+08	4.66114e+08	2.22827e+08	1.97051e+08	2.27021e+08	2.1718	1.11889	0.00110363	1	1.54609	up	PE
Com_5950_pos	Leukotriene B4 Ethanolamide	C22 H37 N O4	379.272	1.014	Full match	No results	1.23676e+07	8.14043e+06	9.06318e+06	1.95821e+06	1.607e+06	1.99157e+06	5.32165	2.41187	0.00116626	1	1.90586	up	-
Com_154_pos	PC (15:0/18:2)	C41 H78 N O8 P	743.547	11.129	Partial match	Full match	2.0799e+09	2.06365e+09	2.63492e+09	4.90466e+09	5.50259e+09	6.30237e+09	0.405663	-1.30165	0.00116956	1	1.17131	down	PC
Com_2548_pos	PS (19:2/19:2)	C44 H78 N O10 P	811.536	11.912	Partial match	Full match	1.10449e+07	9.25891e+06	1.23774e+07	4.02792e+07	5.00046e+07	6.30072e+07	0.213198	-2.22974	0.00117124	1	1.8842	down	PS
Com_3356_pos	SM (d18:1/16:0)	C39 H79 N2 O6 P	720.578	11.14	No results	Invalid mass	1.96651e+07	1.73097e+07	2.10134e+07	3.77891e+07	3.26215e+07	3.67541e+07	0.541113	-0.885998	0.00132497	1	1.79955	down	SM
Com_7122_pos	PC (17:2/22:6)	C47 H78 N O8 P	815.545	10.53	Partial match	Full match	1.31974e+06	1.74177e+06	1.82333e+06	4.46719e+06	4.74147e+06	6.25008e+06	0.315992	-1.66204	0.00135209	1	1.38133	down	PC
Com_5140_pos	ACar 20:3	C27 H48 N O4	449.351	2.596	No results	Invalid mass	5.05245e+06	3.54557e+06	3.70407e+06	1.48706e+07	1.77445e+07	1.44894e+07	0.261166	-1.93696	0.00141254	1	1.54138	down	ACar
Com_1404_pos	Acetylcarnitine	C9 H17 N O4	203.116	0.955	Full match	No results	2.6293e+07	1.42064e+07	2.21123e+07	1.50576e+08	1.12275e+08	1.69046e+08	0.144969	-2.78618	0.00166182	1	1.67866	down	-
Com_2659_pos	propionylcarnitine	C10 H19 N O4	217.131	0.962	Full match	No results	7.82602e+06	4.4527e+06	8.35533e+06	6.34885e+07	3.57033e+07	5.67552e+07	0.132314	-2.91796	0.00169279	1	1.9228	down	FA
Com_1129_pos	PE (17:0/22:5)	C44 H78 N O8 P	779.547	12.576	Partial match	Full match	9.54549e+07	1.20619e+08	1.23229e+08	2.51323e+08	2.31309e+08	2.99093e+08	0.434044	-1.20409	0.00173642	1	1.76428	down	PE
Com_7189_pos	ACar 16:4	C23 H38 N O4	391.272	1.441	No match	Invalid mass	5.86017e+06	3.97899e+06	3.61229e+06	1.07175e+06	869793	782121	4.93873	2.30414	0.00177512	1	1.74988	up	ACar
Com_6463_pos	PC (20:0/21:2)	C49 H94 N O8 P	855.67	15.435	Partial match	Full match	2.15263e+06	1.42963e+06	2.16772e+06	9.40881e+06	6.01725e+06	7.873e+06	0.24679	-2.01864	0.0018008	1	1.93897	down	PC
Com_1757_pos	PE (18:2/19:2)	C42 H76 N O8 P	753.531	12.293	Partial match	Full match	4.23301e+07	5.38512e+07	5.1291e+07	1.08895e+08	1.51583e+08	1.2298e+08	0.384584	-1.37863	0.0018896	1	1.6067	down	PE
Com_1267_pos	CL (16:1-20:3-16:2-18:1)	C79 H140 O17 P2	1439.99	16.34	No results	Invalid mass	5.41959e+07	2.92019e+07	3.10821e+07	2.04809e+08	3.35497e+08	2.1043e+08	0.15249	-2.71321	0.00200563	1	1.54986	down	CL
Com_2346_pos	PC (14:0e/22:6)	C44 H78 N O7 P	763.552	11.375	Partial match	Full match	2.10002e+07	2.64798e+07	1.7827e+07	5.62919e+07	7.11669e+07	7.25304e+07	0.326552	-1.61461	0.00202036	1	1.52071	down	PC
Com_895_pos	PE (19:1/20:3)	C44 H80 N O8 P	781.563	13.526	Partial match	Full match	1.31792e+08	1.31593e+08	1.79271e+08	4.39804e+08	3.57622e+08	4.2407e+08	0.362389	-1.46439	0.00229275	1	2.04177	down	PE
Com_2397_pos	PE (18:3/20:5)	C43 H70 N O8 P	759.483	10.687	Partial match	Full match	1.25186e+07	1.77503e+07	1.9911e+07	6.72677e+07	1.02357e+08	5.91103e+07	0.21938	-2.18849	0.00249254	1	2.06988	down	PE
Com_6485_pos	N-Arachidonylglycine	C22 H35 N O3	361.262	1.024	Full match	No results	1.11021e+07	7.25526e+06	7.29598e+06	1.78833e+06	1.5079e+06	1.85401e+06	4.98099	2.31643	0.00269104	1	1.90099	up	-
Com_101_pos	TG(18:1(9Z)/18:2(9Z,12Z)/18:2(9Z,12Z))[iso3]	C57 H100 O6	880.752	17.458	Full match	No results	5.6563e+09	5.28491e+09	6.4937e+09	2.41068e+09	1.84832e+09	2.60069e+09	2.54164	1.34576	0.00332708	1	1.5188	up	TAG
Com_3958_pos	PC (19:2/18:5)	C45 H76 N O8 P	789.532	10.007	Partial match	Full match	1.05675e+07	1.34535e+07	1.04575e+07	2.04762e+07	2.22214e+07	2.6002e+07	0.501875	-0.994601	0.00333931	1	1.54489	down	PC
Com_2191_pos	SM (d21:2/15:0)	C41 H81 N2 O6 P	728.582	11.588	Partial match	Full match	1.07862e+08	9.98801e+07	9.48405e+07	3.04883e+07	4.20736e+07	3.54263e+07	2.802	1.48646	0.00334609	1	1.9718	up	SM
Com_2986_pos	PC (21:1/21:1)	C50 H96 N O8 P	869.687	15.745	Partial match	Full match	1.74815e+07	1.16611e+07	1.56135e+07	4.31264e+07	3.60659e+07	4.69139e+07	0.354907	-1.49449	0.00341904	1	1.77046	down	PC
Com_105_pos	(9Z,11R,12Z,15Z)-11-(Nonadecanoyloxy)-9,12,15-octadecatrienoic acid	C37 H66 O4	574.496	17.582	Full match	No results	5.707e+09	6.00473e+09	5.43385e+09	3.30981e+09	2.71309e+09	3.25451e+09	1.8481	0.886042	0.00404586	1	1.3258	up	-
Com_6444_pos	LONCHOCARPIC ACID	C26 H26 O6	434.175	4.919	Full match	No results	4.12864e+06	4.32754e+06	4.84864e+06	9.46687e+06	8.23936e+06	7.27845e+06	0.532519	-0.909094	0.00408909	1	1.17618	down	-
Com_5157_pos	N-Palmitoyl-L-threonine	C20 H39 N O4	357.288	1.5	Full match	No results	3.68654e+06	2.56193e+06	3.7411e+06	9.17526e+06	7.22654e+06	1.09581e+07	0.365117	-1.45357	0.00432126	1	1.44391	down	-
Com_397_pos	PC (19:2/20:5)	C47 H80 N O8 P	817.559	12.302	Partial match	Full match	1.13825e+09	9.31626e+08	1.01215e+09	1.89458e+09	1.70304e+09	1.51671e+09	0.602626	-0.730666	0.004424	1	1.67658	down	PC
Com_3260_pos	TAG (14:0-18:2-22:6)	C57 H94 O6	896.69	16.65	No match	Invalid mass	6.70396e+06	7.25679e+06	9.41994e+06	4.30359e+07	3.14108e+07	2.36549e+07	0.238331	-2.06896	0.00448078	1	1.22624	down	TAG
Com_2705_pos	LPC 14:0	C22 H46 N O7 P	467.302	1.997	Partial match	Full match	1.18555e+07	1.37804e+07	9.79632e+06	2.26546e+07	3.28867e+07	3.0882e+07	0.409984	-1.28636	0.00455819	1	1.24721	down	PC
Com_2073_pos	Leukotriene B4 dimethylamide	C22 H37 N O3	363.277	1.02	Full match	No results	1.19114e+08	7.59778e+07	6.09085e+07	6.66121e+06	7.63456e+06	7.64573e+06	11.6674	3.54441	0.00471527	1	1.98853	up	-
Com_9_pos	TG(16:1(9Z)/18:1(9Z)/18:1(9Z))[iso3]	C55 H100 O6	856.752	17.575	Full match	No results	4.40589e+10	4.97872e+10	4.20668e+10	1.69725e+10	2.20753e+10	2.29288e+10	2.19297	1.13289	0.00486576	1	1.62084	up	TAG
Com_1588_pos	TAG (15:0-16:1-18:2)	C52 H94 O6	831.732	17.066	No results	Invalid mass	5.44964e+07	5.43821e+07	5.01696e+07	1.00164e+08	8.38153e+07	8.4206e+07	0.593053	-0.753767	0.00499098	1	1.38251	down	TAG
Com_766_pos	DG(18:1(9Z)/20:4(5Z,8Z,11Z,14Z)/0:0)[iso2]	C41 H70 O5	642.521	13.264	Full match	No results	3.47055e+08	2.7172e+08	3.35971e+08	6.13624e+08	5.76881e+08	5.17745e+08	0.558902	-0.839332	0.00511277	1	1.32737	down	DAG
Com_244_pos	PC (18:0/22:4)	C48 H88 N O8 P	837.625	13.727	Partial match	Full match	2.0065e+09	2.18413e+09	2.62185e+09	1.08988e+09	9.92148e+08	1.3588e+09	1.97989	0.985423	0.00535861	1	1.30639	up	PC
Com_3792_pos	PC (18:3/18:4)	C44 H74 N O8 P	775.516	9.622	Partial match	Full match	2.94178e+07	3.53687e+07	2.44588e+07	7.24453e+06	7.4441e+06	7.25173e+06	4.06763	2.02419	0.00553665	1	2.01683	up	PC
Com_3483_pos	DAG (15:0/18:2)	C36 H66 O5	595.518	13.268	No results	Invalid mass	1.79321e+07	1.78616e+07	1.37792e+07	3.73704e+07	3.35055e+07	3.28224e+07	0.47805	-1.06477	0.00557411	1	1.88709	down	DAG
Com_132_pos	PC (17:0/18:2)	C43 H82 N O8 P	771.578	12.476	Partial match	Full match	2.80051e+09	2.87182e+09	2.695e+09	5.69562e+09	7.23059e+09	7.18166e+09	0.416123	-1.26492	0.00578975	1	1.63486	down	PC
Com_495_pos	PC (20:1/22:6)	C50 H86 N O8 P	859.608	12.527	Partial match	Full match	4.07043e+08	5.03095e+08	5.41558e+08	8.32568e+08	9.38153e+08	1.15926e+09	0.495463	-1.01315	0.00587039	1	1.85669	down	PC
Com_22_pos	Triglyceride POO,sn	C55 H102 O6	858.768	17.839	Full match	No results	2.74652e+10	24225346228	2.21593e+10	6.82506e+09	9.80088e+09	1.01767e+10	2.75532	1.46222	0.00607379	1	1.44866	up	-
Com_2414_pos	TAG (18:2-22:6-22:6)	C65 H98 O6	974.737	16.388	Partial match	Full match	2.88986e+06	1.72415e+06	3.68636e+06	7.60033e+07	2.26512e+07	2.96322e+07	0.0647017	-3.95005	0.006472	1	1.60215	down	TAG
Com_6382_pos	ACar 15:0	C22 H44 N O4	385.319	2.257	No results	Invalid mass	1.93897e+06	1.64508e+06	2.56457e+06	4.26552e+06	5.77571e+06	7.00586e+06	0.360685	-1.47119	0.00655277	1	1.23676	down	ACar
Com_25_pos	TAG (16:0-18:1-18:1)	C55 H102 O6	875.795	17.847	No results	Invalid mass	2.39779e+10	2.10394e+10	1.93739e+10	5.39725e+09	7.45813e+09	8.61524e+09	2.99904	1.5845	0.00676595	1	1.45406	up	TAG
Com_395_pos	PC (19:0/18:2)	C45 H86 N O8 P	799.61	13.44	Partial match	Full match	4.42041e+08	2.5017e+08	4.1569e+08	1.45373e+09	1.80667e+09	1.73494e+09	0.221787	-2.17275	0.00736758	1	1.73042	down	PC
Com_8217_pos	neurosporaxanthin	C35 H46 O2	498.348	4.844	Full match	No results	1.92786e+06	1.36768e+06	1.67133e+06	2.74555e+06	3.25042e+06	3.61704e+06	0.516682	-0.95265	0.00739339	1	1.64476	down	-
Com_9163_pos	Synaptamide	C24 H37 N O2	371.282	3.119	Full match	No results	736578	749947	840372	1.21115e+06	1.01575e+06	1.21052e+06	0.676929	-0.562923	0.00758057	1	1.64989	down	-
Com_1372_pos	SM (d16:0/20:0)	C41 H85 N2 O6 P	732.614	13.271	Partial match	Full match	1.89618e+08	2.27936e+08	2.06805e+08	9.9861e+07	7.37936e+07	6.57802e+07	2.60764	1.38274	0.00779221	1	1.92743	up	SM
Com_7545_pos	3-[(6-Oxodecanoyl)oxy]-4-(trimethylammonio)butanoate	C17 H31 N O5	329.22	1.013	Full match	No results	1.99529e+06	1.64025e+06	1.92448e+06	5.65921e+06	4.3487e+06	3.72193e+06	0.404959	-1.30415	0.00790746	1	1.76094	down	-
Com_5810_pos	ACar 17:1	C24 H46 N O4	411.335	2.472	No match	Invalid mass	1.51318e+06	916737	1.94031e+06	4.47219e+06	1.02627e+07	7.97789e+06	0.192413	-2.37772	0.00795273	1	1.39334	down	ACar
Com_5670_pos	Lauramide	C12 H25 N O	199.194	1.89	Full match	No results	6.07944e+06	6.11002e+06	4.99098e+06	8.64055e+06	1.00956e+07	1.18069e+07	0.562499	-0.830078	0.00868639	1	1.62577	down	-
Com_2104_pos	PC (18:0/19:1)	C45 H88 N O8 P	801.625	14.411	Partial match	Full match	4.35781e+07	3.27587e+07	4.43729e+07	6.81231e+07	6.93995e+07	8.86988e+07	0.533591	-0.906194	0.00879478	1	1.73043	down	PC
Com_1278_pos	PE (20:2/22:6)	C47 H78 N O8 P	815.547	11.801	Partial match	Full match	3.93152e+07	6.88222e+07	4.24653e+07	1.31805e+08	1.34908e+08	2.25958e+08	0.305686	-1.70988	0.00882845	1	1.80898	down	PE
Com_959_pos	Cer-NS (d18:1/26:0)	C44 H87 N O3	677.669	16.694	Partial match	Full match	3.61349e+08	3.51565e+08	2.59407e+08	1.95846e+08	1.52461e+08	1.42493e+08	1.98109	0.986298	0.00916235	1	1.7454	up	Cer
Com_4740_pos	Adipostatin A	C21 H36 O2	320.272	14.592	Full match	No results	1.39492e+07	1.45608e+07	1.03818e+07	5.70392e+06	6.98641e+06	6.97635e+06	1.97755	0.983711	0.00924956	1	1.40228	up	-
Com_4636_pos	ACar 4:0	C11 H22 N O4	231.147	0.972	No match	Invalid mass	4.41414e+06	3.07384e+06	2.73804e+06	1.01833e+07	1.16902e+07	1.03637e+07	0.317212	-1.65648	0.00985117	1	1.3003	down	ACar
Com_254_pos	PC (16:1/16:1)	C40 H76 N O8 P	729.531	10.472	Partial match	Full match	1.91097e+09	2.55223e+09	1.87163e+09	3.81867e+09	4.6049e+09	3.3867e+09	0.536383	-0.898664	0.00989775	1	1.04988	down	PC
Com_392_pos	CL (14:0-22:3-18:1-18:3)	C81 H144 O17 P2	1468.01	16.557	No results	Invalid mass	1.02523e+09	9.34015e+08	9.74959e+08	1.28809e+09	1.15582e+09	1.17072e+09	0.811757	-0.30088	0.00999267	1	1.00526	down	CL
Com_1698_pos	(3R)-3-[(2-Hydroxyhexadecanoyl)oxy]-4-(trimethylammonio)butanoate	C23 H45 N O5	415.33	2.035	Full match	No results	2.37132e+07	1.06567e+07	2.20999e+07	7.46956e+07	1.19917e+08	6.30525e+07	0.21916	-2.18994	0.0103139	1	1.44403	down	-
Com_1723_pos	ACar 16:1	C23 H44 N O4	397.319	2.027	No match	Invalid mass	2.16491e+07	9.1668e+06	1.80613e+07	6.13368e+07	1.16852e+08	5.90625e+07	0.206014	-2.27918	0.0103667	1	1.40879	down	ACar
Com_4261_pos	Valerenal	C15 H22 O	218.167	18.814	Full match	No results	7.83933e+06	8.87919e+06	8.27225e+06	3.12567e+06	2.34529e+06	3.63666e+06	2.74394	1.45625	0.0108294	1	1.52143	up	-
Com_941_pos	PC (14:0e/20:2)	C42 H82 N O7 P	743.583	12.62	Partial match	Full match	2.75647e+08	2.24549e+08	2.32265e+08	3.7583e+08	4.01456e+08	3.98463e+08	0.622974	-0.682756	0.0110231	1	1.40563	down	PC
Com_3112_pos	TAG (18:2-22:5-22:5)	C65 H102 O6	1000.75	16.838	No match	Invalid mass	5.54669e+06	7.6218e+06	1.28616e+07	3.98653e+07	2.4205e+07	4.26361e+07	0.243941	-2.0354	0.0111315	1	1.16117	down	TAG
Com_373_pos	PC (19:1/19:1)	C46 H88 N O8 P	813.625	14.055	Partial match	Full match	1.04954e+09	1.26797e+09	9.97369e+08	1.54546e+09	2.02402e+09	1.77877e+09	0.619806	-0.690111	0.0111423	1	1.66776	down	PC
Com_1842_pos	ACar 20:5	C27 H44 N O4	445.32	1.74	No match	Invalid mass	1.60071e+07	4.35739e+06	1.13977e+07	1.23801e+08	1.5466e+08	4.81178e+07	0.0972573	-3.36205	0.0114752	1	1.884	down	ACar
Com_829_pos	PE (18:1/18:4)	C41 H72 N O8 P	737.5	10.695	Partial match	Full match	2.31049e+08	2.04944e+08	1.40454e+08	4.81553e+08	7.03221e+08	3.95927e+08	0.364678	-1.4553	0.0117124	1	1.75351	down	PE
Com_163_pos	TG(16:1(9Z)/18:1(9Z)/20:0)[iso6]	C57 H106 O6	886.799	18.138	Full match	No results	1.59289e+09	1.38377e+09	1.63023e+09	4.52846e+08	6.61861e+08	6.96895e+08	2.54299	1.34653	0.0117234	1	1.3378	up	TAG
Com_6614_pos	ACar 20:6	C27 H42 N O4	443.304	1.664	No results	Invalid mass	658401	174018	496845	8.8147e+06	9.49758e+06	2.31833e+06	0.0644317	-3.95609	0.011771	1	1.95826	down	ACar
Com_4313_pos	PC (15:1/15:1)	C38 H72 N O8 P	701.5	9.297	Partial match	Full match	7.76839e+06	8.55476e+06	7.71932e+06	2.39344e+07	1.78704e+07	1.63297e+07	0.413566	-1.27381	0.0120144	1	1.2276	down	PC
Com_5609_pos	DAG (16:1/22:6)	C41 H66 O5	655.517	11.994	No results	Invalid mass	2.59342e+06	3.85955e+06	2.15808e+06	1.33383e+07	1.70256e+07	7.31331e+06	0.228548	-2.12943	0.0120343	1	1.53631	down	DAG
Com_1360_pos	PC (19:0/20:3)	C47 H88 N O8 P	825.624	13.966	Partial match	Full match	5.26044e+07	6.55452e+07	6.37317e+07	1.1852e+08	1.49154e+08	1.95934e+08	0.392317	-1.34991	0.0120909	1	1.65193	down	PC
Com_7987_pos	ecalcidene	C29 H45 N O3	455.34	1.031	Full match	No results	2.19625e+06	2.24686e+06	1.57481e+06	4.24014e+06	4.31122e+06	3.60352e+06	0.495104	-1.0142	0.0122122	1	1.81364	down	-
Com_7510_pos	Lonchocarpenin	C27 H28 O6	448.191	4.917	Full match	No results	2.73315e+06	2.84395e+06	2.57457e+06	4.93158e+06	3.86975e+06	4.7821e+06	0.600118	-0.736681	0.0131675	1	1.10462	down	-
Com_4746_pos	LPC 19:1	C27 H54 N O7 P	535.364	4.46	Partial match	Full match	3.2305e+06	3.27654e+06	2.71356e+06	6.32168e+06	9.69394e+06	1.04746e+07	0.348076	-1.52253	0.0131732	1	1.37805	down	PC
Com_427_pos	PC (20:2/22:6)	C50 H84 N O8 P	857.593	11.487	Partial match	Full match	3.51032e+08	4.7236e+08	3.81716e+08	8.80962e+08	9.50007e+08	1510388233	0.360664	-1.47127	0.0132463	1	1.73416	down	PC
Com_4863_pos	PC (18:2e/19:2)	C45 H84 N O7 P	781.6	14.979	Partial match	Full match	1.3265e+07	8.77688e+06	1.59112e+07	3.44531e+06	4.30441e+06	5.98862e+06	2.76256	1.46601	0.0133943	1	1.4962	up	PC
Com_5393_pos	TAG (17:0-18:2-22:6)	C60 H100 O6	938.732	17.192	No results	Invalid mass	4.36363e+06	3.50539e+06	5.85864e+06	1.4158e+07	8.33566e+06	1.33922e+07	0.382537	-1.38633	0.0134508	1	1.14863	down	TAG
Com_1095_pos	(17Z)-N-[(2S,3R,4E)-3-Hydroxy-4-octadecen-2-yl]-17-hexacosenamide	C44 H85 N O2	659.658	16.698	Full match	No results	2.67929e+08	2.55903e+08	1.86713e+08	1.42455e+08	1.11162e+08	9.14422e+07	2.0592	1.04208	0.013672	1	1.72409	up	-
Com_2079_pos	LPC 20:2	C28 H54 N O7 P	547.364	3.887	Partial match	Full match	1.34537e+07	2.67836e+07	1.8023e+07	4.62117e+07	5.10852e+07	7.21215e+07	0.343883	-1.54001	0.014324	1	1.38889	down	PC
Com_112_pos	phenolic phthiocerol	C37 H68 O4	576.511	17.576	Full match	No results	5.57332e+09	5.95118e+09	5.38676e+09	2.9199e+09	2.13632e+09	2.97684e+09	2.10521	1.07396	0.0146065	1	1.45763	up	FA
Com_7626_pos	DAG (18:1/22:3)	C43 H76 O5	689.593	14.915	No results	Invalid mass	2.73052e+06	4.19193e+06	3.32142e+06	1.53835e+06	1.59986e+06	2.08395e+06	1.96162	0.972043	0.0148211	1	1.38502	up	DAG
Com_2567_pos	1-heptadecanoyl-2-palmitoyl-sn-glycero-3-phosphate	C36 H71 O8 P	662.487	13.329	Full match	No results	1.8524e+07	1.10471e+07	1.23498e+07	3.0817e+07	5.81945e+07	3.42074e+07	0.340215	-1.55548	0.0148928	1	1.39614	down	PA
Com_986_pos	PC (19:1/22:6)	C49 H84 N O8 P	845.593	11.933	Partial match	Full match	7.49774e+07	1.00882e+08	9.94073e+07	1.92069e+08	2.93959e+08	3.72739e+08	0.320537	-1.64144	0.0151752	1	1.8658	down	PC
Com_49_pos	PC (16:0/20:5)	C44 H78 N O8 P	779.547	10.793	Partial match	Full match	5.16008e+09	2.97669e+09	5.28902e+09	1.36248e+10	2.8106e+10	1.25891e+10	0.247162	-2.01647	0.0152893	1	1.48991	down	PC
Com_4069_pos	PC (22:5e/22:6)	C52 H84 N O7 P	865.584	9.83	No match	Invalid mass	3.0068e+07	1.76701e+07	2.46204e+07	6.97941e+06	2.36619e+06	3.48786e+06	5.63826	2.49525	0.0154517	1	1.81662	up	PC
Com_953_pos	PC (17:1/22:6)	C47 H80 N O8 P	817.56	10.764	Partial match	Full match	1.08987e+08	1.60697e+08	9.89556e+07	2.18743e+08	3.3982e+08	3.88169e+08	0.389382	-1.36074	0.0154526	1	1.50571	down	PC
Com_20_pos	PC (16:0/18:1)	C42 H82 N O8 P	759.578	12.762	Partial match	Full match	4.8905e+10	4.74639e+10	4.84401e+10	3.4506e+10	3.38451e+10	3.87599e+10	1.35195	0.435045	0.0157561	1	1.71162	up	PC
Com_86_pos	TAG (18:0-18:1-18:2)	C57 H104 O6	901.808	17.847	No results	Invalid mass	6.22977e+09	4.51148e+09	4.5059e+09	2.5109e+09	1.64367e+09	2.6933e+09	2.22656	1.15481	0.0159597	1	1.18448	up	TAG
Com_5730_pos	LPC 17:1	C25 H50 N O7 P	507.334	2.727	Partial match	Full match	2.39949e+06	4.92221e+06	2.62311e+06	7.92932e+06	1.2475e+07	1.1565e+07	0.311073	-1.68467	0.0160185	1	1.64163	down	PC
Com_250_pos	PC (20:1/20:4)	C48 H86 N O8 P	835.608	12.815	Partial match	Full match	2.02123e+09	1.68244e+09	2.32158e+09	2.83538e+09	3.42025e+09	3.53137e+09	0.615638	-0.699846	0.0160461	1	1.7609	down	PC
Com_6127_pos	Heptadecanoyl Ethanolamide	C19 H39 N O2	313.298	3.383	Full match	No results	3.46549e+06	4.67955e+06	4.15992e+06	6.55285e+06	7.12879e+06	9.81311e+06	0.523733	-0.933098	0.0165532	1	1.77353	down	-
Com_747_pos	PC (20:4/20:5)	C48 H78 N O8 P	827.547	9.694	Partial match	Full match	7.40638e+07	1.5519e+08	9.67076e+07	3.30568e+08	8.43882e+08	3.78329e+08	0.209922	-2.25208	0.0166108	1	1.57217	down	PC
Com_4658_pos	PC (14:0/15:0)	C37 H74 N O8 P	691.515	10.735	Partial match	Full match	3.2444e+06	5.77814e+06	3.59215e+06	8.63627e+06	1.3869e+07	1.8606e+07	0.306843	-1.70443	0.0166392	1	1.62026	down	PC
Com_2758_pos	p-cymene	C10 H14	134.109	14.61	Full match	No results	4.16361e+07	3.48193e+07	4.08667e+07	2.95766e+07	2.53013e+07	3.04063e+07	1.37566	0.460124	0.0167007	1	1.10071	up	-
Com_598_pos	TAG (16:0-18:3-22:6)	C59 H96 O6	917.748	16.78	No results	Invalid mass	6.06395e+07	4.72032e+07	1.02625e+08	2.68852e+08	3.10579e+08	8.30546e+08	0.14927	-2.744	0.0174401	1	1.44461	down	TAG
Com_5320_pos	Lesquerolic acid	C20 H38 O3	326.282	14.362	Full match	No results	8.23001e+06	6.90198e+06	5.5107e+06	1.40639e+07	1.08398e+07	1.22393e+07	0.555763	-0.847458	0.0175516	1	1.84419	down	FA
Com_200_pos	PC (19:0/20:4)	C47 H86 N O8 P	823.609	13.28	Partial match	Full match	1.24564e+09	1.1665e+09	2.08292e+09	3.70891e+09	4.62696e+09	4.49494e+09	0.350333	-1.5132	0.0176217	1	1.66782	down	PC
Com_6240_pos	1-(1Z-hexadecenyl)-2-arachidonoyl-sn-glycero-3-phosphoethanolamine	C41 H74 N O7 P	723.521	12.283	Full match	No results	2.02015e+06	2.32934e+06	3.99021e+06	1.02725e+07	7.85384e+06	8.19708e+06	0.316817	-1.65828	0.0180315	1	2.00517	down	PE
Com_8342_pos	(3beta,24R)-Ergost-5-en-3-yl 6-O-stearoyl-beta-D-glucopyranoside	C52 H92 O7	828.684	14.586	Full match	No results	2.17363e+06	3.10098e+06	3.86608e+06	1.35556e+06	901196	1.49497e+06	2.4364	1.28475	0.0180595	1	1.79083	up	-
Com_2116_pos	PC (21:1/21:2)	C50 H94 N O8 P	867.669	14.929	Partial match	Full match	3.07338e+07	2.57094e+07	3.74373e+07	5.50548e+07	5.75563e+07	8.76622e+07	0.468762	-1.09307	0.0182066	1	1.69964	down	PC
Com_2161_pos	LPC 19:0	C27 H56 N O7 P	537.38	6.253	Partial match	Full match	2.52811e+07	1.44702e+07	2.33022e+07	4.45894e+07	4.87766e+07	8.41476e+07	0.355204	-1.49328	0.0185247	1	1.85573	down	PC
Com_166_pos	PC (14:1e/24:4)	C46 H84 N O7 P	793.599	12.445	Partial match	Full match	3.58776e+09	2.9608e+09	3.96862e+09	1.85252e+09	1.73175e+09	2.4833e+09	1.73334	0.793557	0.0186438	1	1.4438	up	PC
Com_2306_pos	PC (19:0/20:5)	C47 H84 N O8 P	821.594	12.584	Partial match	Full match	2.86223e+07	2.89355e+07	1.96027e+07	6.19598e+07	1.08985e+08	5.58386e+07	0.340238	-1.55538	0.0187552	1	1.78312	down	PC
Com_425_pos	PC (6:0/25:0)	C39 H78 N O8 P	719.547	12.03	Partial match	Full match	8.92176e+08	9.60951e+08	7.02397e+08	1.30807e+09	1.23283e+09	1.53338e+09	0.627234	-0.672925	0.0188916	1	1.72462	down	PC
Com_908_pos	1-(9Z-hexadecenoyl)-2-(9Z,12Z-octadecadienoyl)-sn-glycerol	C37 H66 O5	590.491	12.685	Full match	No results	1.31949e+08	1.76388e+08	1.03887e+08	3.81274e+08	6.01242e+08	2.811e+08	0.326226	-1.61606	0.0191788	1	1.86987	down	-
Com_6505_pos	N-tetradecanoylsphingosine 1-phosphate	C32 H64 N O6 P	589.449	8.422	Full match	No results	7.60802e+06	9.19439e+06	1.02033e+07	4.58359e+06	4.1287e+06	6.2126e+06	1.80944	0.855543	0.0197437	1	1.54494	up	-
Com_2851_pos	PC (21:2/20:4)	C49 H86 N O8 P	847.61	12.273	Partial match	Full match	1.41076e+07	2.50907e+07	1.67272e+07	3.23043e+07	4.51179e+07	5.14437e+07	0.433982	-1.20429	0.0198034	1	1.33315	down	PC
Com_671_pos	ACar 18:2	C25 H46 N O4	423.335	2.239	No match	Invalid mass	2.47409e+08	1.35754e+08	2.66425e+08	7.4619e+08	4.60467e+08	5.8558e+08	0.362445	-1.46417	0.0205194	1	1.29913	down	ACar
Com_1321_pos	TAG (16:1-18:2-22:6)	C59 H96 O6	922.705	16.63	No match	Invalid mass	1.59603e+07	6.04804e+06	2.191e+07	2.28386e+08	6.7468e+07	6.89166e+07	0.1204	-3.05409	0.020726	1	1.50822	down	TAG
Com_9051_pos	N-Palmitoyl-L-tyrosine	C25 H41 N O4	419.303	3.735	Full match	No results	669584	359152	349287	1.75415e+06	889776	1.37468e+06	0.342911	-1.54409	0.0207322	1	1.34571	down	-
Com_651_pos	(9Z)-3-hydroxyoctadecenoylcarnitine	C25 H47 N O5	441.345	2.249	Full match	No results	2.54475e+08	1.3907e+08	2.76305e+08	7.86795e+08	4.67605e+08	5.95579e+08	0.362085	-1.4656	0.0212397	1	1.30123	down	FA
Com_7744_pos	1,2-di-[(11Z)-eicosenoyl]-sn-glycero-3-phosphocholine	C48 H92 N O8 P	841.652	15.121	Full match	No results	1.96605e+06	1.82511e+06	2.70205e+06	4.2456e+06	4.35565e+06	4.66813e+06	0.489337	-1.0311	0.0214631	1	1.7492	down	PC
Com_3399_pos	N-[(3beta,7beta)-3,7-Dihydroxy-24-oxochol-5-en-24-yl]glycine	C26 H41 N O5	447.298	1.208	Full match	No results	2.07389e+07	1.2885e+07	6.7174e+06	3.25476e+06	1.94056e+06	2.14754e+06	5.49394	2.45784	0.0223779	1	1.34143	up	-
Com_1868_pos	CL (16:0-18:2-18:1-18:2)	C79 H144 O17 P2	1444.01	16.793	No results	Invalid mass	5.19669e+07	3.60419e+07	4.33428e+07	6.25773e+07	7.42915e+07	7.80815e+07	0.611079	-0.710569	0.0224454	1	1.20851	down	CL
Com_147_pos	PC (18:0/22:5)	C48 H86 N O8 P	835.608	13.375	Partial match	Full match	3.92918e+09	2.28091e+09	3.27683e+09	6.40469e+08	1.28066e+09	1.31654e+09	2.93017	1.55098	0.022926	1	1.11902	up	PC
Com_1503_pos	PC (20:0/22:6)	C50 H88 N O8 P	861.625	13.841	Partial match	Full match	4.65446e+07	6.35749e+07	6.51756e+07	9.3418e+07	1.2166e+08	1.63477e+08	0.463064	-1.11071	0.0229438	1	1.83544	down	PC
Com_5106_pos	TAG (18:1-18:2-21:5)	C60 H100 O6	916.749	16.976	Partial match	Full match	3.2991e+06	6.79485e+06	5.49295e+06	1.59313e+07	1.08995e+07	1.52841e+07	0.370105	-1.43399	0.0229683	1	1.16575	down	TAG
Com_640_pos	PC (19:0/22:6)	C49 H86 N O8 P	847.608	13.275	Partial match	Full match	3.36178e+08	2.50653e+08	4.09162e+08	6.39016e+08	5.62275e+08	7.38549e+08	0.513441	-0.96173	0.023092	1	1.93068	down	PC
Com_2781_pos	PC (16:2/17:2)	C41 H74 N O8 P	739.516	9.781	Partial match	Full match	3.68728e+06	6.13171e+06	3.24501e+06	5.85955e+07	2.7822e+07	1.49572e+07	0.128868	-2.95603	0.023097	1	1.62163	down	PC
Com_2750_pos	TAG (18:2-20:5-22:6)	C63 H96 O6	970.703	16.214	No match	Invalid mass	2.40989e+06	2.34941e+06	3.78805e+06	5.99982e+07	1.33532e+07	2.76222e+07	0.0846493	-3.56236	0.0231603	1	1.32326	down	TAG
Com_6984_pos	N-ArachidonylGABA	C24 H39 N O3	389.293	2.442	Full match	No results	1.04196e+06	703439	1.00137e+06	2.42429e+06	3.91628e+06	6.67633e+06	0.211016	-2.24458	0.0232128	1	1.60624	down	-
Com_1417_pos	TAG (16:0-18:1-18:2)	C55 H100 O6	873.779	18.184	No results	Invalid mass	9.70537e+07	6.94569e+07	7.57249e+07	2.38293e+07	4.51118e+07	3.38869e+07	2.35573	1.23618	0.0234515	1	1.37749	up	TAG
Com_3414_pos	1-Stearoyl-2-arachidonoylplasmenylcholine	C46 H84 N O7 P	793.6	14.592	Full match	No results	2.26754e+07	2.44853e+07	2.34433e+07	7.50671e+06	1.18298e+07	1.10158e+07	2.32615	1.21795	0.0234884	1	1.54752	up	-
Com_7028_pos	PG(18:3(6Z,9Z,12Z)/22:6(4Z,7Z,10Z,13Z,16Z,19Z))	C46 H73 O10 P	816.491	9.465	Full match	No results	2.5345e+06	3.48681e+06	4.65284e+06	1.95484e+06	1.04706e+06	1.37877e+06	2.43665	1.2849	0.0239143	1	1.2476	up	PG
Com_1502_pos	TAG (18:1-22:6-22:6)	C65 H100 O6	993.779	16.74	No results	Invalid mass	1.45275e+07	1.03226e+07	3.10524e+07	1.79534e+08	4.83703e+07	1.27423e+08	0.157327	-2.66817	0.0246229	1	1.37586	down	TAG
Com_9177_pos	(5Z,8Z)-tetradecadienoylcarnitine	C21 H37 N O4	367.271	1.665	Full match	No results	322307	131574	285994	692485	816254	1.14128e+06	0.279197	-1.84065	0.0246528	1	1.81646	down	-
Com_1276_pos	LPC 17:0	C25 H52 N O7 P	509.349	4.224	Partial match	Full match	8.54972e+07	9.10127e+07	1.01934e+08	1.52586e+08	1.57028e+08	2.2674e+08	0.519143	-0.945795	0.0246556	1	1.59044	down	PC
Com_9173_pos	DIGITOGENIN	C27 H44 O5	448.32	1.177	Full match	No results	625008	696047	571373	744870	875983	854324	0.764563	-0.387294	0.0246988	1	1.01685	down	-
Com_8296_pos	C17 Sphingosine	C17 H35 N O2	285.267	2.077	Full match	No results	1.1701e+06	1.52959e+06	1.03452e+06	2.10852e+06	2.14873e+06	3.38856e+06	0.4884	-1.03387	0.0250156	1	1.85527	down	-
Com_841_pos	PC (14:0/22:6)	C44 H76 N O8 P	777.532	10.026	Partial match	Full match	2.14247e+08	2.2359e+08	2.28264e+08	3.31605e+08	3.87725e+08	4.6641e+08	0.56176	-0.831974	0.0255093	1	1.02438	down	PC
Com_1376_pos	PC (18:2/19:2)	C45 H82 N O8 P	795.569	11.105	No results	Invalid mass	5.63493e+07	7.73064e+07	6.56308e+07	1.08541e+08	1.34221e+08	1.92038e+08	0.45834	-1.12551	0.0262236	1	1.48648	down	PC
Com_7093_pos	PC (15:0/16:2)	C39 H74 N O8 P	715.514	9.867	Partial match	Full match	2.61072e+06	2.3343e+06	2.29243e+06	4.3538e+06	7.68512e+06	6.34146e+06	0.39376	-1.34461	0.0266672	1	1.54408	down	PC
Com_3783_pos	CL (16:1-16:1-18:1-18:2)	C77 H140 O17 P2	1415.98	16.502	No results	Invalid mass	6.16983e+06	6.43084e+06	6.16825e+06	1.50526e+07	3.0381e+07	2.86057e+07	0.2535	-1.97994	0.0271473	1	1.9783	down	CL
Com_5203_pos	12-Bromolauric acid	C12 H23 Br O2	278.088	0.955	Full match	No results	3.31651e+06	3.72639e+06	1.33201e+06	8.19142e+06	1.15035e+07	1.46567e+07	0.2438	-2.03623	0.0274027	1	1.319	down	-
Com_6668_pos	16-O-deacetyl-16-epi-scalarolbutenolide	C25 H38 O4	402.277	3.712	Full match	No results	2.86764e+06	2.11242e+06	2.558e+06	5.99201e+06	3.80151e+06	6.51667e+06	0.462169	-1.11351	0.0276925	1	1.3116	down	-
Com_3133_pos	PC (14:0e/3:0)	C25 H52 N O7 P	509.349	3.861	Partial match	Full match	1.29075e+07	1.18145e+07	1.29143e+07	2.64627e+07	5.20719e+07	4.21359e+07	0.311893	-1.68088	0.0278135	1	1.87721	down	PC
Com_6430_pos	PC (18:0e/2:0)	C28 H58 N O7 P	551.395	7.381	Partial match	Full match	2.71498e+06	2.30319e+06	2.69079e+06	9.53771e+06	7.57612e+06	4.89674e+06	0.350239	-1.51359	0.0281261	1	1.75959	down	PC
Com_629_pos	PC (17:0/20:3)	C45 H84 N O8 P	797.592	12.776	Partial match	Full match	2.1927e+08	2.38142e+08	2.26884e+08	4.26718e+08	6.57336e+08	7.55558e+08	0.371978	-1.42671	0.0285754	1	1.60867	down	PC
Com_2708_pos	PE (16:2e/20:4)	C41 H72 N O7 P	721.506	11.702	Partial match	Full match	1.14097e+07	1.08704e+07	1.85005e+07	4.43288e+07	8.17845e+07	2.98091e+07	0.261544	-1.93488	0.0287982	1	1.47991	down	PE
Com_38_pos	PE (16:0/22:6)	C43 H74 N O8 P	763.516	11.571	Partial match	Full match	2.22846e+10	2.38324e+10	1.97313e+10	1.65296e+10	1.59278e+10	1.63471e+10	1.34922	0.43213	0.0290512	1	1.27366	up	PE
Com_2067_pos	PC (19:2/22:6)	C49 H82 N O8 P	821.595	10.937	No match	Invalid mass	1.12604e+07	1.43944e+07	1.04322e+07	3.51928e+07	4.09614e+07	9.1417e+07	0.215353	-2.21523	0.0294056	1	1.65284	down	PC
Com_297_pos	DAG (18:2/22:6)	C43 H68 O5	681.533	12.222	No results	Invalid mass	7.37728e+08	5.19948e+08	9.89304e+08	2.98185e+09	1.31268e+09	2.10484e+09	0.351125	-1.50994	0.0298004	1	1.20866	down	DAG
Com_6809_pos	PC (14:0/14:0)	C36 H72 N O8 P	677.5	10.11	Partial match	Full match	4.71708e+06	3.16573e+06	4.07694e+06	5.60057e+06	6.60318e+06	7.29057e+06	0.613499	-0.704867	0.0300819	1	1.1951	down	PC
Com_571_pos	Cer-NS (d18:1/22:0)	C40 H79 N O3	621.606	15.582	Partial match	Full match	7.12834e+08	9.27412e+08	8.24897e+08	6.62554e+08	5.0233e+08	5.19133e+08	1.46385	0.549765	0.030552	1	1.72162	up	Cer
Com_1093_pos	PC (20:4/22:4)	C50 H84 N O8 P	857.593	11.313	Partial match	Full match	3.61354e+08	3.95634e+08	2.55561e+08	1.70728e+08	1.97851e+08	1.68847e+08	1.88407	0.913853	0.030611	1	1.53527	up	PC
Com_568_pos	TAG (16:0-18:1-20:1)	C57 H106 O6	908.781	18.136	No match	Invalid mass	3.83933e+08	2.9953e+08	3.40045e+08	7.971e+07	1.09861e+08	1.72827e+08	2.82426	1.49788	0.0308086	1	1.3804	up	TAG
Com_1662_pos	POPC	C42 H82 N O8 P	759.577	12.442	Full match	No results	7.16138e+07	6.89115e+07	1.05966e+08	1.49517e+08	1.63731e+08	1.18183e+08	0.571335	-0.807591	0.0324829	1	1.42528	down	-
Com_5588_pos	4,8,12-trimethyltrideca 1,3,7,11-tetraene	C16 H26	218.203	18.82	Full match	No results	6.39922e+06	6.89869e+06	6.06029e+06	2.22508e+06	1.41597e+06	2.98855e+06	2.91997	1.54595	0.0326942	1	1.46037	up	-
Com_7646_pos	(9Z,12Z,15Z)-3-hydroxyoctadecatrienoylcarnitine	C25 H43 N O5	437.314	1.533	Full match	No results	1.47195e+06	681766	1.75675e+06	5.40564e+06	4.09502e+06	3.2867e+06	0.305807	-1.70931	0.032893	1	1.45585	down	-
Com_8049_pos	PC(o-22:0/18:3(9Z,12Z,15Z))	C48 H92 N O7 P	825.662	14.818	Full match	No results	3.05638e+06	2.67216e+06	2.55519e+06	1.29963e+06	939086	1.66807e+06	2.12034	1.0843	0.0330562	1	1.53434	up	PC
Com_8274_pos	9-(Dimethylarsoryl)nonanoic acid	C11 H23 As O3	278.086	1.206	Full match	No results	344869	717788	733920	2.90897e+06	1.22719e+06	1.5442e+06	0.316279	-1.66073	0.03369	1	1.40417	down	-
Com_79_pos	Triolein	C57 H104 O6	884.782	17.863	Full match	No results	6.71056e+09	5289232751	5.24013e+09	2.6626e+09	1.67385e+09	3.22751e+09	2.27922	1.18854	0.0338071	1	1.43681	up	-
Com_1579_pos	SM (d20:2/20:0)	C45 H89 N2 O6 P	784.647	14.198	Partial match	Full match	9.44111e+07	9.50194e+07	1.0147e+08	1.29229e+08	1.10139e+08	1.16104e+08	0.818352	-0.289206	0.0338846	1	1.03468	down	SM
Com_2292_pos	LPC 15:0	C23 H48 N O7 P	481.317	2.482	Partial match	Full match	2.48581e+07	2.08693e+07	2.19607e+07	3.98599e+07	5.25888e+07	7.55884e+07	0.402816	-1.31181	0.0339229	1	1.47712	down	PC
Com_8514_pos	3-Hydroxy-N-[(3S)-2-oxotetrahydro-3-furanyl]dodecanamide	C16 H29 N O4	299.21	1.052	Full match	No results	1.47761e+06	920188	1.04778e+06	3.20985e+06	1.70364e+06	2.56853e+06	0.460515	-1.11868	0.0339935	1	1.6073	down	-
Com_3097_pos	PC (18:0e/22:2)	C48 H94 N O7 P	827.681	14.563	No match	Invalid mass	2.60302e+07	2.66331e+07	2.48057e+07	1.8251e+07	1.54653e+07	1.26467e+07	1.67092	0.740646	0.0344059	1	1.28938	up	PC
Com_1979_pos	DAG (18:0/18:1)	C39 H74 O5	639.58	15.36	No match	Invalid mass	6.54299e+07	5.0485e+07	6.04766e+07	2.91277e+07	4.0069e+07	4.21282e+07	1.58447	0.664004	0.034793	1	1.22363	up	DAG
Com_545_pos	PC (16:1/22:6)	C46 H78 N O8 P	803.547	10.13	Partial match	Full match	3.02688e+08	4.0187e+08	3.20257e+08	5.4822e+08	1.04132e+09	1.00158e+09	0.39551	-1.33822	0.0349785	1	1.5326	down	PC
Com_6327_pos	PG(18:1(9Z)/20:4(5Z,8Z,11Z,14Z))	C44 H77 O10 P	796.525	12.437	Full match	No results	1.18439e+07	7.29762e+06	9.21014e+06	3.84613e+06	3.35845e+06	1.49313e+06	3.25966	1.70472	0.0350454	1	1.65434	up	PG
Com_3103_pos	TAG (18:2-20:5-20:5)	C61 H94 O6	944.687	16.083	No match	Invalid mass	1.95608e+06	2.34965e+06	2.8953e+06	4.70659e+07	9.57457e+06	2.05008e+07	0.0933486	-3.42123	0.0353297	1	1.29922	down	TAG
Com_3354_pos	PC (16:2/16:2)	C40 H72 N O8 P	725.5	9.14	Partial match	Full match	1.11605e+07	8.95287e+06	1.16734e+07	4.03506e+07	2.13162e+07	2.14222e+07	0.382563	-1.38623	0.0357201	1	1.38478	down	PC
Com_8567_pos	O-{Hydroxy[(2R)-2-hydroxy-3-(icosyloxy)propoxy]phosphoryl}-L-serine	C26 H54 N O8 P	539.36	3.771	Full match	No results	1.73039e+06	2.24347e+06	1.66424e+06	826332	1.12706e+06	1.3235e+06	1.72056	0.78288	0.0360245	1	1.33223	up	-
Com_3177_pos	(2R)-1-(Octadecyloxy)-3-(phosphonooxy)-2-propanyl pentadecanoate	C36 H73 O7 P	648.51	10.612	Full match	No results	6.09142e+06	1.09363e+07	5.07299e+06	1.44049e+07	4.5694e+07	4.12338e+07	0.218101	-2.19693	0.03692	1	1.4881	down	-
Com_1479_pos	TAG (18:1-18:1-20:1)	C59 H108 O6	934.796	18.114	No match	Invalid mass	7.85385e+07	7.22934e+07	7.5202e+07	3.49574e+07	2.15429e+07	3.90207e+07	2.36633	1.24265	0.0374111	1	1.37378	up	TAG
Com_4547_pos	ACar 8:1	C15 H28 N O4	285.194	1.019	No match	Invalid mass	7.17975e+06	2.33811e+06	4.31929e+06	2.13686e+07	9.43082e+06	1.71227e+07	0.288743	-1.79214	0.0374808	1	1.76706	down	ACar
Com_7217_pos	Butyryl-L-homoserine lactone	C8 H13 N O3	171.09	1.028	Full match	No results	2.07187e+06	1.56611e+06	1.97537e+06	3.68522e+06	3.14649e+06	5.99441e+06	0.43765	-1.19215	0.0382669	1	1.56995	down	-
Com_2164_pos	DPPI	C41 H79 O13 P	810.523	11.402	Full match	No results	2.1314e+07	1.73262e+07	2.64608e+07	5.86775e+07	1.2203e+08	4.73139e+07	0.285504	-1.80841	0.0385013	1	1.60158	down	-
Com_4459_pos	PC (21:0/22:4)	C51 H94 N O8 P	879.67	15.316	Partial match	Full match	6.03991e+06	4.79519e+06	7.67062e+06	1.2039e+07	1.0209e+07	2.02744e+07	0.435198	-1.20026	0.0385509	1	1.74348	down	PC
Com_2476_pos	(9Z,11R,12Z,15Z)-11-(Heptadecanoyloxy)-9,12,15-octadecatrienoic acid	C35 H62 O4	546.465	12.603	Full match	No results	3.13906e+07	4.72566e+07	3.03728e+07	6.69293e+07	8.54047e+07	5.09971e+07	0.53617	-0.899237	0.0391615	1	1.6783	down	-
Com_6270_pos	PC (22:1/24:4)	C54 H98 N O8 P	919.703	15.502	No results	Full match	1.25766e+06	1.57294e+06	1.84259e+06	4.1626e+06	3.6614e+06	9.29622e+06	0.272963	-1.87322	0.0391978	1	1.57013	down	PC
Com_3635_pos	ACar 14:0	C21 H42 N O4	371.304	1.839	No match	Invalid mass	9.72087e+06	7.12473e+06	1.04799e+07	2.29137e+07	2.31635e+07	1.28827e+07	0.463459	-1.10949	0.039867	1	1.13429	down	ACar
Com_284_pos	TAG (16:0-18:0-18:1)	C55 H104 O6	860.784	18.179	Partial match	Full match	1.32962e+09	8.55394e+08	1.17478e+09	2.38153e+08	5.61279e+08	4.64786e+08	2.6576	1.41013	0.0400782	1	1.35694	up	TAG
Com_1580_pos	PC (22:5e/16:1)	C46 H82 N O7 P	791.577	12.509	No results	Invalid mass	8.09764e+07	8.53429e+07	7.92533e+07	1.08753e+08	1.19967e+08	1.49704e+08	0.648935	-0.623854	0.0402921	1	1.79865	down	PC
Com_1761_pos	DAG (18:1/22:5)	C43 H72 O5	685.565	13.656	No results	Invalid mass	4.81001e+07	7.28816e+07	5.86181e+07	1.34193e+08	9.40338e+07	8.51091e+07	0.573186	-0.802924	0.0404812	1	1.16363	down	DAG
Com_1540_pos	LPC 16:1	C24 H48 N O7 P	493.317	2.177	Partial match	Full match	4.4339e+07	5.81697e+07	3.54805e+07	7.25626e+07	1.60155e+08	1.07944e+08	0.405063	-1.30378	0.0408545	1	1.2493	down	PC
Com_3363_pos	PE (16:0e/18:3)	C39 H74 N O7 P	699.519	12.758	Partial match	Full match	1.35124e+07	1.27863e+07	1.45732e+07	4.01756e+07	2.34851e+07	2.53024e+07	0.459426	-1.1221	0.040951	1	1.74542	down	PE
Com_2197_pos	TAG (18:2-18:3-22:6)	C61 H96 O6	946.703	16.419	No match	Invalid mass	4.1181e+06	4.67659e+06	1.24076e+07	9.02472e+07	2.33333e+07	2.2138e+07	0.156223	-2.67832	0.0418571	1	1.25137	down	TAG
Com_1758_pos	2-Hydroxy-8-(2-octyl-1-cyclopropen-1-yl)octanoic acid	C19 H34 O3	310.25	12.685	Full match	No results	4.97299e+07	4.86568e+07	3.64323e+07	8.22866e+07	1.7864e+08	9.79271e+07	0.375693	-1.41237	0.0421555	1	1.70705	down	-
Com_8995_pos	3β-Androstanediol	C19 H32 O2	292.24	2.902	Full match	No results	949628	1.17039e+06	1.03883e+06	1.26487e+06	1.61448e+06	1.7784e+06	0.678193	-0.560233	0.0425883	1	1.39033	down	-
Com_683_pos	TAG (18:2-22:5-22:6)	C65 H100 O6	976.752	16.545	Partial match	Full match	3.52416e+07	3.47781e+07	7.0847e+07	7.29395e+08	1.25862e+08	3.49e+08	0.116974	-3.09574	0.0432693	1	1.23871	down	TAG
Com_7113_pos	Gibberellin A12 aldehyde	C20 H28 O3	316.204	1.634	Full match	No results	4.62884e+06	3.00765e+06	3.10193e+06	4.84423e+06	7.80154e+06	6.27588e+06	0.56752	-0.817257	0.0439885	1	1.50873	down	-
Com_2943_pos	3-hydroxy-2-methyl-3-phytyl-2,3-dihydro-1,4-naphthoquinone	C31 H48 O3	468.358	9.838	Full match	No results	6.29857e+07	4.53069e+07	4.67493e+07	3.60008e+07	3.03892e+07	3.78738e+07	1.48702	0.57242	0.044005	1	1.00423	up	-
Com_3084_pos	ACar 20:0	C27 H54 N O4	455.397	7.263	No match	Invalid mass	1.67886e+07	1.16251e+07	2.48024e+07	6.60488e+06	3.1672e+06	8.5388e+06	2.90626	1.53916	0.0453198	1	1.21252	up	ACar
Com_2726_pos	ACar 18:3	C25 H44 N O4	421.319	1.84	No match	Invalid mass	1.06074e+07	3.8053e+06	8.45628e+06	2.66814e+07	2.65669e+07	2.99501e+07	0.274873	-1.86316	0.0454295	1	1.24373	down	ACar
Com_3682_pos	MFCD00010474	C27 H44 O2	400.334	7.725	Full match	No results	1.04078e+07	1.64946e+07	7.71765e+06	1.784e+07	2.84993e+07	2.99957e+07	0.453528	-1.14074	0.0460832	1	1.49101	down	-
Com_2696_pos	PC (20:5/22:6)	C50 H78 N O8 P	851.547	9.43	Partial match	Full match	4.19909e+06	5.77441e+06	9.00838e+06	1.68637e+07	8.24039e+07	2.8985e+07	0.148004	-2.75629	0.0465029	1	1.58736	down	PC
Com_1975_pos	TAG (15:0-18:2-18:2)	C54 H96 O6	862.703	17.109	No match	Invalid mass	4.19524e+07	6.01048e+07	4.90201e+07	9.32954e+07	6.23919e+07	8.12142e+07	0.637722	-0.649001	0.0476391	1	1.43028	down	TAG
Com_1493_pos	1-stearoyl-2-(4Z,7Z,10Z,13Z,16Z,19Z)-docosahexaenoyl-sn-glycerol	C43 H72 O5	668.538	14.383	Full match	No results	7.35211e+07	5.12731e+07	6.7179e+07	8.38706e+07	8.99961e+07	1.08934e+08	0.67883	-0.558878	0.0476528	1	1.16529	down	-
Com_6700_pos	DG(20:4(5Z,8Z,11Z,14Z)/20:4(5Z,8Z,11Z,14Z)/0:0)	C43 H68 O5	664.509	13.323	Full match	No results	1.59226e+06	1.2948e+06	1.20294e+06	8.4678e+06	2.74862e+06	6.7551e+06	0.227583	-2.13554	0.0495619	1	1.7041	down	DAG
