# Supplementary material for: The Extract of Camellia Seed Cake Alleviates Metabolic Dysfunction-Associated Steatotic Liver Disease (MASLD) in Mice by Promoting Coenzyme Q Synthesis
Source: Nutrients. 2025 Mar 15;17(6):1032. doi: 10.3390/nu17061032 (PMC11944731; doi:10.3390/nu17061032)
Supplement: Supplementary file 1 [file nutrients-17-01032-s001.zip › Table S2.xls]

gene_id	H3	H7	H8	M3	M5	M7	H	M	log2FoldChange	pvalue	padj	gene_name	gene_chr	gene_start	gene_end	gene_strand	gene_length	gene_biotype	gene_description	tf_family
83681	42.50798777	68.37245473	117.3965171	375.0868165	412.5841466	581.3755472	76.09231986	456.3488368	-2.581887054	1.91E-08	0.000156982	Cish	NC_051343.1	107972306	107977254	+	1858	protein_coding	cytokine inducible SH2-containing protein && sp|O70512|CISH_RAT Cytokine-inducible SH2-containing protein (Fragment) OS=Rattus norvegicus OX=10116 GN=Cish PE=2 SV=1 && PF07525:SOCS box|PF00017:SH2 domain	-
246248	927.5460921	873.9783343	959.8339238	233.5217922	307.5161341	159.3399648	920.4527834	233.459297	1.979131433	2.20E-08	0.000156982	Fmo5	NC_051337.1	185197184	185249699	+	2885	protein_coding	flavin containing dimethylaniline monoxygenase 5 && sp|Q8K4C0|FMO5_RAT Flavin-containing monooxygenase 5 OS=Rattus norvegicus OX=10116 GN=Fmo5 PE=1 SV=3 && PF00743:Flavin-binding monooxygenase-like	-
291005	392.3814255	543.0160173	275.1774361	6377.685838	2489.172263	1248.880805	403.5249596	3371.912969	-3.062722626	1.70E-07	0.000806446	Gadd45g	NC_051352.1	13376842	13378587	-	1059	protein_coding	growth arrest and DNA-damage-inducible%2C gamma && sp|Q9WTQ7|GA45G_RAT Growth arrest and DNA damage-inducible protein GADD45 gamma OS=Rattus norvegicus OX=10116 GN=Gadd45g PE=2 SV=1 && PF01248:Ribosomal protein L7Ae/L30e/S12e/Gadd45 family	-
50561	25.0688133	37.65439536	63.8637053	0	3.416845935	3.445188428	42.19563799	2.287344788	4.120222428	1.71E-06	0.00610186	Resp18	NC_051344.1	76765179	76771824	-	1115	protein_coding	regulated endocrine-specific protein 18 && sp|P47940|RES18_RAT Regulated endocrine-specific protein 18 OS=Rattus norvegicus OX=10116 GN=Resp18 PE=2 SV=1 && PF14948:RESP18 domain	-
102553702	95.91545958	54.49978275	61.98536103	15.72944714	1.708422967	2.583891321	70.80020112	6.673920478	3.475848886	9.66E-06	0.025312521	LOC102553702	NC_051336.1	234506902	234511615	+	2929	lncRNA	uncharacterized LOC102553702%2C transcript variant X1 && - && -	-
novel.129	90.46571756	426.0892106	313.6834937	41.13855407	55.52374644	48.23263799	276.7461406	48.29831283	2.516948664	1.06E-05	0.025312521	-	NC_051339.1	66132203	66136856	+	4654	-	- && Q05860.2 RecName: Full=Formin-1; AltName: Full=Limb deformity protein && -	-
25112	134.0636537	136.7449095	92.0388694	597.7189915	328.8714212	317.8186325	120.9491442	414.8030151	-1.77724348	1.42E-05	0.028972545	Gadd45a	NC_051339.1	96154789	96157091	-	1213	protein_coding	growth arrest and DNA-damage-inducible%2C alpha && sp|P48317|GA45A_RAT Growth arrest and DNA damage-inducible protein GADD45 alpha OS=Rattus norvegicus OX=10116 GN=Gadd45a PE=2 SV=1 && PF01248:Ribosomal protein L7Ae/L30e/S12e/Gadd45 family	-
novel.375	154.7726734	171.4265894	218.8271079	25.40910693	70.89955314	33.59058717	181.6754569	43.29974908	2.060375237	2.38E-05	0.042528588	-	NC_051349.1	80390196	80390545	+	350	-	- && - && -	-
303836	67.57680107	47.56344677	62.92453316	154.8745565	657.7428424	173.1207185	59.354927	328.5793725	-2.470206585	4.43E-05	0.070277575	Bcl6	NC_051346.1	76854090	76877389	+	7422	protein_coding	BCL6%2C transcription repressor%2C transcript variant X2 && sp|P41183|BCL6_MOUSE B-cell lymphoma 6 protein homolog OS=Mus musculus OX=10090 GN=Bcl6 PE=1 SV=1 && -	ZBTB
500300	1682.880336	1146.477248	1792.879609	595.2990765	654.3259965	356.5770023	1540.745731	535.4006918	1.525259602	5.35E-05	0.076397832	Depp1	NC_051339.1	149910794	149913013	+	1423	protein_coding	DEPP1%2C autophagy regulator%2C transcript variant X2 && sp|Q5BMD4|DEPP_RAT Protein DEPP OS=Rattus norvegicus OX=10116 GN=Depp PE=2 SV=1 && PF15343:Decidual protein induced by progesterone family	-
691312	1.089948404	0	0.939172137	68.96757594	8.542114836	15.50334793	0.676373514	31.00434623	-5.520751555	7.71E-05	0.099989827	Cyp4f37	NC_051342.1	11572573	11595063	+	3743	protein_coding	cytochrome P450%2C family 4%2C subfamily f%2C polypeptide 37%2C transcript variant X1 && sp|P51870|CP4F5_RAT Cytochrome P450 4F5 OS=Rattus norvegicus OX=10116 GN=Cyp4f5 PE=2 SV=1 && PF00067:Cytochrome P450	-
100910962	3.269845213	11.89086169	9.391721368	153.664599	30.75161341	31.00669585	8.184142757	71.8076361	-3.119901811	0.000151539	0.180204553	LOC100910962	NC_051340.1	75301892	75311574	-	4267	pseudogene	- && sp|O88553|ZFP37_RAT Zinc finger protein 37 OS=Rattus norvegicus OX=10116 GN=Zfp37 PE=1 SV=1 && PF01352:KRAB box	-
293624	887.2180011	1163.322636	1208.71454	407.7556683	593.6769811	397.9192634	1086.418392	466.4506376	1.219328541	0.000237393	0.260584655	Irf7	NC_051336.1	196367380	196370943	-	2103	protein_coding	interferon regulatory factor 7%2C transcript variant X1 && sp|P70434|IRF7_MOUSE Interferon regulatory factor 7 OS=Mus musculus OX=10090 GN=Irf7 PE=1 SV=1 && PF00605:Interferon regulatory factor transcription factor|PF10401:Interferon-regulatory factor 3	IRF
362464	30.51855532	44.59073134	47.89777897	100.4264702	104.213801	206.7113057	41.00235521	137.1171923	-1.74138716	0.000257483	0.262448257	Arntl2	NC_051339.1	179699432	179747710	+	3331	protein_coding	aryl hydrocarbon receptor nuclear translocator-like 2%2C transcript variant X1 && sp|Q2VPD4|BMAL2_MOUSE Aryl hydrocarbon receptor nuclear translocator-like protein 2 OS=Mus musculus OX=10090 GN=Arntl2 PE=1 SV=2 && PF14598:PAS domain|PF00010:Helix-loop-helix DNA-binding domain	bHLH
117250	17.43917447	31.70896451	15.96592632	73.80740583	68.33691869	72.34895699	21.70468843	71.4977605	-1.718762674	0.000373104	0.354946605	Dnah6	NC_051339.1	105064123	105284361	-	12851	protein_coding	dynein%2C axonemal%2C heavy chain 6%2C transcript variant X1 && sp|Q9C0G6|DYH6_HUMAN Dynein axonemal heavy chain 6 OS=Homo sapiens OX=9606 GN=DNAH6 PE=2 SV=3 && PF12781:ATP-binding dynein motor region|PF12774:Hydrolytic ATP binding site of dynein motor region|PF18198:Dynein heavy chain AAA lid domain|PF17852:Dynein heavy chain AAA lid domain|PF12775:P-loop containing dynein motor region|PF08393:D…	-
308108	10.89948404	2.972715423	6.574204957	25.40910693	29.89740193	71.48765988	6.815468141	42.26472291	-2.646175714	0.000419078	0.373765385	Zfp541	NC_051336.1	76750236	76786567	+	6714	protein_coding	zinc finger protein 541 && sp|Q0GGX2|ZN541_MOUSE Zinc finger protein 541 OS=Mus musculus OX=10090 GN=Znf541 PE=1 SV=1 && PF01448:ELM2 domain	zf-C2H2
24191	6.539690426	19.81810282	15.96592632	0	0.854211484	0	14.10790652	0.284737161	5.35800745	0.000483862	0.392859488	Aldoc	NC_051345.1	63217477	63221066	+	1581	protein_coding	aldolase%2C fructose-bisphosphate C && sp|P09117|ALDOC_RAT Fructose-bisphosphate aldolase C OS=Rattus norvegicus OX=10116 GN=Aldoc PE=1 SV=3 && PF00274:Fructose-bisphosphate aldolase class-I	-
64846	755.3342442	1077.113888	754.1552258	423.4851154	406.6046662	406.5322345	862.2011194	412.2073387	1.064866647	0.000495548	0.392859488	Slc13a3	NC_051338.1	154141878	154204604	-	3180	protein_coding	solute carrier family 13 member 3 && sp|Q9Z0Z5|S13A3_RAT Solute carrier family 13 member 3 OS=Rattus norvegicus OX=10116 GN=Slc13a3 PE=2 SV=1 && PF00939:Sodium:sulfate symporter transmembrane region	-
192281	530.8048729	952.2598405	603.8876839	192.3832382	365.602515	153.310885	695.6507991	237.0988794	1.552014384	0.000636183	0.457201181	Oas1a	NC_051347.1	35669798	35680505	+	1468	protein_coding	2'-5' oligoadenylate synthetase 1A%2C transcript variant X1 && sp|Q05961|OAS1A_RAT 2'-5'-oligoadenylate synthase 1A OS=Rattus norvegicus OX=10116 GN=Oas1a PE=2 SV=1 && PF10421:2'-5'-oligoadenylate synthetase 1, domain 2, C-terminus|PF01909:Nucleotidyltransferase domain	-
114856	190.7409708	117.9177118	146.5108533	427.1149878	222.9491972	1286.777878	151.7231786	645.614021	-2.089860457	0.000655058	0.457201181	Dusp1	NC_051345.1	16680489	16683276	+	1914	protein_coding	dual specificity phosphatase 1 && sp|Q64623|DUS1_RAT Dual specificity protein phosphatase 1 OS=Rattus norvegicus OX=10116 GN=Dusp1 PE=1 SV=1 && PF00782:Dual specificity phosphatase, catalytic domain|PF00581:Rhodanese-like domain	-
304545	140.6033442	301.2351629	287.3866738	56.86800121	114.4643388	41.34226114	243.0750603	70.89153372	1.775795412	0.000672826	0.457201181	Oasl	NC_051347.1	41682900	41695641	-	1980	protein_coding	2'-5'-oligoadenylate synthetase-like && sp|G3V645|OASL1_RAT 2'-5'-oligoadenylate synthase-like protein 1 OS=Rattus norvegicus OX=10116 GN=Oasl PE=2 SV=1 && PF10421:2'-5'-oligoadenylate synthetase 1, domain 2, C-terminus|PF00240:Ubiquitin family	-
499847	55.58736862	83.23603184	78.89045949	1001.844787	149.4870096	113.6912181	72.57128665	421.6743384	-2.536842051	0.000746871	0.484447825	Prrg4	NC_051338.1	91214646	91243347	-	6101	protein_coding	proline rich and Gla domain 4%2C transcript variant X1 && sp|Q8BGN6|TMG4_MOUSE Transmembrane gamma-carboxyglutamic acid protein 4 OS=Mus musculus OX=10090 GN=Prrg4 PE=2 SV=1 && -	-
294235	160.2224154	149.6266763	144.6325091	308.5391555	411.7299351	257.527835	151.4938669	325.9323085	-1.105986752	0.001099131	0.681938912	Ier3	NC_051355.1	2928378	2929582	-	1098	protein_coding	immediate early response 3 && sp|P46694|IEX1_MOUSE Radiation-inducible immediate-early gene IEX-1 OS=Mus musculus OX=10090 GN=Ier3 PE=1 SV=1 && -	-
500514	539.5244601	469.6890368	628.3061595	212.9525152	240.0334269	324.7090093	545.8398855	259.2316505	1.072921644	0.001226366	0.729177043	Fyb2	NC_051340.1	119677116	119800911	+	3924	protein_coding	FYN binding protein 2%2C transcript variant X2 && sp|A2A995|FYB2_MOUSE FYN-binding protein 2 OS=Mus musculus OX=10090 GN=Fyb2 PE=1 SV=1 && PF14603:Helically-extended SH3 domain	-
291940	6.539690426	11.89086169	15.96592632	0	0.854211484	0	11.46549281	0.284737161	5.059280747	0.001229161	1	Zfp827	NC_051354.1	28720568	28887381	-	22698	protein_coding	zinc finger protein 827%2C transcript variant X11 && sp|Q505G8|ZN827_MOUSE Zinc finger protein 827 OS=Mus musculus OX=10090 GN=Znf827 PE=1 SV=2 && -	-
315962	1.089948404	0.990905141	0	10.88961725	0	76.65544252	0.693617848	29.18168659	-5.423713212	0.001852576	0.989614264	Ky	NC_051343.1	103086630	103126305	+	5979	protein_coding	kyphoscoliosis peptidase%2C transcript variant X1 && sp|Q8C8H8|KY_MOUSE Kyphoscoliosis peptidase OS=Mus musculus OX=10090 GN=Ky PE=1 SV=1 && PF01841:Transglutaminase-like superfamily	-
155192	893.7576915	1410.058016	774.8170128	241.9914945	195.6144298	602.0466778	1026.210907	346.5508674	1.565434849	0.002117505	0.989614264	Abcg8	NC_051341.1	9945629	9964912	-	4829	protein_coding	ATP binding cassette subfamily G member 8 && sp|P58428|ABCG8_RAT ATP-binding cassette sub-family G member 8 OS=Rattus norvegicus OX=10116 GN=Abcg8 PE=2 SV=2 && -	-
24582	124.2541181	129.8085735	111.7614843	25.40910693	64.06586127	49.0939351	121.9413919	46.18963443	1.389913216	0.002182743	0.989614264	Myh11	NC_051345.1	743364	838459	+	7053	protein_coding	myosin heavy chain 11%2C transcript variant X4 && sp|O08638|MYH11_MOUSE Myosin-11 OS=Mus musculus OX=10090 GN=Myh11 PE=1 SV=1 && PF02736:Myosin N-terminal SH3-like domain|PF01576:Myosin tail|PF00063:Myosin head (motor domain)	-
114628	1131.366444	1614.184475	1078.169613	626.7579708	521.069005	744.1607004	1274.57351	630.6625588	1.015079957	0.002229689	0.989614264	Abcg5	NC_051341.1	9965118	9990563	+	2470	protein_coding	ATP binding cassette subfamily G member 5 && sp|Q99PE7|ABCG5_RAT ATP-binding cassette sub-family G member 5 OS=Rattus norvegicus OX=10116 GN=Abcg5 PE=1 SV=3 && PF01061:ABC-2 type transporter|PF00005:ABC transporter	-
24440	1496.499159	2047.210021	1369.312975	24400.00239	3098.225051	1241.129131	1637.674052	9579.785525	-2.548292831	0.002315943	0.989614264	Hbb	NC_051336.1	158250421	158251832	-	620	protein_coding	hemoglobin subunit beta && sp|P02091|HBB1_RAT Hemoglobin subunit beta-1 OS=Rattus norvegicus OX=10116 GN=Hbb PE=1 SV=3 && PF00042:Globin	-
366998	171.1218995	385.4620998	47.89777897	42.34851154	8.542114836	61.1520946	201.4939261	37.34757366	2.432916206	0.002537718	0.989614264	Nfe2	NC_051342.1	134382758	134395364	-	2981	protein_coding	nuclear factor%2C erythroid 2%2C transcript variant X2 && sp|Q6AYT2|NFE2_RAT Transcription factor NF-E2 45 kDa subunit OS=Rattus norvegicus OX=10116 GN=Nfe2 PE=2 SV=1 && PF03131:bZIP Maf transcription factor	TF_bZIP
novel.49	0	3.963620564	7.513377094	20.56927704	20.50107561	37.89707271	3.825665886	26.32247512	-2.760212844	0.002814538	0.989614264	-	NC_051336.1	238273243	238280971	-	5267	-	- && P11369.2 RecName: Full=LINE-1 retrotransposable element ORF2 protein; Short=ORF2p; AltName: Full=Long interspersed element-1; Short=L1; AltName: Full=Retrovirus-related Pol polyprotein LINE-1; Includes: RecName: Full=Reverse transcriptase; Includes: RecName: Full=Endonuclease && -	-
310707	722.635792	989.9142358	1026.515145	415.0154131	371.5819954	574.4851704	913.0217245	453.694193	1.008741484	0.002940463	0.989614264	Chd1l	NC_051337.1	185138526	185217498	-	6402	protein_coding	chromodomain helicase DNA binding protein 1-like%2C transcript variant X3 && sp|Q9CXF7|CHD1L_MOUSE Chromodomain-helicase-DNA-binding protein 1-like OS=Mus musculus OX=10090 GN=Chd1l PE=1 SV=1 && PF00271:Helicase conserved C-terminal domain|PF00176:SNF2 family N-terminal domain	-
100911864	10.89948404	8.918146269	8.452549231	36.29872418	26.48055599	32.72929007	9.423393181	31.83619008	-1.756498315	0.002967133	0.989614264	LOC100911864	NC_051336.1	165274998	165281034	+	3870	lncRNA	uncharacterized LOC100911864%2C transcript variant X6 && - && -	-
312777	134.0636537	108.9995655	77.95128735	37.50868165	52.96111199	43.92615246	107.0048355	44.7986487	1.250184224	0.003045827	0.989614264	Etv6	NC_051339.1	166849031	167085211	+	4776	protein_coding	ETS variant transcription factor 6%2C transcript variant X2 && sp|P41212|ETV6_HUMAN Transcription factor ETV6 OS=Homo sapiens OX=9606 GN=ETV6 PE=1 SV=1 && -	ETS
79237	843.6200649	1059.277596	1415.33241	4716.414228	1675.962931	2207.504485	1106.07669	2866.627215	-1.373556727	0.003339423	0.989614264	Hhex	NC_051336.1	235190455	235196042	+	1602	protein_coding	hematopoietically expressed homeobox && sp|Q03014|HHEX_HUMAN Hematopoietically-expressed homeobox protein HHEX OS=Homo sapiens OX=9606 GN=HHEX PE=1 SV=1 && PF00046:Homeodomain	Homeobox
120095687	7.62963883	26.75443881	14.08758205	1.209957473	3.416845935	0.861297107	16.1572199	1.829366838	3.11646403	0.003520962	0.989614264	LOC120095687	NC_051346.1	76617058	76630585	-	8576	lncRNA	uncharacterized LOC120095687 && - && -	-
100360692	228.8891649	134.7630992	164.3551239	408.9656258	316.0582489	350.5479225	176.0024627	358.5239324	-1.026709063	0.003651316	0.989614264	Pbld2	NC_051355.1	25568242	25603092	-	5916	protein_coding	phenazine biosynthesis-like protein domain containing 2 && sp|Q68G31|PBLD_RAT Phenazine biosynthesis-like domain-containing protein OS=Rattus norvegicus OX=10116 GN=Pbld PE=2 SV=1 && PF02567:Phenazine biosynthesis-like protein	-
296371	897.0275367	1688.50236	1074.412924	596.509034	625.282806	577.0690617	1219.98094	599.6203006	1.024806388	0.003658888	0.989614264	Pltp	NC_051338.1	153574825	153592647	-	2025	protein_coding	phospholipid transfer protein && sp|P55065|PLTP_MOUSE Phospholipid transfer protein OS=Mus musculus OX=10090 GN=Pltp PE=1 SV=1 && PF01273:LBP / BPI / CETP family, N-terminal domain|PF02886:LBP / BPI / CETP family, C-terminal domain	-
288001	7926.104796	8407.830121	8512.656248	4359.476774	5009.09614	5383.106919	8282.197055	4917.226611	0.752094899	0.003689182	0.989614264	Kng1	NC_051346.1	77812757	77835555	-	1495	protein_coding	kininogen 1 && sp|P08932|KNT2_RAT T-kininogen 2 OS=Rattus norvegicus OX=10116 PE=1 SV=2 && PF00031:Cystatin domain	-
353305	386.9316835	257.6353367	247.002272	48.39829891	180.238623	49.0939351	297.189764	92.57695235	1.678763366	0.00375797	0.989614264	Tbx3	NC_051347.1	36879924	36894849	-	5359	protein_coding	T-box transcription factor 3%2C transcript variant X1 && sp|Q7TST9|TBX3_RAT T-box transcription factor TBX3 OS=Rattus norvegicus OX=10116 GN=Tbx3 PE=1 SV=1 && PF12598:T-box transcription factor|PF00907:T-box	T-box
100362298	6.539690426	10.89995655	5.635032821	141.5650243	11.95896077	12.9194566	7.691559932	55.48114723	-2.84321128	0.003937009	0.989614264	LOC100362298	NC_051340.1	112997100	112997655	+	556	protein_coding	ribosomal protein S18-like && sp|Q3T0R1|RS18_BOVIN 40S ribosomal protein S18 OS=Bos taurus OX=9913 GN=RPS18 PE=2 SV=3 && PF00416:Ribosomal protein S13/S18	-
690323	14.16932926	36.66349022	16.90509846	2.419914945	3.416845935	6.890376856	22.57930598	4.242379245	2.387190327	0.00444888	0.989614264	Myo15b	NC_051345.1	101088904	101126159	+	9731	misc_RNA	myosin XVB && sp|Q96JP2|MY15B_HUMAN Unconventional myosin-XVB OS=Homo sapiens OX=9606 GN=MYO15B PE=1 SV=3 && -	-
503164	1686.150181	2333.581607	1663.273854	1000.63483	1181.374482	725.2121641	1894.335214	969.0738253	0.967084245	0.004515813	0.989614264	Apol9a	NC_051342.1	109140871	109149799	-	2678	protein_coding	apolipoprotein L 9a%2C transcript variant X3 && sp|Q9BQE5|APOL2_HUMAN Apolipoprotein L2 OS=Homo sapiens OX=9606 GN=APOL2 PE=1 SV=1 && -	-
novel.104	402.1909612	222.9536567	314.6226658	169.3940462	136.6738374	154.1721822	313.2557612	153.4133552	1.030651071	0.004645058	0.989614264	-	NC_051338.1	109452604	109457378	+	2477	-	- && P31789.1 RecName: Full=Envelope glycoprotein; AltName: Full=Env polyprotein; Contains: RecName: Full=Surface protein; Short=SU; Contains: RecName: Full=Transmembrane protein; Short=TM; Flags: Precursor [Mouse Intracisternal A-particle] && -	-
114097	140.6033442	331.9532222	146.5108533	667.8965249	269.0766173	845.7937591	206.3558066	594.2556338	-1.525589731	0.004919825	0.989614264	Ltc4s	NC_051345.1	34560476	34562790	-	1466	protein_coding	leukotriene C4 synthase%2C transcript variant X2 && sp|Q925U2|LTC4S_RAT Leukotriene C4 synthase OS=Rattus norvegicus OX=10116 GN=Ltc4s PE=1 SV=3 && -	-
502176	137.3334989	221.9627516	50.71529539	35.08876671	52.96111199	44.78744956	136.6705153	44.27910942	1.622323663	0.00503699	0.989614264	LOC502176	NC_051353.1	58732934	58770726	+	496	protein_coding	hypothetical protein LOC502176 && sp|Q3T0F4|RS10_BOVIN 40S ribosomal protein S10 OS=Bos taurus OX=9913 GN=RPS10 PE=2 SV=1 && PF03501:Plectin/S10 domain	-
108352650	14.16932926	13.87267197	19.72261487	216.5823876	27.33476748	18.94853635	15.9215387	87.62189714	-2.453690148	0.005097695	0.989614264	LOC108352650	NC_051348.1	85284622	85284968	+	347	protein_coding	40S ribosomal protein S29 && sp|P62276|RS29_BOVIN 40S ribosomal protein S29 OS=Bos taurus OX=9913 GN=RPS29 PE=3 SV=2 && -	-
316643	6.539690426	5.945430846	15.02675419	129.4654496	15.37580671	18.08723925	9.170625153	54.30949851	-2.553466858	0.005397399	0.989614264	Chchd2	NC_051344.1	94500439	94501110	-	672	protein_coding	coiled-coil-helix-coiled-coil-helix domain containing 2 && sp|Q9D1L0|CHCH2_MOUSE Coiled-coil-helix-coiled-coil-helix domain-containing protein 2 OS=Mus musculus OX=10090 GN=Chchd2 PE=2 SV=1 && -	-
313101	53.40747181	42.60892106	50.71529539	160.9243439	96.52589765	83.54581938	48.91056275	113.6653536	-1.212367964	0.005459875	0.989614264	Fbxl4	NC_051340.1	35955801	36029446	+	7722	protein_coding	F-box and leucine-rich repeat protein 4%2C transcript variant X6 && sp|Q8BH70|FBXL4_MOUSE F-box/LRR-repeat protein 4 OS=Mus musculus OX=10090 GN=Fbxl4 PE=1 SV=1 && -	-
65984	370.5824575	446.8982186	82.64714803	31.45889429	23.06371006	147.2818053	300.042608	67.26813655	2.154068719	0.005891475	0.989614264	Aacs	NC_051347.1	31113098	31156411	-	3431	protein_coding	acetoacetyl-CoA synthetase && sp|Q9JMI1|AACS_RAT Acetoacetyl-CoA synthetase OS=Rattus norvegicus OX=10116 GN=Aacs PE=1 SV=1 && PF00501:AMP-binding enzyme|PF16177:Acetyl-coenzyme A synthetase N-terminus	-
102551428	148.232983	0	242.3064113	1.209957473	2.562634451	0	130.1797981	1.257530641	6.692048661	0.005919068	0.989614264	LOC102551428	NC_051356.1	13044284	13071506	-	16262	lncRNA	uncharacterized LOC102551428%2C transcript variant X3 && - && -	-
81806	262.6775654	239.7990441	517.4838474	196.0131106	124.7148766	80.10063095	339.986819	133.6095394	1.351189837	0.005984026	0.989614264	Serpina7	NC_051356.1	102663242	102722319	-	4516	protein_coding	serpin family A member 7%2C transcript variant X1 && sp|P35577|THBG_RAT Thyroxine-binding globulin OS=Rattus norvegicus OX=10116 GN=Serpina7 PE=1 SV=2 && PF00079:Serpin (serine protease inhibitor)	-
308557	8.719587234	5.945430846	3.756688547	0	0	0	6.140568876	0	5.113945427	0.006164838	1	Iglon5	NC_051336.1	93880906	93898929	-	3251	protein_coding	IgLON family member 5%2C transcript variant X1 && sp|Q8HW98|IGLO5_MOUSE IgLON family member 5 OS=Mus musculus OX=10090 GN=Iglon5 PE=2 SV=2 && PF00047:Immunoglobulin domain|PF13927:Immunoglobulin domain	-
24516	344.4236958	458.7890803	278.9341246	732.024271	413.4383581	2111.039209	360.7156335	1085.500613	-1.589662939	0.006635977	0.989614264	Jun	NC_051340.1	109894175	109897268	-	3094	protein_coding	Jun proto-oncogene%2C AP-1 transcription factor subunit && sp|P17325|JUN_RAT Transcription factor AP-1 OS=Rattus norvegicus OX=10116 GN=Jun PE=1 SV=1 && PF00170:bZIP transcription factor|PF03957:Jun-like transcription factor	TF_bZIP
500117	47.95772979	31.70896451	69.49873812	263.770729	69.19113017	118.8590008	49.72181081	150.6069533	-1.594430824	0.006759101	0.989614264	Ccdc126	NC_051339.1	78297625	78318655	+	2266	protein_coding	coiled-coil domain containing 126 && sp|Q8BIS8|CC126_MOUSE Coiled-coil domain-containing protein 126 OS=Mus musculus OX=10090 GN=Ccdc126 PE=2 SV=1 && PF15027:Domain of unknown function (DUF4525)	-
102546379	0	0.990905141	0	25.40910693	2.562634451	3.445188428	0.330301714	10.47230993	-4.8453715	0.006799741	1	LOC102546379	NC_051350.1	79676138	79677687	+	509	lncRNA	uncharacterized LOC102546379 && - && -	-
305556	146.0530862	110.9813758	129.6057549	344.8378797	204.1565446	226.5211391	128.8800723	258.5051878	-1.002380191	0.006815902	0.989614264	Ehbp1	NC_051349.1	96093327	96380502	-	11840	protein_coding	EH domain binding protein 1%2C transcript variant X8 && sp|Q69ZW3|EHBP1_MOUSE EH domain-binding protein 1 OS=Mus musculus OX=10090 GN=Ehbp1 PE=1 SV=3 && PF12130:Bivalent Mical/EHBP Rab binding domain	-
89829	107.904892	118.9086169	141.8149927	158.5044289	466.3994701	262.6956176	122.8761672	295.8665055	-1.268975838	0.00681869	0.989614264	Socs3	NC_051345.1	103193909	103197322	-	2853	protein_coding	suppressor of cytokine signaling 3 && sp|O88583|SOCS3_RAT Suppressor of cytokine signaling 3 OS=Rattus norvegicus OX=10116 GN=Socs3 PE=1 SV=1 && -	-
120093077	4874.249264	3971.547805	3515.321308	1662.481567	2355.06106	2661.408061	4120.372792	2226.316896	0.887831245	0.006935428	0.989614264	LOC120093077	NC_051336.1	237244891	237283416	+	2162	protein_coding	cytochrome P450 2C6%2C transcript variant X3 && sp|P05178|CP2C6_RAT Cytochrome P450 2C6 OS=Rattus norvegicus OX=10116 GN=Cyp2c6 PE=2 SV=2 && PF00067:Cytochrome P450	-
494344	663.7785782	777.8605357	615.1577496	2334.007965	854.2114836	1403.052987	685.5989545	1530.424145	-1.158065022	0.006988962	0.989614264	Ier2	NC_051354.1	23494551	23496075	+	1525	protein_coding	immediate early response 2 && sp|Q6P7D3|IER2_RAT Immediate early response gene 2 protein OS=Rattus norvegicus OX=10116 GN=Ier2 PE=2 SV=1 && PF05760:Immediate early response protein (IER)	-
314462	232.1590101	312.1351194	162.4767797	124.6256197	120.4438192	98.1878702	235.5903031	114.419103	1.04282864	0.007145659	0.989614264	Trmt61a	NC_051341.1	130737230	130743251	+	2327	protein_coding	tRNA methyltransferase 61A%2C transcript variant X1 && sp|Q6AY46|TRM61_RAT tRNA (adenine(58)-N(1))-methyltransferase catalytic subunit TRMT61A OS=Rattus norvegicus OX=10116 GN=Trmt61a PE=2 SV=1 && -	-
novel.289	90.46571756	86.20874726	119.2748614	39.9285966	58.08638089	38.75836981	98.6497754	45.59111577	1.110726797	0.007240617	0.989614264	-	NC_051344.1	86275971	86302620	+	2194	-	- && O35892.2 RecName: Full=Nuclear autoantigen Sp-100; AltName: Full=Nuclear dot-associated Sp100 protein; AltName: Full=Speckled 100 kDa && PF03172:HSR domain	Sp100
94272	22.88891649	19.81810282	23.47930342	6.049787363	4.271057418	7.751673963	22.06210758	6.024172915	1.873427308	0.007254526	0.989614264	Clic5	NC_051344.1	16710980	16813427	-	5849	protein_coding	chloride intracellular channel 5 && sp|Q9EPT8|CLIC5_RAT Chloride intracellular channel protein 5 OS=Rattus norvegicus OX=10116 GN=Clic5 PE=1 SV=1 && -	-
29146	19.61907128	18.82719768	24.41847556	133.095322	33.31424786	43.92615246	20.95491484	70.11190744	-1.733620048	0.007281367	0.989614264	Jag1	NC_051338.1	124406794	124442220	-	5586	protein_coding	jagged canonical Notch ligand 1 && sp|Q63722|JAG1_RAT Protein jagged-1 OS=Rattus norvegicus OX=10116 GN=Jag1 PE=1 SV=2 && PF07657:N terminus of Notch ligand|PF00008:EGF-like domain|PF01414:Delta serrate ligand	-
84600	0	0	0	21.77923451	0.854211484	2.583891321	0	8.405779104	-5.491725914	0.007450407	1	Rag1	NC_051338.1	87917061	87928158	-	6536	protein_coding	recombination activating 1 && sp|P15919|RAG1_MOUSE V(D)J recombination-activating protein 1 OS=Mus musculus OX=10090 GN=Rag1 PE=1 SV=2 && PF10426:Recombination-activating protein 1 zinc-finger domain|PF12940:Recombination-activation protein 1 (RAG1), recombinase|PF00097:Zinc finger, C3HC4 type (RING finger)|PF12560:RAG1 importin binding	-
24153	1181.50407	729.3061838	567.2599706	120.9957473	450.1694519	351.4092197	826.0234082	307.5248063	1.423682842	0.007554668	0.989614264	A2m	NC_051339.1	154897770	154947787	+	6554	protein_coding	alpha-2-macroglobulin%2C transcript variant X1 && sp|P06238|A2MG_RAT Alpha-2-macroglobulin OS=Rattus norvegicus OX=10116 GN=A2m PE=2 SV=2 && PF01835:MG2 domain|PF17789:Macroglobulin domain MG4|PF00207:Alpha-2-macroglobulin family|PF17791:Macroglobulin domain MG3|PF07703:Alpha-2-macroglobulin bait region domain	-
24508	263.7675138	263.5807675	303.3526002	594.0891191	518.5063706	389.3062924	276.9002938	500.6339273	-0.853310566	0.007565719	0.989614264	Irf1	NC_051345.1	37917155	37924166	+	2347	protein_coding	interferon regulatory factor 1 && sp|P23570|IRF1_RAT Interferon regulatory factor 1 OS=Rattus norvegicus OX=10116 GN=Irf1 PE=2 SV=1 && PF00605:Interferon regulatory factor transcription factor	IRF
362535	92.64561436	50.53616219	77.01211521	502.1323511	81.15009095	155.8947764	73.39796392	246.3924062	-1.745273443	0.007605426	0.989614264	Lurap1l	NC_051340.1	95362005	95409439	+	1133	protein_coding	leucine rich adaptor protein 1-like && sp|Q5BJW5|LUR1L_RAT Leucine rich adaptor protein 1-like OS=Rattus norvegicus OX=10116 GN=Lurap1l PE=2 SV=1 && PF14854:Leucine rich adaptor protein	-
362378	43.59793617	46.57254163	53.5328118	72.59744836	97.38010913	169.6755301	47.90109653	113.2176959	-1.243499452	0.007806582	0.989614264	Fam13a	NC_051339.1	88056521	88155782	-	4446	protein_coding	family with sequence similarity 13%2C member A%2C transcript variant X3 && sp|Q8BGI4|FA13A_MOUSE Protein FAM13A OS=Mus musculus OX=10090 GN=Fam13a PE=1 SV=1 && -	-
114247	537.3445633	956.223461	1050.933621	176.653791	506.5474098	368.6351618	848.1672151	350.6121209	1.273194572	0.007972208	0.989614264	Slfn4	NC_051345.1	67994601	68018141	+	5355	protein_coding	schlafen family member 4%2C transcript variant X1 && sp|Q5RCZ8|SN12L_PONAB Schlafen family member 12-like OS=Pongo abelii OX=9601 GN=SLFN12L PE=2 SV=1 && PF04326:Putative DNA-binding domain	-
362850	3423.527938	4911.916784	3144.348314	1344.262752	2703.579346	1296.252146	3826.597679	1781.364748	1.102886653	0.008046512	0.989614264	Angptl4	NC_051342.1	14550288	14557797	-	2798	protein_coding	angiopoietin-like 4%2C transcript variant X1 && sp|Q6TMA8|ANGL4_RAT Angiopoietin-related protein 4 OS=Rattus norvegicus OX=10116 GN=Angptl4 PE=1 SV=1 && PF00147:Fibrinogen beta and gamma chains, C-terminal globular domain	-
362918	541.7043569	435.0073569	555.989905	1102.271258	810.646698	792.3933384	510.9005396	901.7704313	-0.819135864	0.008485958	0.989614264	Mtss1	NC_051342.1	90488751	90628007	-	5241	protein_coding	MTSS I-BAR domain containing 1%2C transcript variant X1 && sp|Q8R1S4|MTSS1_MOUSE Protein MTSS 1 OS=Mus musculus OX=10090 GN=Mtss1 PE=1 SV=1 && PF02205:WH2 motif|PF08397:IRSp53/MIM homology domain	-
25627	4.359793617	0	2.81751641	56.86800121	11.10474929	3.445188428	2.392436676	23.80597964	-3.315069437	0.008578636	0.989614264	Cma1	NC_051350.1	29417451	29420233	-	981	protein_coding	chymase 1 && sp|P50339|CMA1_RAT Chymase OS=Rattus norvegicus OX=10116 GN=Cma1 PE=2 SV=1 && PF00089:Trypsin	-
499353	114.4445825	156.5630123	39.44522974	0	3.416845935	39.61966692	103.4842748	14.34550429	2.837591316	0.008678406	0.989614264	Cyp2c24	NC_051336.1	236873967	236936238	+	1989	protein_coding	cytochrome P450%2C family 2%2C subfamily c%2C polypeptide 24 && sp|P33273|CP255_RAT Cytochrome P450 2C55 OS=Rattus norvegicus OX=10116 GN=Cyp2c55 PE=2 SV=2 && PF00067:Cytochrome P450	-
102547621	4.359793617	8.918146269	3.756688547	0	0	0	5.678209478	0	5.004294119	0.009057173	1	LOC102547621	NC_051340.1	56952977	56960366	+	2120	lncRNA	uncharacterized LOC102547621 && - && -	-
294930	124.2541181	191.2446922	173.7468453	413.8054556	425.3973189	205.8500086	163.0818852	348.3509277	-1.093622465	0.009078519	0.989614264	Nceh1	NC_051337.1	110074985	110135592	+	4568	protein_coding	neutral cholesterol ester hydrolase 1%2C transcript variant X1 && sp|B2GV54|NCEH1_RAT Neutral cholesterol ester hydrolase 1 OS=Rattus norvegicus OX=10116 GN=Nceh1 PE=1 SV=1 && PF07859:alpha/beta hydrolase fold	-
114851	192.9208676	292.3170166	272.3599197	542.0609477	455.2947208	393.6127779	252.5326013	463.6561488	-0.875192805	0.009195168	0.989614264	Cdkn1a	NC_051355.1	7149177	7159727	+	2414	protein_coding	cyclin-dependent kinase inhibitor 1A%2C transcript variant X2 && sp|P39689|CDN1A_MOUSE Cyclin-dependent kinase inhibitor 1 OS=Mus musculus OX=10090 GN=Cdkn1a PE=1 SV=4 && PF02234:Cyclin-dependent kinase inhibitor	-
29455	6.539690426	7.927241128	4.695860684	26.6190644	6.833691869	61.1520946	6.387597412	31.53495029	-2.307019511	0.009270807	0.989614264	Gdf15	NC_051351.1	18805312	18807893	+	912	protein_coding	growth differentiation factor 15 && sp|Q9Z0J6|GDF15_RAT Growth/differentiation factor 15 OS=Rattus norvegicus OX=10116 GN=Gdf15 PE=1 SV=1 && PF00019:Transforming growth factor beta like domain	-
312688	284.4765335	272.4989138	331.5277643	122.2057047	200.7396987	70.62636277	296.1677372	131.1905887	1.174184852	0.009290657	0.989614264	Usp18	NC_051339.1	154471634	154499154	+	1829	protein_coding	ubiquitin specific peptidase 18 && sp|Q9WTV6|UBP18_MOUSE Ubl carboxyl-terminal hydrolase 18 OS=Mus musculus OX=10090 GN=Usp18 PE=1 SV=2 && PF00443:Ubiquitin carboxyl-terminal hydrolase	-
100913063	57.76726543	52.51797247	87.34300872	14.51948967	31.60582489	31.00669585	65.87608221	25.71067014	1.345068966	0.009559722	0.989614264	Cd79a	NC_051336.1	80493520	80497936	+	1189	protein_coding	CD79a molecule%2C transcript variant X1 && sp|P11911|CD79A_MOUSE B-cell antigen receptor complex-associated protein alpha chain OS=Mus musculus OX=10090 GN=Cd79a PE=1 SV=2 && PF13927:Immunoglobulin domain	-
311637	373.8523027	416.1801592	466.768552	223.8421324	1650.336586	2311.721435	418.9336713	1395.300051	-1.736037721	0.009619857	0.989614264	Slc35c2	NC_051338.1	154012262	154023549	-	4672	protein_coding	solute carrier family 35 member C2%2C transcript variant X4 && sp|Q8VCX2|S35C2_MOUSE Solute carrier family 35 member C2 OS=Mus musculus OX=10090 GN=Slc35c2 PE=1 SV=1 && PF03151:Triose-phosphate Transporter family	-
novel.429	30.51855532	86.20874726	76.07294308	7.259744836	33.31424786	15.50334793	64.26674855	18.69244687	1.767747107	0.009850893	0.989614264	-	NC_051353.1	12216928	12220865	-	1762	-	- && P46935.3 RecName: Full=E3 ubiquitin-protein ligase NEDD4; AltName: Full=HECT-type E3 ubiquitin transferase NEDD4; AltName: Full=Neural precursor cell expressed developmentally down-regulated protein 4; Short=NEDD-4 && -	-
361074	1336.276744	588.5976537	1242.524737	7562.234204	960.1337076	2163.578333	1055.799711	3561.982081	-1.754208499	0.009990951	0.989614264	Slc25a30	NC_051350.1	51076998	51099613	-	3700	protein_coding	solute carrier family 25%2C member 30%2C transcript variant X1 && sp|Q5PQM9|KMCP1_RAT Kidney mitochondrial carrier protein 1 OS=Rattus norvegicus OX=10116 GN=Slc25a30 PE=2 SV=1 && -	-
500923	18.52912287	13.87267197	5.635032821	31.45889429	19.64686412	101.6330586	12.67894256	50.91293901	-2.01449145	0.010280062	0.989614264	RGD1565798	NC_051342.1	128576963	128588712	-	735	protein_coding	similar to tumor protein%2C translationally-controlled 1%2C transcript variant X1 && sp|P63028|TCTP_MOUSE Translationally-controlled tumor protein OS=Mus musculus OX=10090 GN=Tpt1 PE=1 SV=1 && PF00838:Translationally controlled tumour protein	-
170614	1.089948404	0.990905141	2.81751641	47.18834143	1.708422967	6.029079749	1.632789985	18.30861472	-3.460038364	0.010503235	0.989614264	Trnd	NC_001665.2	6937	7004	+	68	tRNA	tRNA-Asp && - && -	-
24678	18.52912287	17.83629254	30.05350838	197.223068	67.48270721	14.64205082	22.13964126	93.11594202	-2.066389553	0.010597689	0.989614264	Pkib	NC_051355.1	36965172	37062190	+	2125	protein_coding	cAMP-dependent protein kinase inhibitor beta%2C transcript variant 1 && sp|Q04758|IPKB_MOUSE cAMP-dependent protein kinase inhibitor beta OS=Mus musculus OX=10090 GN=Pkib PE=3 SV=1 && PF02827:cAMP-dependent protein kinase inhibitor	-
100362104	1.089948404	0	0.939172137	33.87880923	0.854211484	5.167782642	0.676373514	13.30026779	-4.292209157	0.01066376	0.989614264	LOC100362104	NC_051340.1	29447786	29448371	+	586	pseudogene	- && sp|P0C2C1|RM30_RAT 39S ribosomal protein L30, mitochondrial OS=Rattus norvegicus OX=10116 GN=Mrpl30 PE=1 SV=1 && -	-
360718	168.9420027	138.7267197	179.3818781	16.93940462	106.7764355	34.45188428	162.3502002	52.72257478	1.615210153	0.010801685	0.989614264	Popdc2	NC_051346.1	62351843	62398688	-	8919	protein_coding	popeye domain containing 2%2C transcript variant X3 && sp|Q9ES82|POPD2_MOUSE Popeye domain-containing protein 2 OS=Mus musculus OX=10090 GN=Popdc2 PE=1 SV=1 && PF04831:Popeye protein conserved region	-
298699	606.0113128	940.3689788	523.1188802	424.6950729	300.6824422	358.2995965	689.8330572	361.2257039	0.934193414	0.010818371	0.989614264	Ppan	NC_051343.1	19423908	19427941	+	1710	protein_coding	peter pan homolog%2C transcript variant X1 && sp|Q91YU8|SSF1_MOUSE Suppressor of SWI4 1 homolog OS=Mus musculus OX=10090 GN=Ppan PE=1 SV=2 && PF04427:Brix domain	-
307098	733.5352761	631.2065748	1195.56613	1845.185146	1541.851728	1464.205082	853.4359937	1617.080652	-0.921675315	0.010944997	0.989614264	Net1	NC_051352.1	66341251	66370445	+	3548	protein_coding	neuroepithelial cell transforming 1%2C transcript variant X1 && sp|Q9Z206|ARHG8_MOUSE Neuroepithelial cell-transforming gene 1 protein OS=Mus musculus OX=10090 GN=Net1 PE=1 SV=2 && PF00169:PH domain|PF00621:RhoGEF domain	-
680702	29.42860692	40.62711078	28.1751641	264.9806865	53.81532347	38.75836981	32.74362727	119.1847933	-1.85915805	0.010975594	0.989614264	Ripply1	NC_051356.1	103436731	103440904	-	2186	protein_coding	ripply transcriptional repressor 1 && sp|Q2WG77|RIPP1_MOUSE Protein ripply1 OS=Mus musculus OX=10090 GN=Ripply1 PE=2 SV=1 && PF14998:Transcription Regulator	-
360228	248.5082362	235.8354236	83.58632017	2615.928056	96.52589765	246.3309726	189.3099933	986.261642	-2.381009785	0.010983534	0.989614264	Wfdc21	NC_051345.1	68627836	68633705	+	368	protein_coding	WAP four-disulfide core domain 21 && sp|Q8BTE6|WFD21_MOUSE Protein Wfdc21 OS=Mus musculus OX=10090 GN=Wfdc21 PE=2 SV=1 && -	-
245955	998.3927383	1126.659145	1186.174409	621.9181409	764.5192779	412.5613142	1103.742097	599.6662443	0.88033925	0.011036215	0.989614264	Lgals3bp	NC_051345.1	103619912	103629251	-	2152	protein_coding	galectin 3 binding protein && sp|O70513|LG3BP_RAT Galectin-3-binding protein OS=Rattus norvegicus OX=10116 GN=Lgals3bp PE=1 SV=2 && PF00530:Scavenger receptor cysteine-rich domain|PF07707:BTB And C-terminal Kelch	-
314616	6.539690426	0.990905141	18.78344274	0	0.854211484	0	8.771346101	0.284737161	4.672697567	0.011067457	1	Arid3a	NC_051342.1	9755291	9781260	-	4869	protein_coding	AT-rich interaction domain 3A%2C transcript variant X7 && sp|Q62431|ARI3A_MOUSE AT-rich interactive domain-containing protein 3A OS=Mus musculus OX=10090 GN=Arid3a PE=1 SV=1 && PF01388:ARID/BRIGHT DNA binding domain	ARID
363938	58.85721383	106.0268501	84.52549231	31.45889429	48.69005457	28.42280453	83.13651874	36.19058446	1.197255826	0.011073043	0.989614264	Oas2	NC_051347.1	35802824	35830778	+	7653	protein_coding	2'-5' oligoadenylate synthetase 2%2C transcript variant X1 && sp|Q5MYU0|OAS2_RAT 2'-5'-oligoadenylate synthase 2 OS=Rattus norvegicus OX=10116 GN=Oas2 PE=2 SV=1 && PF10421:2'-5'-oligoadenylate synthetase 1, domain 2, C-terminus|PF01909:Nucleotidyltransferase domain	-
289855	0	0.990905141	0.939172137	60.49787363	0	0.861297107	0.643359093	20.45305691	-4.957297443	0.011233507	0.989614264	Ccdc85a	NC_051349.1	102126574	102359207	-	11515	protein_coding	coiled-coil domain containing 85A%2C transcript variant X6 && sp|Q5SP85|CC85A_MOUSE Coiled-coil domain-containing protein 85A OS=Mus musculus OX=10090 GN=Ccdc85a PE=1 SV=1 && -	-
288736	1.089948404	8.918146269	3.756688547	48.39829891	6.833691869	24.116319	4.588261073	26.44943659	-2.510102584	0.011263085	0.989614264	Foxn4	NC_051347.1	42336706	42359932	+	5270	protein_coding	forkhead box N4%2C transcript variant X1 && sp|Q8K3Q3|FOXN4_MOUSE Forkhead box protein N4 OS=Mus musculus OX=10090 GN=Foxn4 PE=1 SV=1 && -	Fork_head
289264	6.539690426	11.89086169	25.35764769	99.21651276	28.18897896	34.45188428	14.5960666	53.95245867	-1.871726486	0.011392101	0.989614264	Grem2	NC_051348.1	86778543	86871509	-	3720	protein_coding	gremlin 2%2C DAN family BMP antagonist && sp|O88273|GREM2_MOUSE Gremlin-2 OS=Mus musculus OX=10090 GN=Grem2 PE=1 SV=1 && PF03045:DAN domain	-
302538	5.449742021	0	20.66178701	0	0	0	8.70384301	0	5.622523238	0.011437606	1	Sytl5	NC_051356.1	12775529	13030134	-	16980	protein_coding	synaptotagmin-like 5 && sp|Q812E4|SYTL5_RAT Synaptotagmin-like protein 5 OS=Rattus norvegicus OX=10116 GN=Sytl5 PE=2 SV=1 && PF00168:C2 domain|PF02318:FYVE-type zinc finger	-
314718	25.0688133	19.81810282	13.14840991	131.8853645	24.77213303	43.92615246	19.34510868	66.86121667	-1.784951312	0.01149374	0.989614264	Actr6	NC_051342.1	24150250	24171057	-	2854	protein_coding	actin related protein 6%2C transcript variant X2 && sp|Q9D864|ARP6_MOUSE Actin-related protein 6 OS=Mus musculus OX=10090 GN=Actr6 PE=1 SV=2 && PF00022:Actin	-
315904	3699.284884	2183.954931	2271.857399	5478.687436	4152.322022	5367.603571	2718.365738	4999.537676	-0.879107051	0.011564233	0.989614264	Paqr9	NC_051343.1	96114249	96116546	+	2298	protein_coding	progestin and adipoQ receptor family member 9 && sp|Q6TCG2|PAQR9_MOUSE Membrane progesterone receptor epsilon OS=Mus musculus OX=10090 GN=Paqr9 PE=1 SV=2 && PF03006:Haemolysin-III related	-
60350	373.8523027	431.0437363	355.0070677	205.6927704	263.9513484	211.0177912	386.6343689	226.8873033	0.76792586	0.011615127	0.989614264	Cd14	NC_051353.1	28335522	28337383	-	1771	protein_coding	CD14 molecule%2C transcript variant X1 && sp|Q63691|CD14_RAT Monocyte differentiation antigen CD14 OS=Rattus norvegicus OX=10116 GN=Cd14 PE=2 SV=2 && -	-
171026	51.227575	53.50887761	76.07294308	119.7857898	111.9017044	117.1364066	60.26979856	116.2746336	-0.945435664	0.011822226	0.989614264	Akap5	NC_051341.1	95051527	95061075	+	7149	protein_coding	A-kinase anchoring protein 5%2C transcript variant X1 && sp|P24587|AKAP5_RAT A-kinase anchor protein 5 OS=Rattus norvegicus OX=10116 GN=Akap5 PE=1 SV=2 && -	-
29478	4.359793617	5.945430846	4.695860684	77.43727825	9.39632632	6.029079749	5.000361716	30.95422811	-2.617115319	0.011893768	0.989614264	Ndufs6	NC_051337.1	27201713	27202126	+	351	protein_coding	NADH_ubiquinone oxidoreductase subunit S6 && sp|P52504|NDUS6_RAT NADH dehydrogenase [ubiquinone] iron-sulfur protein 6, mitochondrial OS=Rattus norvegicus OX=10116 GN=Ndufs6 PE=3 SV=1 && PF10276:Zinc-finger domain	-
498278	176.5716415	208.0900796	115.5181728	548.1107351	133.2569914	722.6282728	166.7266313	467.9986664	-1.489001945	0.012008622	0.989614264	Cfap126	NC_051348.1	83526657	83542552	+	1087	protein_coding	cilia and flagella associated protein 126%2C transcript variant X1 && sp|Q6P8X9|FLTOP_MOUSE Protein Flattop OS=Mus musculus OX=10090 GN=Cfap126 PE=1 SV=1 && -	-
novel.113	8.719587234	21.7999131	13.14840991	84.69702309	29.04319044	30.14539874	14.55597008	47.96187076	-1.70840016	0.012100109	0.989614264	-	NC_051338.1	141811634	141813904	-	731	-	- && - && -	-
25341	17.43917447	3.963620564	22.54013128	163.3442588	26.48055599	21.53242767	14.6476421	70.45241416	-2.259779636	0.012140147	0.989614264	Tnfrsf11b	NC_051342.1	85566520	85594526	-	2786	protein_coding	TNF receptor superfamily member 11B && sp|O08727|TR11B_RAT Tumor necrosis factor receptor superfamily member 11B OS=Rattus norvegicus OX=10116 GN=Tnfrsf11b PE=2 SV=1 && PF00020:TNFR/NGFR cysteine-rich region|PF00531:Death domain	-
29686	401.1010128	764.9787688	418.870773	183.9135358	355.3519772	192.0692549	528.3168515	243.778256	1.114704779	0.012320021	0.989614264	Scn1b	NC_051336.1	86353917	86363836	-	2118	protein_coding	sodium voltage-gated channel beta subunit 1%2C transcript variant 2 && sp|Q00954|SCN1B_RAT Sodium channel subunit beta-1 OS=Rattus norvegicus OX=10116 GN=Scn1b PE=1 SV=1 && PF07686:Immunoglobulin V-set domain	-
100361993	45.77783298	82.2451267	86.40383658	491.2427339	111.9017044	87.85230491	71.47559875	230.3322477	-1.684683475	0.012562104	0.989614264	LOC100361993	NC_051348.1	100656576	100657086	+	511	protein_coding	transmembrane protein 14C && sp|Q9CQN6|TM14C_MOUSE Transmembrane protein 14C OS=Mus musculus OX=10090 GN=Tmem14c PE=1 SV=1 && PF03647:Transmembrane proteins 14C	-
246074	5281.889967	721.3789426	1532.728927	12755.37168	1768.217771	15826.33434	2511.999279	10116.64126	-2.00986774	0.012775054	0.989614264	Scd	NC_051336.1	243269745	243282878	-	4811	protein_coding	stearoyl-CoA desaturase%2C transcript variant X1 && sp|P07308|ACOD1_RAT Acyl-CoA desaturase 1 OS=Rattus norvegicus OX=10116 GN=Scd1 PE=1 SV=2 && PF00487:Fatty acid desaturase	-
54237	19.61907128	21.7999131	17.8442706	76.22732078	37.58530528	37.89707271	19.75441833	50.56989959	-1.347932011	0.012893989	0.989614264	Cdk1	NC_051355.1	19266226	19281417	+	1307	protein_coding	cyclin-dependent kinase 1%2C transcript variant X1 && sp|P39951|CDK1_RAT Cyclin-dependent kinase 1 OS=Rattus norvegicus OX=10116 GN=Cdk1 PE=1 SV=1 && PF00069:Protein kinase domain	-
100360982	132.9737053	237.8172338	97.67390222	52.02817132	82.00430243	73.21025409	156.1549471	69.08090928	1.17287428	0.012954376	0.989614264	Relb	NC_051336.1	79257738	79285490	-	2518	protein_coding	RELB proto-oncogene%2C NF-kB subunit%2C transcript variant X6 && sp|Q04863|RELB_MOUSE Transcription factor RelB OS=Mus musculus OX=10090 GN=Relb PE=1 SV=2 && PF16179:Rel homology dimerisation domain|PF16181:RelB transactivation domain|PF16180:RelB leucine zipper|PF00554:Rel homology DNA-binding domain	RHD
316290	26.1587617	31.70896451	22.54013128	111.3160875	100.7969551	24.9776161	26.80261917	79.03021955	-1.557249	0.013093116	0.989614264	Ogfrl1	NC_051344.1	25828865	25842424	-	1812	protein_coding	opioid growth factor receptor-like 1%2C transcript variant X1 && sp|Q4KLH3|OGRL1_RAT Opioid growth factor receptor-like protein 1 OS=Rattus norvegicus OX=10116 GN=Ogfrl1 PE=2 SV=1 && PF04664:Opioid growth factor receptor (OGFr) conserved region	-
689938	693.2071851	879.9237652	641.4545694	5799.326166	805.5214291	828.5678169	738.1951732	2477.805137	-1.7467382	0.013777571	0.989614264	Ndufc1	NC_051337.1	135447067	135450950	-	673	protein_coding	NADH_ubiquinone oxidoreductase subunit C1%2C transcript variant X3 && sp|Q9CQY9|NDUC1_MOUSE NADH dehydrogenase [ubiquinone] 1 subunit C1, mitochondrial OS=Mus musculus OX=10090 GN=Ndufc1 PE=1 SV=1 && PF15088:NADH dehydrogenase [ubiquinone] 1 subunit C1, mitochondrial	-
novel.433	7.62963883	0	9.391721368	19.35931956	26.48055599	36.17447849	5.673786733	27.33811802	-2.271647867	0.013831466	0.989614264	-	NC_051353.1	67861683	67869623	-	923	-	- && Q9TTC1.1 RecName: Full=Pro-Pol polyprotein; AltName: Full=Pr125Pol; Contains: RecName: Full=Protease/Reverse transcriptase/ribonuclease H; AltName: Full=p87Pro-RT-RNaseH; Contains: RecName: Full=Integrase; Short=IN; AltName: Full=p42In && -	-
171118	289.9262755	383.4802896	225.4013128	173.0239186	169.1338738	154.1721822	299.602626	165.4433248	0.857045948	0.013993759	0.989614264	Ces2c	NC_051336.1	260391190	260398757	+	1891	protein_coding	carboxylesterase 2C && sp|O70631|EST2C_RAT Acylcarnitine hydrolase OS=Rattus norvegicus OX=10116 GN=Ces2c PE=1 SV=2 && PF00135:Carboxylesterase family	-
120094815	6.539690426	33.69077479	62.92453316	71.38749089	75.17061056	237.7180015	34.38499946	128.0920343	-1.894801504	0.014331986	0.989614264	LOC120094815	NC_051344.1	113572822	113624512	+	10286	protein_coding	zinc finger protein 431-like%2C transcript variant X10 && sp|E9QAG8|ZN431_MOUSE Zinc finger protein 431 OS=Mus musculus OX=10090 GN=Znf431 PE=1 SV=1 && PF00096:Zinc finger, C2H2 type	-
293098	725.9056373	400.325677	461.1335191	1280.135006	861.899387	871.6326723	529.1216111	1004.555688	-0.924817534	0.014359392	0.989614264	Tmem135	NC_051336.1	143006343	143279824	-	4324	protein_coding	transmembrane protein 135%2C transcript variant X1 && sp|Q5U4F4|TM135_RAT Transmembrane protein 135 OS=Rattus norvegicus OX=10116 GN=Tmem135 PE=2 SV=1 && PF02466:Tim17/Tim22/Tim23/Pmp24 family|PF15982:N-terminal cysteine-rich region of Transmembrane protein 135	-
120095139	233.2489585	241.7808544	299.5959116	707.8251215	304.0992882	534.8655034	258.2085748	515.5966377	-0.996384734	0.014394425	0.989614264	LOC120095139	NC_051345.1	60304838	60309723	+	2964	lncRNA	uncharacterized LOC120095139%2C transcript variant X1 && - && -	-
novel.438	260.4976686	891.8146269	690.2915205	389.6063062	90.54641727	48.23263799	614.201272	176.1284538	1.805155332	0.014520148	0.989614264	-	NC_051354.1	26919782	26934812	-	2032	-	- && P31789.1 RecName: Full=Envelope glycoprotein; AltName: Full=Env polyprotein; Contains: RecName: Full=Surface protein; Short=SU; Contains: RecName: Full=Transmembrane protein; Short=TM; Flags: Precursor [Mouse Intracisternal A-particle] && -	-
498256	179.8414867	228.8990876	188.7735995	423.4851154	392.083071	261.8343205	199.1713913	359.134169	-0.849364158	0.014533331	0.989614264	Ier5	NC_051348.1	67270134	67272226	-	2093	protein_coding	immediate early response 5 && sp|O89113|IER5_MOUSE Immediate early response gene 5 protein OS=Mus musculus OX=10090 GN=Ier5 PE=2 SV=1 && PF05760:Immediate early response protein (IER)	-
294007	237.6087521	250.6990007	210.3745586	145.1948967	130.694357	142.1140227	232.8941038	139.3344255	0.741657907	0.014762852	0.989614264	Pprc1	NC_051336.1	244901985	244918587	+	5574	protein_coding	PPARG related coactivator 1%2C transcript variant X1 && sp|Q6NZN1|PPRC1_MOUSE Peroxisome proliferator-activated receptor gamma coactivator-related protein 1 OS=Mus musculus OX=10090 GN=Pprc1 PE=1 SV=1 && PF00076:RNA recognition motif. (a.k.a. RRM, RBD, or RNP domain)	-
361673	1326.467208	1399.158059	1725.259215	790.1022296	1083.140161	600.3240836	1483.628161	824.5221582	0.847457354	0.014781431	0.989614264	Ifitm3	NC_051336.1	196111026	196112135	-	604	protein_coding	interferon induced transmembrane protein 3 && sp|P26376|IFM3_RAT Interferon-induced transmembrane protein 3 OS=Rattus norvegicus OX=10116 GN=ifitm3 PE=2 SV=1 && PF04505:Interferon-induced transmembrane protein	-
286910	4.359793617	6.936335987	8.452549231	68.96757594	14.52159522	9.474268177	6.582892945	30.98781311	-2.217093516	0.014901167	0.989614264	Smim3	NC_051353.1	53930019	53982339	-	5001	protein_coding	small integral membrane protein 3%2C transcript variant X10 && - && -	-
690393	9.809535639	12.88176683	9.391721368	52.02817132	18.79265264	27.56150742	10.69434128	32.79411046	-1.605619133	0.01505402	0.989614264	Tex12	NC_051343.1	50908161	50913205	-	1806	protein_coding	testis expressed 12 && sp|Q9CR81|TEX12_MOUSE Testis-expressed protein 12 OS=Mus musculus OX=10090 GN=Tex12 PE=1 SV=1 && PF15219:Testis-expressed 12	-
25011	87.19587234	85.21784212	805.8096933	1022.414064	722.6629152	2086.061593	326.0744693	1277.046191	-1.969129743	0.015088063	0.989614264	Cyp2c12	NC_051336.1	238699859	238757011	-	1713	protein_coding	cytochrome P450%2C family 2%2C subfamily c%2C polypeptide 12 && sp|P11510|CP2CC_RAT Cytochrome P450 2C12, female-specific OS=Rattus norvegicus OX=10116 GN=Cyp2c12 PE=2 SV=1 && PF00067:Cytochrome P450	-
302941	409.8206	504.3707168	338.1019692	147.6148117	254.5550221	260.1117263	417.4310953	220.76052	0.916532596	0.01517467	0.989614264	Ubald1	NC_051345.1	10695754	10700519	+	1317	protein_coding	UBA-like domain containing 1 && sp|Q6AXN0|UBAD1_RAT UBA-like domain-containing protein 1 OS=Rattus norvegicus OX=10116 GN=Ubald1 PE=2 SV=1 && PF14555:UBA-like domain	-
361895	0	0	0	13.3095322	1.708422967	2.583891321	0	5.867282162	-4.971038094	0.015364477	1	Elovl7	NC_051337.1	39789229	39858579	+	3071	protein_coding	ELOVL fatty acid elongase 7%2C transcript variant X1 && sp|D4ADY9|ELOV7_RAT Elongation of very long chain fatty acids protein 7 OS=Rattus norvegicus OX=10116 GN=Elovl7 PE=3 SV=1 && PF01151:GNS1/SUR4 family	-
288275	1.089948404	0.990905141	0.939172137	31.45889429	2.562634451	2.583891321	1.006675227	12.20180669	-3.582276153	0.01542012	0.989614264	Hunk	NC_051346.1	29641051	29758392	+	5504	protein_coding	hormonally upregulated Neu-associated kinase%2C transcript variant X1 && sp|O88866|HUNK_MOUSE Hormonally up-regulated neu tumor-associated kinase OS=Mus musculus OX=10090 GN=Hunk PE=2 SV=1 && -	-
266711	3.269845213	1.981810282	2.81751641	6.049787363	24.77213303	12.0581595	2.689723968	14.29335996	-2.425423864	0.015420729	0.989614264	Lzts1	NC_051351.1	20542756	20598204	+	5135	protein_coding	leucine zipper tumor suppressor 1%2C transcript variant X1 && sp|Q8CFC9|LZTS1_RAT Leucine zipper putative tumor suppressor 1 OS=Rattus norvegicus OX=10116 GN=Lzts1 PE=1 SV=3 && PF06818:Fez1	-
novel.401	0	1.981810282	0	15.72944714	3.416845935	9.474268177	0.660603427	9.540187085	-3.829911218	0.015488846	1	-	NC_051351.1	56993373	56995460	-	1117	-	- && - && -	-
100361715	75.2064399	75.30879071	64.80287744	497.2925213	81.15009095	98.1878702	71.77270268	225.5434941	-1.649345005	0.015537163	0.989614264	Rps15al4	NC_051337.1	54437544	54438039	-	496	protein_coding	ribosomal protein S15A-like 4 && sp|Q76I82|RS15A_BOVIN 40S ribosomal protein S15a OS=Bos taurus OX=9913 GN=RPS15A PE=2 SV=1 && PF00410:Ribosomal protein S8	-
64572	55.58736862	35.67258508	15.02675419	0	12.81317225	8.61297107	35.42890263	7.142047775	2.276072919	0.015885422	0.989614264	Vax2	NC_051339.1	116195576	116219597	+	1236	protein_coding	ventral anterior homeobox 2 && sp|Q9JLZ9|VAX2_RAT Ventral anterior homeobox 2 OS=Rattus norvegicus OX=10116 GN=Vax2 PE=2 SV=1 && PF00046:Homeodomain	Homeobox
311098	1.089948404	0	0	13.3095322	1.708422967	6.890376856	0.363316135	7.302777341	-4.328599849	0.01591191	1	Xirp2	NC_051338.1	52126213	52213094	+	12076	protein_coding	xin actin-binding repeat containing 2%2C transcript variant X1 && sp|Q71LX6|XIRP2_RAT Xin actin-binding repeat-containing protein 2 OS=Rattus norvegicus OX=10116 GN=Xirp2 PE=1 SV=1 && PF08043:Xin repeat|PF00412:LIM domain	-
29266	5.449742021	14.86357711	6.574204957	130.675407	12.81317225	7.751673963	8.962508031	50.41341775	-2.482735944	0.015928166	0.989614264	Mcpt2	NC_051350.1	29871391	29873725	+	744	protein_coding	mast cell protease 2 && sp|P00770|MCPT2_RAT Mast cell protease 2 OS=Rattus norvegicus OX=10116 GN=Mcpt2 PE=1 SV=1 && PF00089:Trypsin	-
64829	90.46571756	130.7994786	93.91721368	32.66885176	73.46218759	29.28410164	105.0608033	45.13838033	1.213464926	0.016403163	0.989614264	Unc13a	NC_051351.1	18336229	18381811	-	5664	protein_coding	unc-13 homolog A && sp|Q62768|UN13A_RAT Protein unc-13 homolog A OS=Rattus norvegicus OX=10116 GN=Unc13a PE=1 SV=1 && -	-
170568	131.8837569	142.6903403	100.4914186	47.18834143	65.77428424	79.23933384	125.0218386	64.06731984	0.958282515	0.016488664	0.989614264	Dmbt1	NC_051336.1	185617469	185696476	+	4551	protein_coding	deleted in malignant brain tumors 1 && sp|Q8CIZ5|DMBT1_RAT Deleted in malignant brain tumors 1 protein OS=Rattus norvegicus OX=10116 GN=Dmbt1 PE=1 SV=1 && PF00431:CUB domain|PF00530:Scavenger receptor cysteine-rich domain|PF00100:Zona pellucida-like domain	-
293669	20.70901968	18.82719768	15.02675419	3.629872418	7.687903353	0.861297107	18.18765718	4.059690959	2.154972152	0.016752253	0.989614264	Cd248	NC_051336.1	202373676	202376240	+	2565	protein_coding	CD248 molecule && sp|Q91V98|CD248_MOUSE Endosialin OS=Mus musculus OX=10090 GN=Cd248 PE=1 SV=1 && PF00059:Lectin C-type domain|PF14670:Coagulation Factor Xa inhibitory site	-
102546554	0	0	0	25.40910693	1.708422967	0	0	9.039176631	-5.600640395	0.016769117	1	LOC102546554	NC_051355.1	20234629	20240296	-	4335	lncRNA	uncharacterized LOC102546554%2C transcript variant X5 && - && -	-
359816	1.089948404	1.981810282	3.756688547	45.97838396	1.708422967	8.61297107	2.276149078	18.76659267	-3.016397697	0.016769283	0.989614264	Trng	NC_001665.2	9383	9450	+	68	tRNA	tRNA-Gly && - && -	-
100359982	1120.46696	1451.676032	1244.403081	6670.495547	1704.15191	1540.860524	1272.182024	3305.169327	-1.377185348	0.016860192	0.989614264	Mpc2	NC_051348.1	77728176	77747664	+	999	protein_coding	mitochondrial pyruvate carrier 2%2C transcript variant X1 && sp|P38718|MPC2_RAT Mitochondrial pyruvate carrier 2 OS=Rattus norvegicus OX=10116 GN=Mpc2 PE=2 SV=1 && PF03650:Mitochondrial pyruvate carriers	-
499328	494.8365755	511.3070527	417.9316009	2378.776391	767.0819123	498.6910249	474.691743	1214.849776	-1.355185754	0.016978996	0.989614264	Rfk	NC_051336.1	214799880	214807440	+	2428	protein_coding	riboflavin kinase && sp|Q8CFV9|RIFK_MOUSE Riboflavin kinase OS=Mus musculus OX=10090 GN=Rfk PE=1 SV=2 && PF01687:Riboflavin kinase	-
102549876	52.31752341	191.2446922	54.47198393	289.179836	475.7957964	121.4428921	99.34473318	295.4728415	-1.572215622	0.017058411	0.989614264	LOC102549876	NC_051340.1	49583550	49587920	+	1779	lncRNA	uncharacterized LOC102549876 && - && -	-
498728	559.1435314	199.1719333	494.9437161	1237.786495	626.991229	907.8071508	417.7530603	924.1949581	-1.145334075	0.017187541	0.989614264	Elovl2	NC_051352.1	23544520	23584855	+	4099	protein_coding	ELOVL fatty acid elongase 2%2C transcript variant X2 && sp|D4A612|ELOV2_RAT Elongation of very long chain fatty acids protein 2 OS=Rattus norvegicus OX=10116 GN=Elovl2 PE=1 SV=1 && PF01151:GNS1/SUR4 family	-
692032	35.96829734	34.68167993	46.0194347	101.6364277	56.37795792	86.1297107	38.88980399	81.38136544	-1.060072715	0.017347569	0.989614264	Mzt1	NC_051350.1	75786992	75797631	-	2480	protein_coding	mitotic spindle organizing protein 1%2C transcript variant X1 && sp|Q8BUR9|MZT1_MOUSE Mitotic-spindle organizing protein 1 OS=Mus musculus OX=10090 GN=Mzt1 PE=1 SV=1 && -	-
300289	45.77783298	35.67258508	48.83695111	150.0347266	66.62849572	74.93284831	43.42912306	97.19869021	-1.156435954	0.01756946	0.989614264	Amot	NC_051356.1	108982399	109041265	-	7744	protein_coding	angiomotin%2C transcript variant X2 && sp|Q8VHG2|AMOT_MOUSE Angiomotin OS=Mus musculus OX=10090 GN=Amot PE=1 SV=3 && -	-
120102279	3.269845213	6.936335987	8.452549231	0	0	0.861297107	6.21957681	0.287099036	4.177464254	0.017614498	1	LOC120102279	NC_051339.1	81704402	81727173	-	20615	lncRNA	uncharacterized LOC120102279 && - && -	-
102556129	31.60850372	26.75443881	17.8442706	12.09957473	6.833691869	6.890376856	25.40240438	8.60788115	1.580546241	0.017648571	0.989614264	Ccdc198	NC_051350.1	22500181	22527011	-	1636	protein_coding	coiled-coil domain containing 198%2C transcript variant X1 && sp|Q9CPZ1|CC198_MOUSE Uncharacterized protein CCDC198 OS=Mus musculus OX=10090 GN=Ccdc198 PE=2 SV=3 && PF15398:Domain of unknown function (DUF4619)	-
120094235	1.089948404	0	3.756688547	38.71863912	0	24.116319	1.61554565	20.94498604	-3.67703409	0.018149416	0.989614264	LOC120094235	NC_051343.1	96789807	96826801	-	423	lncRNA	uncharacterized LOC120094235%2C transcript variant X2 && - && -	-
25514	524.2651825	453.8345546	741.945988	1879.063955	720.9544922	993.0755644	573.348575	1197.698004	-1.062088847	0.018210108	0.989614264	Lypla1	NC_051340.1	14679605	14708774	-	2837	protein_coding	lysophospholipase 1%2C transcript variant X2 && sp|P70470|LYPA1_RAT Acyl-protein thioesterase 1 OS=Rattus norvegicus OX=10116 GN=Lypla1 PE=1 SV=1 && PF02230:Phospholipase/Carboxylesterase	-
120099904	7.62963883	16.8453874	1.878344274	62.91778858	5.125268902	66.31987724	8.784456833	44.78764491	-2.349748902	0.018376159	0.989614264	LOC120099904	NC_051336.1	165293636	165294340	+	462	lncRNA	uncharacterized LOC120099904 && - && -	-
65129	713.9162048	498.4252859	903.4835956	2053.297831	1223.230845	945.7042235	705.2750288	1407.410966	-0.996287706	0.018407189	0.989614264	Cldn1	NC_051346.1	74421569	74436728	+	3223	protein_coding	claudin 1 && sp|P56745|CLD1_RAT Claudin-1 OS=Rattus norvegicus OX=10116 GN=Cldn1 PE=1 SV=2 && PF00822:PMP-22/EMP/MP20/Claudin family	-
25400	0	0.990905141	0	29.03897934	3.416845935	0	0.330301714	10.81860843	-4.897205634	0.018526667	1	Camk2a	NC_051353.1	54378642	54441120	+	4779	protein_coding	calcium/calmodulin-dependent protein kinase II alpha%2C transcript variant X1 && sp|Q9UQM7|KCC2A_HUMAN Calcium/calmodulin-dependent protein kinase type II subunit alpha OS=Homo sapiens OX=9606 GN=CAMK2A PE=1 SV=2 && -	-
81738	955.8847506	799.6604488	1095.074711	516.6518408	609.9069993	633.9146707	950.2066369	586.8245036	0.694828022	0.018608222	0.989614264	Nup98	NC_051336.1	156494423	156591415	-	6827	protein_coding	nucleoporin 98 and 96 precursor%2C transcript variant X2 && sp|P49793|NUP98_RAT Nuclear pore complex protein Nup98-Nup96 OS=Rattus norvegicus OX=10116 GN=Nup98 PE=1 SV=2 && -	-
60333	3.269845213	6.936335987	0	101.6364277	6.833691869	0.861297107	3.4020604	36.44380556	-3.419352892	0.018715022	0.989614264	Msln	NC_051345.1	14771946	14781382	-	2194	protein_coding	mesothelin && sp|Q9ERA7|MSLN_RAT Mesothelin OS=Rattus norvegicus OX=10116 GN=Msln PE=2 SV=2 && PF06060:Pre-pro-megakaryocyte potentiating factor precursor (Mesothelin)	-
306353	211.4499904	300.2442577	210.3745586	88.3268955	150.3412211	146.4205082	240.6896023	128.3628749	0.903304529	0.019052198	0.989614264	Rfxank	NC_051351.1	19280857	19288886	+	1640	protein_coding	regulatory factor X-associated ankyrin-containing protein && sp|Q9Z205|RFXK_MOUSE DNA-binding protein RFXANK OS=Mus musculus OX=10090 GN=Rfxank PE=1 SV=1 && PF12796:Ankyrin repeats (3 copies)	-
367975	7.62963883	9.90905141	16.90509846	94.37668287	9.39632632	33.59058717	11.4812629	45.78786545	-1.98316157	0.019319338	0.989614264	LOC367975	NC_051356.1	116794228	116805478	-	7571	protein_coding	similar to B-cell translocation gene 1%2C transcript variant X1 && sp|Q63073|BTG1_RAT Protein BTG1 OS=Rattus norvegicus OX=10116 GN=Btg1 PE=2 SV=1 && -	-
60391	3.269845213	15.85448226	15.96592632	58.07795869	48.69005457	16.36464503	11.69675126	41.04421943	-1.798873319	0.019484334	0.989614264	Nrxn1	NC_051341.1	3177788	4323848	+	17246	protein_coding	neurexin 1%2C transcript variant X1 && sp|Q9CS84|NRX1A_MOUSE Neurexin-1 OS=Mus musculus OX=10090 GN=Nrxn1 PE=1 SV=3 && PF02210:Laminin G domain|PF01034:Syndecan domain	-
311429	33.78840053	53.50887761	31.93185265	8.469702309	20.50107561	16.36464503	39.7430436	15.11180765	1.377726819	0.019496404	0.989614264	Spef1	NC_051338.1	118390659	118396842	-	3815	protein_coding	sperm flagellar 1%2C transcript variant X2 && sp|Q99JL1|SPEF1_MOUSE Sperm flagellar protein 1 OS=Mus musculus OX=10090 GN=Spef1 PE=1 SV=1 && PF06294:CH-like domain in sperm protein	-
100134871	13.07938085	3.963620564	8.452549231	114.9459599	22.20949857	3.445188428	8.498516882	46.8668823	-2.459843282	0.019528904	0.989614264	LOC100134871	NC_051336.1	158236972	158238348	-	623	protein_coding	beta globin minor gene && sp|P11517|HBB2_RAT Hemoglobin subunit beta-2 OS=Rattus norvegicus OX=10116 PE=1 SV=2 && PF00042:Globin	-
novel.416	41.41803936	53.50887761	30.05350838	89.53685298	76.87903353	81.82322516	41.66014178	82.74637056	-0.98986718	0.019550233	0.989614264	-	NC_051352.1	23522584	23529996	-	3396	-	- && - && -	-
50594	62.12705904	64.40883416	52.59363966	12.09957473	41.00215121	10.33556528	59.70984429	21.14576374	1.486076028	0.019650942	0.989614264	Nbl1	NC_051340.1	151318752	151329948	-	1776	protein_coding	NBL1%2C DAN family BMP antagonist && sp|Q06880|NBL1_RAT Neuroblastoma suppressor of tumorigenicity 1 OS=Rattus norvegicus OX=10116 GN=Nbl1 PE=2 SV=1 && PF03045:DAN domain	-
29546	73.02654309	66.39064445	82.64714803	143.9849392	122.1522422	123.1654863	74.02144519	129.7675559	-0.807678214	0.019749036	0.989614264	Homer1	NC_051337.1	24542777	24645715	+	15690	protein_coding	homer scaffold protein 1%2C transcript variant X1 && sp|Q9Z214|HOME1_RAT Homer protein homolog 1 OS=Rattus norvegicus OX=10116 GN=Homer1 PE=1 SV=2 && -	-
308458	8.719587234	11.89086169	9.391721368	0	1.708422967	2.583891321	10.00072343	1.430771429	2.725283711	0.019875917	1	Sptbn4	NC_051336.1	82650750	82738345	-	10015	protein_coding	spectrin%2C beta%2C non-erythrocytic 4%2C transcript variant X1 && sp|Q9H254|SPTN4_HUMAN Spectrin beta chain, non-erythrocytic 4 OS=Homo sapiens OX=9606 GN=SPTBN4 PE=1 SV=2 && PF15410:Pleckstrin homology domain|PF00435:Spectrin repeat|PF00307:Calponin homology (CH) domain	-
102555554	27.24871011	35.67258508	62.92453316	82.27710814	82.00430243	106.8008413	41.94860945	90.36075061	-1.104008338	0.019878219	0.989614264	LOC102555554	NC_051341.1	106534079	106549746	+	6587	lncRNA	uncharacterized LOC102555554%2C transcript variant X9 && - && -	-
689064	58.85721383	37.65439536	38.50605761	337.5781349	52.1069005	55.12301485	45.00588893	148.2693501	-1.717244885	0.01992058	0.989614264	Hbb-bs	NC_051336.1	158218356	158219722	-	613	protein_coding	hemoglobin%2C beta adult s chain && sp|P11517|HBB2_RAT Hemoglobin subunit beta-2 OS=Rattus norvegicus OX=10116 PE=1 SV=2 && PF00042:Globin	-
361619	226.7092681	151.6084866	245.1239277	1623.762928	216.9697168	211.0177912	207.8138941	683.9168121	-1.717658971	0.02007981	0.989614264	Hbb-b1	NC_051336.1	158224175	158231675	-	724	protein_coding	hemoglobin%2C beta adult major chain && sp|P11517|HBB2_RAT Hemoglobin subunit beta-2 OS=Rattus norvegicus OX=10116 PE=1 SV=2 && PF00042:Globin	-
novel.88	7.62963883	4.954525705	7.513377094	43.55846902	11.95896077	17.22594214	6.699180543	24.24779064	-1.842772575	0.020189528	0.989614264	-	NC_051337.1	53092206	53092970	-	765	-	- && - && -	-
29365	82.83607873	39.63620564	75.13377094	142.7749818	96.52589765	174.8433127	65.8686851	138.048064	-1.068017147	0.020280669	0.989614264	Mpdz	NC_051340.1	95766112	95920531	-	7577	protein_coding	multiple PDZ domain crumbs cell polarity complex component%2C transcript variant X1 && sp|O55164|MPDZ_RAT Multiple PDZ domain protein OS=Rattus norvegicus OX=10116 GN=Mpdz PE=1 SV=1 && PF00595:PDZ domain|PF09045:L27_2|PF16667:Unstructured region 10 on multiple PDZ protein	-
83476	44.68788458	27.74534395	51.65446752	108.8961725	52.96111199	117.1364066	41.36256535	92.99789702	-1.166727906	0.020589015	0.989614264	Ccn1	NC_051337.1	234562410	234565370	-	1986	protein_coding	cellular communication network factor 1 && sp|Q9ES72|CCN1_RAT CCN family member 1 OS=Rattus norvegicus OX=10116 GN=Ccn1 PE=2 SV=1 && PF00007:Cystine-knot domain|PF00093:von Willebrand factor type C domain|PF00219:Insulin-like growth factor binding protein	-
117274	743.3448117	637.1520056	428.2624944	292.8097084	312.641403	411.7000171	602.9197706	339.0503762	0.829423587	0.020659607	0.989614264	Nr0b2	NC_051340.1	145779294	145782609	+	1111	protein_coding	nuclear receptor subfamily 0%2C group B%2C member 2 && sp|P97947|NR0B2_RAT Nuclear receptor subfamily 0 group B member 2 OS=Rattus norvegicus OX=10116 GN=Nr0b2 PE=1 SV=1 && PF00104:Ligand-binding domain of nuclear hormone receptor	Miscellaneous
100361008	274.6669979	361.6803765	238.5497227	2226.32175	276.7645207	318.6799296	291.6323657	940.5887333	-1.688787095	0.020726435	0.989614264	LOC100361008	NC_051338.1	13803887	13804503	-	617	protein_coding	Cytochrome c oxidase subunit 5A%2C mitochondrial-like && sp|P11240|COX5A_RAT Cytochrome c oxidase subunit 5A, mitochondrial OS=Rattus norvegicus OX=10116 GN=Cox5a PE=1 SV=1 && PF02284:Cytochrome c oxidase subunit Va	-
novel.354	1.089948404	1.981810282	6.574204957	42.34851154	14.52159522	3.445188428	3.215321215	20.1050984	-2.616118223	0.020851914	0.989614264	-	NC_051347.1	42036500	42044585	-	622	-	- && - && -	-
688784	119.8943245	119.8995221	66.68122171	56.86800121	41.8563627	54.26171774	102.1583561	50.99536055	1.003846188	0.020959996	0.989614264	Rpl27-l1	NC_051356.1	64321142	64321627	-	486	protein_coding	ribosomal protein L27-like 1 && sp|P61356|RL27_BOVIN 60S ribosomal protein L27 OS=Bos taurus OX=9913 GN=RPL27 PE=2 SV=2 && PF01777:Ribosomal L27e protein family	-
246172	0	1.981810282	1.878344274	33.87880923	1.708422967	5.167782642	1.286718185	13.58500495	-3.360764207	0.020960898	0.989614264	Nexn	NC_051337.1	241186783	241218315	-	3809	protein_coding	nexilin (F actin binding protein)%2C transcript variant X3 && sp|Q9Z2J4|NEXN_RAT Nexilin OS=Rattus norvegicus OX=10116 GN=Nexn PE=1 SV=1 && PF07679:Immunoglobulin I-set domain	-
50864	4.359793617	1.981810282	3.756688547	42.34851154	8.542114836	5.167782642	3.366097482	18.68613634	-2.459608147	0.020972745	0.989614264	Ntm	NC_051343.1	27376582	28366604	-	3674	protein_coding	neurotrimin%2C transcript variant X1 && sp|Q99PJ0|NTRI_MOUSE Neurotrimin OS=Mus musculus OX=10090 GN=Ntm PE=1 SV=2 && -	-
novel.264	0	0	0	7.259744836	2.562634451	4.306485535	0	4.709621607	-4.661911034	0.021217305	1	-	NC_051343.1	54891573	54895001	+	665	-	- && - && -	-
25462	853.4296006	1067.204837	847.1332674	5911.852211	938.7784205	1103.321594	922.5892349	2651.317409	-1.522695266	0.021233719	0.989614264	Hspe1	NC_051344.1	56589912	56593000	+	680	protein_coding	heat shock protein family E (Hsp10) member 1 && sp|P26772|CH10_RAT 10 kDa heat shock protein, mitochondrial OS=Rattus norvegicus OX=10116 GN=Hspe1 PE=1 SV=3 && PF00166:Chaperonin 10 Kd subunit	-
292541	928.6360405	839.2966544	968.286473	3141.049599	1233.481382	1235.961349	912.073056	1870.16411	-1.035517616	0.021510225	0.989614264	Nlrp12	NC_051336.1	65932610	65969873	+	12393	protein_coding	NLR family%2C pyrin domain containing 12%2C transcript variant X1 && sp|E9Q5R7|NAL12_MOUSE NACHT, LRR and PYD domains-containing protein 12 OS=Mus musculus OX=10090 GN=Nlrp12 PE=1 SV=1 && -	-
259224	15.25927766	4.954525705	4.695860684	1.209957473	0.854211484	0.861297107	8.30322135	0.975155354	3.105587276	0.021741691	1	Npw	NC_051345.1	13680275	13681618	-	762	protein_coding	neuropeptide W && sp|Q8K1M5|NPW_RAT Neuropeptide W OS=Rattus norvegicus OX=10116 GN=Npw PE=1 SV=1 && PF15180:Neuropeptides B and W	-
54322	1432.192203	1472.485039	1261.30818	10421.36371	1102.787025	1662.303416	1388.661807	4395.484718	-1.662196191	0.021791918	0.989614264	Cox6c	NC_051342.1	67129265	67142001	-	450	protein_coding	cytochrome c oxidase subunit 6C && sp|Q0Q4Z0|COX6C_VICPA Cytochrome c oxidase subunit 6C OS=Vicugna pacos OX=30538 GN=COX6C PE=3 SV=1 && -	-
296137	14.16932926	7.927241128	6.574204957	56.86800121	11.10474929	31.00669585	9.556925114	32.99314878	-1.784922929	0.021826447	0.989614264	Bub1	NC_051338.1	115020254	115051650	-	4650	protein_coding	BUB1 mitotic checkpoint serine/threonine kinase && sp|O08901|BUB1_MOUSE Mitotic checkpoint serine/threonine-protein kinase BUB1 OS=Mus musculus OX=10090 GN=Bub1 PE=1 SV=1 && PF08311:Mad3/BUB1 homology region 1|PF00069:Protein kinase domain	-
156826	20.70901968	27.74534395	14.08758205	0	9.39632632	3.445188428	20.84731523	4.280504916	2.23572535	0.022205466	0.989614264	Eya2	NC_051338.1	154335558	154519006	+	3138	protein_coding	EYA transcriptional coactivator and phosphatase 2%2C transcript variant X3 && sp|O08575|EYA2_MOUSE Eyes absent homolog 2 OS=Mus musculus OX=10090 GN=Eya2 PE=1 SV=1 && PF00702:haloacid dehalogenase-like hydrolase	-
315702	540.6144085	556.8886892	497.7612325	308.5391555	374.9988413	341.0736544	531.7547767	341.5372171	0.637786748	0.022210047	0.989614264	RGD1305464	NC_051343.1	57646324	57655896	-	4198	protein_coding	similar to human chromosome 15 open reading frame 39 && sp|Q3TEI4|CO039_MOUSE Uncharacterized protein C15orf39 homolog OS=Mus musculus OX=10090 PE=1 SV=2 && PF17663:Family of unknown function (DUF5525)	-
304507	172.2118479	342.8531788	278.9341246	122.2057047	181.947046	85.26841359	264.6663838	129.8070548	1.027695055	0.02224594	0.989614264	Oas1i	NC_051347.1	35624566	35636608	+	1891	protein_coding	2 ' -5 ' oligoadenylate synthetase 1I%2C transcript variant X3 && sp|P11928|OAS1A_MOUSE 2'-5'-oligoadenylate synthase 1A OS=Mus musculus OX=10090 GN=Oas1a PE=1 SV=2 && PF10421:2'-5'-oligoadenylate synthetase 1, domain 2, C-terminus|PF01909:Nucleotidyltransferase domain	-
363817	42.50798777	41.61801592	26.29681983	12.09957473	18.79265264	14.64205082	36.80760784	15.17809273	1.266908248	0.022442192	0.989614264	RGD1559972	NC_051346.1	78781058	78781581	-	524	protein_coding	similar to ribosomal protein L27a && sp|Q4R723|RL27A_MACFA 60S ribosomal protein L27a OS=Macaca fascicularis OX=9541 GN=RPL27A PE=2 SV=1 && PF00828:Ribosomal proteins 50S-L15, 50S-L18e, 60S-L27A	-
29344	1586.964877	1002.796003	1397.488139	4462.323159	1581.145456	2203.198	1329.083006	2748.888872	-1.048203671	0.022466199	0.989614264	Zfp36l1	NC_051341.1	98930705	98935748	-	2742	protein_coding	zinc finger protein 36%2C C3H type-like 1 && sp|P17431|TISB_RAT mRNA decay activator protein ZFP36L1 OS=Rattus norvegicus OX=10116 GN=Zfp36l1 PE=1 SV=1 && PF04553:Tis11B like protein, N terminus|PF00642:Zinc finger C-x8-C-x5-C-x3-H type (and similar)	zf-CCCH
120101643	1290.498911	1900.55606	1489.527009	2099.276215	2808.647358	2796.631706	1560.193993	2568.185093	-0.719129224	0.022481375	0.989614264	LOC120101643	NC_051338.1	109505640	109535183	+	2919	protein_coding	sodium/nucleoside cotransporter 2-like%2C transcript variant X1 && sp|Q62773|S28A2_RAT Sodium/nucleoside cotransporter 2 OS=Rattus norvegicus OX=10116 GN=Slc28a2 PE=1 SV=1 && PF07662:Na+ dependent nucleoside transporter C-terminus|PF01773:Na+ dependent nucleoside transporter N-terminus|PF07670:Nucleoside recognition	-
100363012	115.5345309	149.6266763	103.308935	413.8054556	149.4870096	213.6016825	122.8233807	258.9647159	-1.073747736	0.022872666	0.989614264	Rps21-ps1	NC_051340.1	153387133	153387476	+	344	pseudogene	- && sp|P05765|RS21_RAT 40S ribosomal protein S21 OS=Rattus norvegicus OX=10116 GN=Rps21 PE=1 SV=1 && -	-
292023	6559.309497	7112.717102	6002.249126	3648.02178	4800.668538	4298.733861	6558.091908	4249.141393	0.625994475	0.023050244	0.989614264	Aars1	NC_051354.1	38999130	39021152	+	3715	protein_coding	alanyl-tRNA synthetase 1%2C transcript variant X2 && sp|P50475|SYAC_RAT Alanine--tRNA ligase, cytoplasmic OS=Rattus norvegicus OX=10116 GN=Aars1 PE=1 SV=3 && PF07973:Threonyl and Alanyl tRNA synthetase second additional domain|PF01411:tRNA synthetases class II (A)|PF02272:DHHA1 domain	-
691001	524.2651825	861.0965675	486.4911668	4182.822983	647.4923046	718.3217872	623.9509723	1849.545692	-1.567320297	0.023070944	0.989614264	Ndufa3	NC_051336.1	65597562	65600242	-	397	protein_coding	NADH_ubiquinone oxidoreductase subunit A3 && sp|Q9CQ91|NDUA3_MOUSE NADH dehydrogenase [ubiquinone] 1 alpha subcomplex subunit 3 OS=Mus musculus OX=10090 GN=Ndufa3 PE=1 SV=1 && PF14987:NADH dehydrogenase 1 alpha subcomplex subunit 3	-
100911718	1821.303784	762.0060534	467.7077241	266.190644	408.3130892	596.017598	1017.005854	423.5071104	1.262985702	0.023078258	0.989614264	LOC100911718	NC_051336.1	237693101	237722462	+	2090	protein_coding	cytochrome P450 2C6-like && sp|P05178|CP2C6_RAT Cytochrome P450 2C6 OS=Rattus norvegicus OX=10116 GN=Cyp2c6 PE=2 SV=2 && PF00067:Cytochrome P450	-
102551352	50.1376266	46.57254163	33.81019692	165.7641738	74.31639908	60.29079749	43.50678838	100.1237901	-1.198188212	0.023136677	0.989614264	LOC102551352	NC_051336.1	252461331	252463112	+	1562	lncRNA	uncharacterized LOC102551352%2C transcript variant X2 && - && -	-
100534597	19.61907128	36.66349022	16.90509846	214.1624727	29.89740193	26.70021032	24.39588665	90.25336163	-1.881831378	0.023158632	0.989614264	Cenps	NC_051340.1	159563917	159573534	-	789	protein_coding	centromere protein S && sp|Q9D084|CENPS_MOUSE Centromere protein S OS=Mus musculus OX=10090 GN=Cenps PE=2 SV=1 && PF15630:CENP-S protein	-
117048	11.98943245	18.82719768	20.66178701	61.70783111	89.69220578	12.9194566	17.15947238	54.7731645	-1.670795518	0.023247244	0.989614264	Cdh17	NC_051340.1	25262820	25314884	+	4488	protein_coding	cadherin 17%2C transcript variant X4 && sp|P55281|CAD17_RAT Cadherin-17 OS=Rattus norvegicus OX=10116 GN=Cdh17 PE=2 SV=1 && PF00028:Cadherin domain	-
309200	443.6090005	545.9887327	375.6688547	278.2902187	287.0150585	278.1989656	455.0888626	281.1680809	0.694518709	0.023299255	0.989614264	Ints5	NC_051336.1	205788906	205793685	+	3274	protein_coding	integrator complex subunit 5 && sp|Q8CHT3|INT5_MOUSE Integrator complex subunit 5 OS=Mus musculus OX=10090 GN=Ints5 PE=2 SV=1 && PF14838:Integrator complex subunit 5 C-terminus|PF14837:Integrator complex subunit 5 N-terminus	-
novel.461	0	0	0	0	0	34.45188428	0	11.48396143	-5.960868218	0.023519159	1	-	NC_051355.1	30190491	30196262	-	552	-	- && - && -	-
362902	268.1273075	194.2174076	297.7175674	1489.457649	298.1198078	291.1184222	253.3540941	692.8986263	-1.450517824	0.023792712	0.989614264	Dcaf13	NC_051342.1	70160983	70196142	+	1500	protein_coding	DDB1 and CUL4 associated factor 13 && sp|Q6PAC3|DCA13_MOUSE DDB1- and CUL4-associated factor 13 OS=Mus musculus OX=10090 GN=Dcaf13 PE=2 SV=2 && PF04158:Sof1-like domain	-
120100783	0	0	0	21.77923451	1.708422967	0	0	7.829219158	-5.392428548	0.023853617	1	LOC120100783	NC_051337.1	104142697	104168971	-	5998	lncRNA	uncharacterized LOC120100783%2C transcript variant X7 && - && -	-
299810	358.593025	316.09874	424.5058058	2081.126853	354.4977657	507.303996	366.3991903	980.9762049	-1.420072766	0.023919752	0.989614264	Yeats4	NC_051342.1	52858313	52865454	-	1186	protein_coding	YEATS domain containing 4 && sp|Q9CR11|YETS4_MOUSE YEATS domain-containing protein 4 OS=Mus musculus OX=10090 GN=Yeats4 PE=2 SV=1 && PF03366:YEATS family	-
85311	95.91545958	59.45430846	115.5181728	20.56927704	63.21164979	27.56150742	90.29598029	37.11414475	1.274313244	0.023988177	0.989614264	Pla1a	NC_051346.1	62320117	62357779	+	2099	protein_coding	phospholipase A1 member A && sp|P97535|PLA1A_RAT Phospholipase A1 member A OS=Rattus norvegicus OX=10116 GN=Pla1a PE=1 SV=1 && PF00151:Lipase	-
108352357	75.2064399	59.45430846	150.2675419	14.51948967	49.54426605	45.64874667	94.97609675	36.57083413	1.367836538	0.024037952	0.989614264	LOC108352357	NC_051346.1	78005221	78012389	-	3566	lncRNA	uncharacterized LOC108352357%2C transcript variant X2 && sp|P08932|KNT2_RAT T-kininogen 2 OS=Rattus norvegicus OX=10116 PE=1 SV=2 && -	-
687358	357.5030766	192.2355973	270.4815754	1109.531002	321.1835178	442.706713	273.4067498	624.4737444	-1.190808798	0.024377764	0.989614264	Tvp23b	NC_051345.1	47553789	47565203	+	1875	protein_coding	trans-golgi network vesicle protein 23 homolog B%2C transcript variant X2 && sp|Q9D8T4|TV23B_MOUSE Golgi apparatus membrane protein TVP23 homolog B OS=Mus musculus OX=10090 GN=Tvp23b PE=1 SV=1 && PF05832:Eukaryotic protein of unknown function (DUF846)	-
103691779	2.179896809	0	0.939172137	30.24893682	3.416845935	1.722594214	1.039689648	11.79612565	-3.51048675	0.024576245	0.989614264	Zeb2-as1	NC_051338.1	29343078	29345943	+	1272	lncRNA	ZEB2 antisense RNA 1 && - && -	-
120103608	55.58736862	29.72715423	38.50605761	192.3832382	44.41899715	84.40711648	41.27352682	107.0697839	-1.371999463	0.024665142	0.989614264	LOC120103608	NC_051341.1	123298756	123314131	-	1106	lncRNA	uncharacterized LOC120103608%2C transcript variant X1 && - && -	-
361503	1.089948404	0	0	14.51948967	2.562634451	2.583891321	0.363316135	6.555338481	-4.166340954	0.024727154	1	Eps8l1	NC_051336.1	69343202	69359778	-	6170	protein_coding	EPS8-like 1%2C transcript variant X1 && sp|Q8R5F8|ES8L1_MOUSE Epidermal growth factor receptor kinase substrate 8-like protein 1 OS=Mus musculus OX=10090 GN=Eps8l1 PE=1 SV=1 && PF18016:SAM domain (Sterile alpha motif)|PF00018:SH3 domain|PF08416:Phosphotyrosine-binding domain	-
361149	11.98943245	21.7999131	7.513377094	0	1.708422967	5.167782642	13.76757421	2.292068536	2.525732858	0.024779101	0.989614264	Ankrd37	NC_051351.1	46269025	46271971	+	830	protein_coding	ankyrin repeat domain 37 && sp|Q569N2|ANR37_MOUSE Ankyrin repeat domain-containing protein 37 OS=Mus musculus OX=10090 GN=Ankrd37 PE=2 SV=1 && PF12796:Ankyrin repeats (3 copies)	-
108348108	6.539690426	6.936335987	0.939172137	0	0	0	4.805066183	0	4.759841983	0.024801272	1	LOC108348108	NC_051355.1	3870765	3873221	+	2456	protein_coding	heat shock 70 kDa protein 1A && sp|P0DMW0|HS71A_RAT Heat shock 70 kDa protein 1A OS=Rattus norvegicus OX=10116 GN=Hspa1a PE=2 SV=1 && PF00012:Hsp70 protein	-
362383	107.904892	82.2451267	90.16052513	438.0046051	105.0680125	142.9753198	93.43684795	228.6826458	-1.288751744	0.02487052	0.989614264	Rpia	NC_051339.1	102723712	102749374	-	1831	protein_coding	ribose 5-phosphate isomerase A && sp|P47968|RPIA_MOUSE Ribose-5-phosphate isomerase OS=Mus musculus OX=10090 GN=Rpia PE=1 SV=2 && PF06026:Ribose 5-phosphate isomerase A (phosphoriboisomerase A)	-
314847	0	0.990905141	0.939172137	21.77923451	1.708422967	3.445188428	0.643359093	8.977615301	-3.749840653	0.024875619	1	Best3	NC_051342.1	52586824	52656776	+	6549	protein_coding	bestrophin 3%2C transcript variant X1 && sp|Q6H1V1|BEST3_MOUSE Bestrophin-3 OS=Mus musculus OX=10090 GN=Best3 PE=2 SV=1 && PF01062:Bestrophin, RFP-TM, chloride channel	-
120101225	0	0	0.939172137	14.51948967	2.562634451	2.583891321	0.313057379	6.555338481	-4.166423618	0.02490707	1	LOC120101225	NC_051337.1	171527196	171527269	-	74	snoRNA	small nucleolar RNA SNORD73 && - && -	-
102553356	77.3863367	47.56344677	61.04618889	19.35931956	234.0539465	385.8611039	61.99865745	213.0914567	-1.783179641	0.024915408	0.989614264	LOC102553356	NC_051346.1	76711281	76721105	-	1460	lncRNA	uncharacterized LOC102553356%2C transcript variant X1 && - && -	-
691636	3.269845213	3.963620564	5.635032821	0	0	0	4.289499532	0	4.601475869	0.025037349	1	Tex22	NC_051341.1	132156831	132170791	+	1173	protein_coding	testis expressed 22 && sp|Q9D9U4|TEX22_MOUSE Testis-expressed protein 22 OS=Mus musculus OX=10090 GN=Tex22 PE=1 SV=1 && -	-
64357	27.24871011	13.87267197	38.50605761	129.4654496	41.8563627	46.51004378	26.5424799	72.61061868	-1.444295601	0.025077741	0.989614264	Cd200r1	NC_051346.1	55886937	55921217	-	2825	protein_coding	CD200 receptor 1 && sp|Q9ES58|MO2R1_RAT Cell surface glycoprotein CD200 receptor 1 OS=Rattus norvegicus OX=10116 GN=Cd200r1 PE=1 SV=1 && PF07686:Immunoglobulin V-set domain	-
24934	79.56623351	67.38154959	138.0583041	32.66885176	59.79480385	40.48096403	95.00202907	44.31487321	1.095745862	0.0250782	0.989614264	Klrk1	NC_051339.1	163079887	163092434	-	3370	protein_coding	killer cell lectin like receptor K1%2C transcript variant X3 && sp|O70215|NKG2D_RAT NKG2-D type II integral membrane protein OS=Rattus norvegicus OX=10116 GN=Klrk1 PE=2 SV=1 && PF00059:Lectin C-type domain	-
309611	6.539690426	4.954525705	1.878344274	0	0	0	4.457520135	0	4.651136006	0.025155852	1	Vwa7	NC_051355.1	3794991	3805646	-	4841	protein_coding	von Willebrand factor A domain containing 7%2C transcript variant X1 && sp|Q6MG64|VWA7_RAT von Willebrand factor A domain-containing protein 7 OS=Rattus norvegicus OX=10116 GN=Vwa7 PE=3 SV=1 && -	-
29200	221.2595261	158.5448226	154.0242304	371.4569441	198.1770642	467.6843291	177.9428597	345.7727791	-0.958730831	0.025338978	0.989614264	Inhba	NC_051352.1	49091635	49111573	-	6409	protein_coding	inhibin subunit beta A%2C transcript variant X1 && sp|P18331|INHBA_RAT Inhibin beta A chain OS=Rattus norvegicus OX=10116 GN=Inhba PE=2 SV=1 && PF00019:Transforming growth factor beta like domain|PF00688:TGF-beta propeptide	-
25283	928.6360405	728.3152786	937.2937925	1253.515942	1248.002978	1608.041699	864.7483705	1369.853539	-0.663855802	0.025439104	0.989614264	Gclc	NC_051343.1	78629899	78668547	+	3568	protein_coding	glutamate-cysteine ligase%2C catalytic subunit && sp|P19468|GSH1_RAT Glutamate--cysteine ligase catalytic subunit OS=Rattus norvegicus OX=10116 GN=Gclc PE=1 SV=2 && PF03074:Glutamate-cysteine ligase	-
novel.318	46.86778138	47.56344677	51.65446752	235.9417072	95.67168617	45.64874667	48.69523189	125.7540467	-1.364026094	0.025542271	0.989614264	-	NC_051345.1	42400438	42402629	-	2192	-	- && Q05860.2 RecName: Full=Formin-1; AltName: Full=Limb deformity protein && -	-
25584	3.269845213	0	2.81751641	15.72944714	9.39632632	9.474268177	2.029120541	11.53334721	-2.507441987	0.025545675	0.989614264	F3	NC_051337.1	209827061	209838666	+	2139	protein_coding	coagulation factor III%2C tissue factor%2C transcript variant X1 && sp|P42533|TF_RAT Tissue factor OS=Rattus norvegicus OX=10116 GN=F3 PE=2 SV=1 && PF01108:Tissue factor|PF09294:Interferon-alpha/beta receptor, fibronectin type III	-
113984	338.9739537	236.8263287	308.987633	716.2948238	603.0733074	329.876792	294.9293051	549.7483077	-0.897782168	0.025713372	0.989614264	Nr2f2	NC_051336.1	124008282	124022521	-	5143	protein_coding	nuclear receptor subfamily 2%2C group F%2C member 2%2C transcript variant X1 && sp|P24468|COT2_HUMAN COUP transcription factor 2 OS=Homo sapiens OX=9606 GN=NR2F2 PE=1 SV=1 && -	RXR-like
24552	341.1538505	350.7804199	384.1214039	859.0698056	304.0992882	1147.247747	358.6852248	770.1389468	-1.102178433	0.025865313	0.989614264	Me1	NC_051343.1	87549043	87660251	-	3075	protein_coding	malic enzyme 1 && sp|P13697|MAOX_RAT NADP-dependent malic enzyme OS=Rattus norvegicus OX=10116 GN=Me1 PE=1 SV=2 && PF00390:Malic enzyme, N-terminal domain|PF03949:Malic enzyme, NAD binding domain	-
novel.325	17.43917447	24.77262852	15.96592632	111.3160875	26.48055599	31.86799296	19.39257644	56.55487881	-1.535142558	0.025875028	0.989614264	-	NC_051345.1	96988356	96989242	-	887	-	- && - && -	-
102546527	2.179896809	0	0	14.51948967	5.125268902	5.167782642	0.72663227	8.270847072	-3.56480479	0.025915071	1	LOC102546527	NC_051345.1	86783557	86788279	+	1528	lncRNA	uncharacterized LOC102546527 && - && -	-
299694	93.73556277	103.0541347	76.07294308	147.6148117	172.5507197	142.9753198	90.9542135	154.3802837	-0.764573619	0.026268569	0.989614264	Nuak1	NC_051342.1	19330034	19401918	+	6278	protein_coding	NUAK family kinase 1%2C transcript variant X2 && sp|Q641K5|NUAK1_MOUSE NUAK family SNF1-like kinase 1 OS=Mus musculus OX=10090 GN=Nuak1 PE=1 SV=1 && -	-
novel.239	0	0	0	104.0563426	0	124.0267834	0	76.02770868	-8.684063131	0.026270964	0.989614264	-	NC_051342.1	11564094	11568494	-	4401	-	- && P21414.1 RecName: Full=Pol polyprotein; Contains: RecName: Full=Protease; Contains: RecName: Full=Reverse transcriptase/ribonuclease H; Short=RT; Contains: RecName: Full=Integrase; Short=IN && PF00075:RNase H	RnaseH
300677	1498.679056	1843.083562	1359.921254	10066.84617	1441.054773	1816.475599	1567.227957	4441.458848	-1.502676414	0.026538055	0.989614264	Atp5mg	NC_051343.1	45226750	45233582	-	479	protein_coding	ATP synthase membrane subunit g && sp|Q6PDU7|ATP5L_RAT ATP synthase subunit g, mitochondrial OS=Rattus norvegicus OX=10116 GN=Atp5mg PE=1 SV=2 && PF04718:Mitochondrial ATP synthase g subunit	-
120101644	97.00540798	85.21784212	81.7079759	165.7641738	142.6533178	134.3623487	87.97707533	147.5932801	-0.745563089	0.026542296	0.989614264	LOC120101644	NC_051338.1	109577556	109593992	+	2229	protein_coding	sodium/nucleoside cotransporter 2-like%2C transcript variant X1 && sp|Q62773|S28A2_RAT Sodium/nucleoside cotransporter 2 OS=Rattus norvegicus OX=10116 GN=Slc28a2 PE=1 SV=1 && PF01773:Na+ dependent nucleoside transporter N-terminus	-
684830	54.49742021	43.5998262	38.50605761	237.1516646	56.37795792	64.59728302	45.53443467	119.3756352	-1.386394478	0.026912438	0.989614264	Ttc32	NC_051341.1	31834396	31841293	+	1477	protein_coding	tetratricopeptide repeat domain 32 && sp|Q9DAC7|TTC32_MOUSE Tetratricopeptide repeat protein 32 OS=Mus musculus OX=10090 GN=Ttc32 PE=1 SV=1 && PF07719:Tetratricopeptide repeat	-
690345	216.8997325	226.9172773	259.2115097	1534.226075	212.6986594	276.4763713	234.3428398	674.4670354	-1.524110301	0.026921916	0.989614264	Srp9	NC_051348.1	93832580	93840720	+	1328	protein_coding	signal recognition particle 9 && sp|P49962|SRP09_MOUSE Signal recognition particle 9 kDa protein OS=Mus musculus OX=10090 GN=Srp9 PE=1 SV=2 && -	-
499314	353.143283	464.7345111	332.4669364	157.2944714	262.2429255	242.8857842	383.4482435	220.807727	0.79392501	0.027443498	0.989614264	Tut1	NC_051336.1	205848691	205859767	+	2846	protein_coding	terminal uridylyl transferase 1%2C U6 snRNA-specific && sp|Q3MHT4|STPAP_RAT Speckle targeted PIP5K1A-regulated poly(A) polymerase OS=Rattus norvegicus OX=10116 GN=Tut1 PE=1 SV=1 && PF12874:Zinc-finger of C2H2 type|PF00076:RNA recognition motif. (a.k.a. RRM, RBD, or RNP domain)	-
368088	689.9373399	530.1342504	543.7806672	919.5676792	777.3324501	1196.341682	587.9507525	964.413937	-0.714282169	0.027487791	0.989614264	Dgkd	NC_051344.1	88516686	88607349	+	6490	protein_coding	diacylglycerol kinase%2C delta%2C transcript variant X3 && sp|E9PUQ8|DGKD_MOUSE Diacylglycerol kinase delta OS=Mus musculus OX=10090 GN=Dgkd PE=1 SV=1 && -	-
83571	171.1218995	133.772194	177.5035338	367.8270717	243.4502728	228.2437334	160.7992091	279.8403593	-0.79733426	0.027537416	0.989614264	Cdkn1b	NC_051339.1	167760067	167765177	+	2400	protein_coding	cyclin-dependent kinase inhibitor 1B%2C transcript variant X1 && sp|P46414|CDN1B_MOUSE Cyclin-dependent kinase inhibitor 1B OS=Mus musculus OX=10090 GN=Cdkn1b PE=1 SV=2 && PF02234:Cyclin-dependent kinase inhibitor	-
309142	7.62963883	4.954525705	17.8442706	0	1.708422967	2.583891321	10.14281171	1.430771429	2.755741371	0.027594014	1	Tesmin	NC_051336.1	200629688	200648434	+	3263	protein_coding	testis expressed metallothionein like protein%2C transcript variant X1 && sp|Q5XHX9|MTL5_RAT Tesmin OS=Rattus norvegicus OX=10116 GN=Tesmin PE=1 SV=2 && -	-
246273	164.582209	158.5448226	253.5764769	72.59744836	133.2569914	100.7717615	192.2345028	102.2087338	0.908145915	0.027693005	0.989614264	Trib3	NC_051338.1	140809634	140815230	-	1431	protein_coding	tribbles pseudokinase 3 && sp|Q9WTQ6|TRIB3_RAT Tribbles homolog 3 OS=Rattus norvegicus OX=10116 GN=Trib3 PE=2 SV=1 && PF00069:Protein kinase domain	-
25334	162.4023122	193.2265025	34.74936906	12.09957473	64.92007276	48.23263799	130.1260613	41.75076182	1.632384469	0.027888539	0.989614264	Bhlha15	NC_051347.1	10420465	10424641	-	3523	protein_coding	basic helix-loop-helix family%2C member a15 && sp|P70562|BHA15_RAT Class A basic helix-loop-helix protein 15 OS=Rattus norvegicus OX=10116 GN=Bhlha15 PE=1 SV=1 && PF00010:Helix-loop-helix DNA-binding domain	bHLH
681389	497.0164724	651.0246776	472.4035848	3658.911397	513.3811017	557.2592282	540.1482449	1576.517242	-1.544912208	0.027961524	0.989614264	Cops9	NC_051344.1	93209843	93214774	-	487	protein_coding	COP9 signalosome subunit 9 && sp|Q3U898|CSN9_MOUSE COP9 signalosome complex subunit 9 OS=Mus musculus OX=10090 GN=Cops9 PE=1 SV=1 && -	-
500711	2.179896809	8.918146269	3.756688547	26.6190644	13.66738374	14.64205082	4.951577208	18.30949965	-1.870618907	0.028023769	0.989614264	Ppp4r4	NC_051341.1	122663172	122753988	+	4500	protein_coding	protein phosphatase 4%2C regulatory subunit 4%2C transcript variant X1 && sp|Q8C0Y0|PP4R4_MOUSE Serine/threonine-protein phosphatase 4 regulatory subunit 4 OS=Mus musculus OX=10090 GN=Ppp4r4 PE=1 SV=2 && -	-
103693047	52099.53373	26197.55012	47989.81784	235748.114	44602.65262	53074.85033	42095.6339	111141.8723	-1.400657303	0.028165447	0.989614264	LOC103693047	NC_051343.1	35750482	35754157	-	625	protein_coding	uncharacterized LOC103693047 && sp|P81828|UP2_RAT Urinary protein 2 OS=Rattus norvegicus OX=10116 PE=1 SV=1 && -	-
24884	126.4340149	89.18146269	157.780919	536.0111604	179.3844116	155.0334793	124.4654655	290.1430171	-1.218558064	0.02817866	0.989614264	Yes1	NC_051344.1	113200256	113275942	+	4364	protein_coding	YES proto-oncogene 1%2C Src family tyrosine kinase%2C transcript variant X1 && sp|F1LM93|YES_RAT Tyrosine-protein kinase Yes OS=Rattus norvegicus OX=10116 GN=Yes1 PE=1 SV=1 && PF00017:SH2 domain|PF07714:Protein tyrosine kinase|PF00018:SH3 domain	-
246046	620.180642	486.5344242	617.0360939	3580.264162	596.2396156	599.4627865	574.58372	1591.988855	-1.469841128	0.028178688	0.989614264	Lmbrd1	NC_051344.1	27096387	27178095	+	2550	protein_coding	LMBR1 domain containing 1 && sp|Q6AZ61|LMBD1_RAT Lysosomal cobalamin transport escort protein LMBD1 OS=Rattus norvegicus OX=10116 GN=Lmbrd1 PE=1 SV=1 && PF04791:LMBR1-like membrane protein	-
502525	323.7146761	441.9436929	326.8319036	2173.083621	324.6003638	473.7134088	364.1634242	990.4657978	-1.442844748	0.028749466	0.989614264	Dnajc19	NC_051337.1	116923272	116945312	-	2591	protein_coding	DnaJ heat shock protein family (Hsp40) member C19%2C transcript variant X1 && sp|Q96DA6|TIM14_HUMAN Mitochondrial import inner membrane translocase subunit TIM14 OS=Homo sapiens OX=9606 GN=DNAJC19 PE=1 SV=3 && -	-
24903	20806.02509	15246.0665	21521.12951	13539.42412	11187.6078	12210.60909	19191.0737	12312.547	0.640327046	0.028826399	0.989614264	Kng2	NC_051346.1	77913876	77936247	+	1648	protein_coding	kininogen 2 && sp|P01048|KNT1_RAT T-kininogen 1 OS=Rattus norvegicus OX=10116 GN=Map1 PE=1 SV=2 && PF00031:Cystatin domain	-
120095132	13.07938085	0	25.35764769	2.419914945	0.854211484	0	12.81234285	1.091375476	3.634449047	0.028959933	0.989614264	LOC120095132	NC_051345.1	55458275	55464324	+	514	lncRNA	uncharacterized LOC120095132%2C transcript variant X2 && - && -	-
120095158	0	0	0	18.14936209	0	2.583891321	0	6.91108447	-5.212068867	0.029076477	1	LOC120095158	NC_051345.1	68246239	68252736	+	3721	lncRNA	uncharacterized LOC120095158%2C transcript variant X1 && - && -	-
25389	26.1587617	42.60892106	22.54013128	133.095322	27.33476748	81.82322516	30.43593802	80.75110488	-1.402913336	0.029105854	0.989614264	Atf3	NC_051348.1	102751278	102800520	-	1984	protein_coding	activating transcription factor 3 && sp|P29596|ATF3_RAT Cyclic AMP-dependent transcription factor ATF-3 OS=Rattus norvegicus OX=10116 GN=Atf3 PE=2 SV=1 && PF00170:bZIP transcription factor	TF_bZIP
302642	660.508733	643.0974365	948.5638581	4399.405371	808.0840635	817.3709545	750.7233425	2008.286796	-1.419230383	0.029182092	0.989614264	Sat1	NC_051356.1	40158354	40161641	+	2597	protein_coding	spermidine/spermine N1-acetyl transferase 1%2C transcript variant X1 && sp|Q9JHW6|SAT1_CRIGR Diamine acetyltransferase 1 OS=Cricetulus griseus OX=10029 GN=SAT1 PE=2 SV=1 && PF00583:Acetyltransferase (GNAT) family	-
100361574	138.4234473	139.7176249	148.3891976	935.2971264	131.5485685	160.2012619	142.1767566	409.0156522	-1.522898016	0.029273412	0.989614264	Polr2k	NC_051342.1	67347118	67359466	+	780	protein_coding	RNA polymerase II%2C I and III subunit K%2C transcript variant X2 && sp|Q3ZBC0|RPAB4_BOVIN DNA-directed RNA polymerases I, II, and III subunit RPABC4 OS=Bos taurus OX=9913 GN=POLR2K PE=1 SV=1 && -	-
120097793	13.07938085	15.85448226	9.391721368	91.95676792	14.52159522	22.39372478	12.77519482	42.95736264	-1.740328022	0.029295375	0.989614264	LOC120097793	NC_051352.1	3065469	3091728	-	6239	protein_coding	zinc finger protein 431-like%2C transcript variant X11 && sp|P11369|LORF2_MOUSE LINE-1 retrotransposable element ORF2 protein OS=Mus musculus OX=10090 GN=Pol PE=1 SV=2 && PF01352:KRAB box|PF00096:Zinc finger, C2H2 type	-
103693430	47.95772979	42.60892106	21.60095915	202.0628979	52.96111199	50.81652931	37.38920333	101.9468464	-1.443800182	0.029572219	0.989614264	LOC103693430	NC_051345.1	86208590	86208943	-	354	protein_coding	up-regulated during skeletal muscle growth protein 5 && sp|Q9JJW3|ATPMK_RAT ATP synthase membrane subunit K, mitochondrial OS=Rattus norvegicus OX=10116 GN=Atp5mk PE=1 SV=1 && -	-
497985	1.089948404	0.990905141	1.878344274	7.259744836	4.271057418	14.64205082	1.319732606	8.724284358	-2.71863353	0.029572468	1	Hoxb7	NC_051345.1	81252616	81256034	+	1213	protein_coding	homeo box B7 && sp|P18864|HXB7_RAT Homeobox protein Hox-B7 OS=Rattus norvegicus OX=10116 GN=Hoxb7 PE=2 SV=2 && PF00046:Homeodomain	Homeobox
novel.187	7.62963883	62.42702388	14.08758205	6.049787363	7.687903353	7.751673963	28.04808159	7.16312156	1.965129963	0.029852227	0.989614264	-	NC_051340.1	152764303	152766988	-	1381	-	- && - && -	-
novel.225	3.269845213	2.972715423	4.695860684	32.66885176	3.416845935	15.50334793	3.64614044	17.19634854	-2.219891763	0.029908139	0.989614264	-	NC_051342.1	63726500	63745939	+	297	-	- && - && -	-
140473	106.8149436	94.13598839	97.67390222	43.55846902	68.33691869	54.26171774	99.54161141	55.38570182	0.83963078	0.030041908	0.989614264	Ackr2	NC_051343.1	121559563	121573633	+	8730	protein_coding	atypical chemokine receptor 2%2C transcript variant X3 && sp|O09027|ACKR2_RAT Atypical chemokine receptor 2 OS=Rattus norvegicus OX=10116 GN=Ackr2 PE=2 SV=1 && -	-
100362738	63.21700745	63.41792902	50.71529539	9.679659781	35.02267083	30.14539874	59.11674395	24.94924312	1.227508658	0.030595828	0.989614264	LOC100362738	NC_051351.1	70838572	70840735	+	2164	protein_coding	M2 pyruvate kinase-like && sp|P52480|KPYM_MOUSE Pyruvate kinase PKM OS=Mus musculus OX=10090 GN=Pkm PE=1 SV=4 && PF02887:Pyruvate kinase, alpha/beta domain|PF00224:Pyruvate kinase, barrel domain	-
108349628	0	0.990905141	0	6.049787363	1.708422967	9.474268177	0.330301714	5.744159502	-3.994863705	0.030734709	1	LOC108349628	NC_051336.1	175121587	175141464	-	17729	lncRNA	uncharacterized LOC108349628 && sp|P11369|LORF2_MOUSE LINE-1 retrotransposable element ORF2 protein OS=Mus musculus OX=10090 GN=Pol PE=1 SV=2 && -	-
291103	1325.37726	1357.540043	1452.899296	4757.552782	1579.437033	1974.092969	1378.605533	2770.360928	-1.006569291	0.030764774	0.989614264	Uqcrfs1	NC_051352.1	33977908	33982478	+	1423	protein_coding	ubiquinol-cytochrome c reductase%2C Rieske iron-sulfur polypeptide 1%2C transcript variant X1 && sp|P20788|UCRI_RAT Cytochrome b-c1 complex subunit Rieske, mitochondrial OS=Rattus norvegicus OX=10116 GN=Uqcrfs1 PE=1 SV=2 && PF09165:Ubiquinol-cytochrome c reductase 8 kDa, N-terminal|PF00355:Rieske [2Fe-2S] domain|PF02921:Ubiquinol cytochrome reductase transmembrane region	-
171415	331.3443149	283.3988703	326.8319036	967.9659781	392.9372825	447.0131985	313.8583629	602.6388197	-0.939961497	0.030825043	0.989614264	Atg3	NC_051346.1	55624928	55653212	-	1400	protein_coding	autophagy related 3 && sp|Q6AZ50|ATG3_RAT Ubiquitin-like-conjugating enzyme ATG3 OS=Rattus norvegicus OX=10116 GN=Atg3 PE=2 SV=1 && PF03986:Autophagocytosis associated protein (Atg3), N-terminal domain|PF10381:Autophagocytosis associated protein C-terminal|PF03987:Autophagocytosis associated protein, active-site domain	-
266684	9551.217867	16236.97164	12812.18629	5662.600972	8616.431235	8464.827967	12866.79193	7581.286725	0.763084503	0.030860645	0.989614264	Cyp2d1	NC_051342.1	113908950	113913420	-	1689	protein_coding	cytochrome P450%2C family 2%2C subfamily d%2C polypeptide 1 && sp|P10633|CP2D1_RAT Cytochrome P450 2D1 OS=Rattus norvegicus OX=10116 GN=Cyp2d1 PE=2 SV=1 && PF00067:Cytochrome P450	-
103693330	7.62963883	4.954525705	5.635032821	39.9285966	13.66738374	10.33556528	6.073065785	21.31051521	-1.79944444	0.031355617	0.989614264	LOC103693330	NC_051345.1	42211671	42212027	-	357	protein_coding	up-regulated during skeletal muscle growth protein 5 pseudogene && sp|Q9JJW3|ATPMK_RAT ATP synthase membrane subunit K, mitochondrial OS=Rattus norvegicus OX=10116 GN=Atp5mk PE=1 SV=1 && -	-
288665	309.5453468	17.83629254	58.22867248	10.88961725	60.64901534	24.116319	128.5367706	31.88498386	2.004676203	0.031383952	0.989614264	Cux2	NC_051347.1	34507723	34707581	+	20032	protein_coding	cut-like homeobox 2%2C transcript variant X20 && sp|P70298|CUX2_MOUSE Homeobox protein cut-like 2 OS=Mus musculus OX=10090 GN=Cux2 PE=2 SV=2 && -	CUT
681429	549.3339958	653.997393	651.7854629	3679.480674	642.3670357	633.9146707	618.3722839	1651.920794	-1.417161001	0.031484287	0.989614264	Rps27l	NC_051343.1	67562483	67567418	+	786	protein_coding	ribosomal protein S27-like%2C transcript variant X1 && sp|Q71UM5|RS27L_HUMAN 40S ribosomal protein S27-like OS=Homo sapiens OX=9606 GN=RPS27L PE=1 SV=3 && -	-
308577	93.73556277	127.8267632	105.1872793	42.34851154	63.21164979	72.34895699	108.9165351	59.30303944	0.870995761	0.031606875	0.989614264	Fuz	NC_051336.1	95379542	95384532	+	1775	protein_coding	fuzzy planar cell polarity protein%2C transcript variant X4 && sp|Q3B756|FUZZY_RAT Protein fuzzy homolog OS=Rattus norvegicus OX=10116 GN=Fuz PE=2 SV=2 && -	-
361071	903.5672272	767.9514843	895.9702185	3363.681774	955.8626502	1178.254442	855.8296433	1832.599622	-1.098094558	0.031618329	0.989614264	Sucla2	NC_051350.1	48752356	48805495	+	2094	protein_coding	succinate-CoA ligase ADP-forming subunit beta && sp|Q9Z2I9|SUCB1_MOUSE Succinate--CoA ligase [ADP-forming] subunit beta, mitochondrial OS=Mus musculus OX=10090 GN=Sucla2 PE=1 SV=2 && PF08442:ATP-grasp domain|PF00549:CoA-ligase	-
29540	310.6352952	202.1446488	187.8344274	111.3160875	50.39847753	167.0916388	233.5381238	109.6020679	1.091118262	0.031662245	0.989614264	Hsd17b7	NC_051348.1	82170079	82190018	-	4891	protein_coding	hydroxysteroid (17-beta) dehydrogenase 7%2C transcript variant X1 && sp|Q62904|DHB7_RAT 3-keto-steroid reductase/17-beta-hydroxysteroid dehydrogenase 7 OS=Rattus norvegicus OX=10116 GN=Hsd17b7 PE=1 SV=1 && PF00106:short chain dehydrogenase	-
100363539	219.0796293	255.6535264	203.8003537	1399.920796	206.719179	260.1117263	226.1778364	622.2505671	-1.459023166	0.031701773	0.989614264	Mrpl33	NC_051341.1	24825804	24834061	-	527	protein_coding	mitochondrial ribosomal protein L33 && sp|Q9CQP0|RM33_MOUSE 39S ribosomal protein L33, mitochondrial OS=Mus musculus OX=10090 GN=Mrpl33 PE=1 SV=1 && -	-
310807	9.809535639	9.90905141	4.695860684	78.64723572	6.833691869	15.50334793	8.138149244	33.66142517	-2.040687787	0.031763577	0.989614264	Sass6	NC_051337.1	204546660	204578930	+	5840	protein_coding	SAS-6 centriolar assembly protein%2C transcript variant X4 && sp|Q80UK7|SAS6_MOUSE Spindle assembly abnormal protein 6 homolog OS=Mus musculus OX=10090 GN=Sass6 PE=2 SV=2 && -	-
114511	14.16932926	23.78172338	24.41847556	88.3268955	31.60582489	36.17447849	20.78984273	52.03573296	-1.31140395	0.031821802	0.989614264	Emb	NC_051337.1	49070509	49125042	+	1454	protein_coding	embigin && sp|O88775|EMB_RAT Embigin OS=Rattus norvegicus OX=10116 GN=Emb PE=1 SV=1 && PF13927:Immunoglobulin domain	-
301372	3.269845213	3.963620564	4.695860684	0	0	0	3.976442154	0	4.49150298	0.031982129	1	Gpr45	NC_051344.1	45221364	45309713	+	5294	protein_coding	G protein-coupled receptor 45%2C transcript variant X1 && sp|Q9EQQ4|GPR45_MOUSE Probable G-protein coupled receptor 45 OS=Mus musculus OX=10090 GN=Gpr45 PE=2 SV=1 && PF00001:7 transmembrane receptor (rhodopsin family)	-
170842	475.2175043	294.2988269	398.208986	1161.559174	508.2558328	567.5947935	389.2417724	745.8032667	-0.937388934	0.031998728	0.989614264	Tob1	NC_051345.1	79163093	79165131	+	2039	protein_coding	transducer of ErbB-2.1 && sp|Q8R5K6|TOB1_RAT Protein Tob1 OS=Rattus norvegicus OX=10116 GN=Tob1 PE=1 SV=1 && PF07742:BTG family	-
362521	515.5455952	389.4257204	502.4570932	1577.784544	641.5128242	587.404627	469.1428029	935.5673318	-0.995052568	0.03203295	0.989614264	Tmem38b	NC_051340.1	68460304	68496026	+	2681	protein_coding	transmembrane protein 38B && sp|Q68FV1|TM38B_RAT Trimeric intracellular cation channel type B OS=Rattus norvegicus OX=10116 GN=Tmem38b PE=2 SV=1 && PF05197:TRIC channel	-
311508	55.58736862	39.63620564	77.95128735	119.7857898	83.7127254	130.0558632	57.72495387	111.1847928	-0.943516682	0.032270466	0.989614264	Gzf1	NC_051338.1	136119004	136131223	+	4560	protein_coding	GDNF-inducible zinc finger protein 1%2C transcript variant X2 && sp|D3ZUU2|GZF1_RAT GDNF-inducible zinc finger protein 1 OS=Rattus norvegicus OX=10116 GN=Gzf1 PE=1 SV=1 && PF00651:BTB/POZ domain	ZBTB
309512	500.2863176	287.3624909	390.6956089	923.1975516	615.0322682	540.8945832	392.7814724	693.0414677	-0.818761075	0.032453509	0.989614264	Tnks2	NC_051336.1	234567888	234621079	+	6465	protein_coding	tankyrase 2%2C transcript variant X1 && sp|Q3UES3|TNKS2_MOUSE Poly [ADP-ribose] polymerase tankyrase-2 OS=Mus musculus OX=10090 GN=Tnks2 PE=2 SV=2 && -	-
310849	180.9314351	110.9813758	145.5716812	255.3010267	232.3455235	238.5792986	145.828164	242.075283	-0.731641823	0.032470791	0.989614264	Sgms2	NC_051337.1	219889809	219967704	-	26922	protein_coding	sphingomyelin synthase 2%2C transcript variant X1 && sp|Q4JM44|SMS2_RAT Phosphatidylcholine:ceramide cholinephosphotransferase 2 OS=Rattus norvegicus OX=10116 GN=Sgms2 PE=1 SV=2 && -	-
novel.387	1.089948404	0	0	10.88961725	2.562634451	3.445188428	0.363316135	5.632480044	-3.94955246	0.032558295	1	-	NC_051350.1	13560739	13562187	+	235	-	- && - && -	-
54236	14.16932926	21.7999131	8.452549231	4.839829891	5.125268902	1.722594214	14.80726386	3.895897669	1.939378076	0.032587899	0.989614264	Cd5	NC_051336.1	207365337	207386313	-	2096	protein_coding	Cd5 molecule && sp|P51882|CD5_RAT T-cell surface glycoprotein CD5 OS=Rattus norvegicus OX=10116 GN=Cd5 PE=2 SV=1 && -	-
102547735	64.30695585	17.83629254	34.74936906	134.3052795	74.31639908	68.04247145	38.96420582	92.22138333	-1.242844035	0.03259749	0.989614264	LOC102547735	NC_051341.1	70874830	70899484	-	1418	lncRNA	uncharacterized LOC102547735%2C transcript variant X2 && - && -	-
120095682	4.359793617	15.85448226	2.81751641	0	0	1.722594214	7.677264094	0.574198071	3.656149082	0.032643746	1	LOC120095682	NC_051346.1	70328328	70335873	-	1238	lncRNA	uncharacterized LOC120095682 && - && -	-
252934	1234.911542	1385.285387	1219.984606	6144.164046	1359.904682	1556.363872	1280.060512	3020.1442	-1.238165481	0.032803782	0.989614264	Cox5a	NC_051343.1	57922374	57933781	+	600	protein_coding	cytochrome c oxidase subunit 5A && sp|P11240|COX5A_RAT Cytochrome c oxidase subunit 5A, mitochondrial OS=Rattus norvegicus OX=10116 GN=Cox5a PE=1 SV=1 && PF02284:Cytochrome c oxidase subunit Va	-
367767	46.86778138	43.5998262	45.08026256	162.1343013	60.64901534	68.90376856	45.18262338	97.22902841	-1.099549951	0.033013116	0.989614264	Mageh1	NC_051356.1	18350015	18351271	+	1257	protein_coding	MAGE family member H1 && sp|Q5PPP4|MAGH1_RAT Melanoma-associated antigen H1 OS=Rattus norvegicus OX=10116 GN=Mageh1 PE=1 SV=1 && PF01454:MAGE family	-
54293	603.831416	428.0710209	662.1163564	905.0481895	794.4166798	1027.527449	564.6729311	908.9974393	-0.686841886	0.033019962	0.989614264	Rgs3	NC_051340.1	76022038	76161895	+	14766	protein_coding	regulator of G-protein signaling 3%2C transcript variant X2 && sp|P49796|RGS3_HUMAN Regulator of G-protein signaling 3 OS=Homo sapiens OX=9606 GN=RGS3 PE=1 SV=2 && PF00168:C2 domain|PF17820:PDZ domain	-
291966	7.62963883	22.79081824	14.08758205	3.629872418	4.271057418	4.306485535	14.83601304	4.069138457	1.862727756	0.033038459	0.989614264	Tppp3	NC_051354.1	33345897	33349610	-	1025	protein_coding	tubulin polymerization-promoting protein family member 3 && sp|Q5PPN5|TPPP3_RAT Tubulin polymerization-promoting protein family member 3 OS=Rattus norvegicus OX=10116 GN=Tppp3 PE=2 SV=1 && PF05517:p25-alpha	-
684297	151.5028282	93.14508325	150.2675419	400.4959234	251.9923877	144.697914	131.6384844	265.7287417	-1.011544543	0.033130945	0.989614264	Kdm7a	NC_051339.1	67899407	67974264	-	11930	protein_coding	lysine demethylase 7A%2C transcript variant X1 && sp|Q3UWM4|KDM7A_MOUSE Lysine-specific demethylase 7A OS=Mus musculus OX=10090 GN=Kdm7a PE=2 SV=2 && -	-
299963	2.179896809	0	2.81751641	21.77923451	3.416845935	8.61297107	1.665804406	11.26968384	-2.741678459	0.033522513	0.989614264	RGD1564515	NC_051342.1	92314930	92318652	+	1485	protein_coding	similar to alpha 1B-glycoprotein && sp|Q9EPH1|A1BG_RAT Alpha-1B-glycoprotein OS=Rattus norvegicus OX=10116 GN=A1bg PE=2 SV=2 && PF13895:Immunoglobulin domain	-
102550126	80.65618192	73.32698043	80.76880376	37.50868165	51.25268902	42.20355824	78.25065537	43.6549763	0.837250695	0.033574567	0.989614264	LOC102550126	NC_051356.1	12445913	12450943	-	5031	pseudogene	- && sp|Q66T72|PSIP1_FELCA PC4 and SFRS1-interacting protein OS=Felis catus OX=9685 GN=PSIP1 PE=1 SV=1 && -	-
64669	0	0	0	16.93940462	2.562634451	0	0	6.500679689	-5.123528634	0.033615376	1	Olah	NC_051352.1	74877651	74902517	+	1596	protein_coding	oleoyl-ACP hydrolase%2C transcript variant X1 && sp|P08635|SAST_RAT S-acyl fatty acid synthase thioesterase, medium chain OS=Rattus norvegicus OX=10116 GN=Olah PE=1 SV=1 && PF00975:Thioesterase domain	-
24706	191.8309192	162.5084431	174.6860174	175.4438335	345.1014394	502.1362134	176.3417932	340.8938288	-0.952776098	0.03365043	0.989614264	Rarb	NC_051350.1	8700533	9051288	+	9875	protein_coding	retinoic acid receptor%2C beta%2C transcript variant X3 && sp|P22605|RARB_MOUSE Retinoic acid receptor beta OS=Mus musculus OX=10090 GN=Rarb PE=1 SV=1 && -	THR-like
114503	4.359793617	4.954525705	1.878344274	24.19914945	13.66738374	6.890376856	3.730887865	14.91897002	-1.993946221	0.033672667	0.989614264	Pou4f1	NC_051350.1	81255566	81260057	-	3810	protein_coding	POU class 4 homeobox 1%2C transcript variant X1 && sp|P17208|PO4F1_MOUSE POU domain, class 4, transcription factor 1 OS=Mus musculus OX=10090 GN=Pou4f1 PE=1 SV=3 && PF00046:Homeodomain|PF00157:Pou domain - N-terminal to homeobox domain	-
299154	294.2860692	305.1987834	251.6981327	1749.598505	251.1381762	320.4025238	283.7276617	773.7130685	-1.44651196	0.033733652	0.989614264	Churc1	NC_051341.1	95464488	95485208	+	692	protein_coding	churchill domain containing 1%2C transcript variant X3 && sp|Q8WUH1|CHUR_HUMAN Protein Churchill OS=Homo sapiens OX=9606 GN=CHURC1 PE=1 SV=2 && -	-
novel.81	2.179896809	7.927241128	2.81751641	48.39829891	2.562634451	15.50334793	4.308218116	22.15476043	-2.347436404	0.03385624	0.989614264	-	NC_051337.1	26481661	26483307	-	589	-	- && - && -	-
24835	4.359793617	3.963620564	2.81751641	44.76842649	6.833691869	4.306485535	3.71364353	18.6362013	-2.314016224	0.033875952	0.989614264	Tnf	NC_051355.1	3622011	3624629	+	1687	protein_coding	tumor necrosis factor && sp|P16599|TNFA_RAT Tumor necrosis factor OS=Rattus norvegicus OX=10116 GN=Tnf PE=2 SV=1 && PF00229:TNF(Tumour Necrosis Factor) family	-
120095297	0	0	0	8.469702309	4.271057418	0.861297107	0	4.534018945	-4.603738241	0.03392011	1	LOC120095297	NC_051345.1	88213758	88225854	+	3989	lncRNA	uncharacterized LOC120095297 && - && -	-
25309	620.180642	683.7245473	731.6150945	2836.140316	724.3713381	913.8362305	678.5067613	1491.449295	-1.135741731	0.034087799	0.989614264	Cycs	NC_051339.1	79651894	79653994	-	1201	protein_coding	cytochrome c%2C somatic && sp|P62897|CYC_MOUSE Cytochrome c, somatic OS=Mus musculus OX=10090 GN=Cycs PE=1 SV=2 && PF00034:Cytochrome c	-
116685	63.21700745	47.56344677	64.80287744	100.4264702	88.8379943	118.8590008	58.52777722	102.7078218	-0.811826428	0.034193014	0.989614264	Lmnb1	NC_051353.1	50175861	50215210	+	2856	protein_coding	lamin B1 && sp|P70615|LMNB1_RAT Lamin-B1 OS=Rattus norvegicus OX=10116 GN=Lmnb1 PE=1 SV=3 && PF00038:Intermediate filament protein|PF00932:Lamin Tail Domain	-
29185	124.2541181	143.6812454	127.7274106	18.14936209	88.8379943	64.59728302	131.8875914	57.1948798	1.19690419	0.03419326	0.989614264	Cd37	NC_051336.1	95719171	95724662	-	1757	protein_coding	CD37 molecule%2C transcript variant X1 && sp|P31053|CD37_RAT Leukocyte antigen CD37 OS=Rattus norvegicus OX=10116 GN=Cd37 PE=2 SV=1 && PF00335:Tetraspanin family	-
100910768	41.41803936	37.65439536	52.59363966	205.6927704	46.9816316	71.48765988	43.88869146	108.0540206	-1.293777458	0.034230342	0.989614264	LOC100910768	NC_051340.1	132604603	132605052	+	450	protein_coding	ubiquitin-40S ribosomal protein S27a-like && sp|P0CG62|UBB_CHICK Polyubiquitin-B OS=Gallus gallus OX=9031 GN=UBB PE=2 SV=1 && -	-
307645	41.41803936	30.71805937	33.81019692	13.3095322	18.79265264	16.36464503	35.31543189	16.15560996	1.118637613	0.034451507	0.989614264	Adgrg5	NC_051354.1	10074787	10098640	-	7821	protein_coding	adhesion G protein-coupled receptor G5%2C transcript variant X1 && sp|Q3V3Z3|AGRG5_MOUSE Adhesion G-protein coupled receptor G5 OS=Mus musculus OX=10090 GN=Adgrg5 PE=1 SV=3 && PF01825:GPCR proteolysis site, GPS, motif|PF00002:7 transmembrane receptor (Secretin family)	-
680110	87.19587234	117.9177118	89.22135299	171.8139611	149.4870096	163.6464503	98.1116457	161.6491404	-0.719199755	0.034535783	0.989614264	Rprm	NC_051338.1	38539581	38540998	-	1418	protein_coding	reprimo%2C TP53 dependent G2 arrest mediator homolog && sp|Q5BJN9|RPRM_RAT Protein reprimo OS=Rattus norvegicus OX=10116 GN=Rprm PE=3 SV=1 && -	-
102555425	0	2.972715423	1.878344274	31.45889429	3.416845935	3.445188428	1.617019899	12.77364288	-2.946111791	0.034677839	0.989614264	LOC102555425	NC_051338.1	34726514	34736258	+	602	lncRNA	uncharacterized LOC102555425%2C transcript variant X2 && - && -	-
679532	980.9535639	1063.241216	1150.485868	424.6950729	737.1845104	757.080157	1064.893549	639.6532468	0.734395136	0.03468549	0.989614264	Elovl1	NC_051340.1	131961478	131965961	+	3219	protein_coding	ELOVL fatty acid elongase 1%2C transcript variant X2 && sp|Q9JLJ5|ELOV1_MOUSE Elongation of very long chain fatty acids protein 1 OS=Mus musculus OX=10090 GN=Elovl1 PE=1 SV=1 && -	-
290326	3.269845213	2.972715423	0.939172137	22.98919198	4.271057418	9.474268177	2.393910924	12.24483919	-2.350722041	0.034868974	0.989614264	Pbk	NC_051350.1	40022873	40034014	+	3139	protein_coding	PDZ binding kinase%2C transcript variant X4 && sp|Q9JJ78|TOPK_MOUSE Lymphokine-activated killer T-cell-originated protein kinase OS=Mus musculus OX=10090 GN=Pbk PE=1 SV=1 && PF00069:Protein kinase domain	-
29157	128.6139117	70.35426501	177.5035338	248.0412819	216.9697168	238.5792986	125.4905702	234.5300991	-0.901321745	0.03489337	0.989614264	Ccng2	NC_051349.1	14804321	14812819	-	2472	protein_coding	cyclin G2 && sp|O08918|CCNG2_MOUSE Cyclin-G2 OS=Mus musculus OX=10090 GN=Ccng2 PE=2 SV=3 && PF00134:Cyclin, N-terminal domain	-
685374	199.460558	121.8813323	187.8344274	761.0632503	199.0312757	220.4920594	169.7254392	393.5288618	-1.211702699	0.034901174	0.989614264	Ankrd13c	NC_051337.1	247023040	247070433	+	4267	protein_coding	ankyrin repeat domain 13C%2C transcript variant X1 && sp|Q3UX43|AN13C_MOUSE Ankyrin repeat domain-containing protein 13C OS=Mus musculus OX=10090 GN=Ankrd13c PE=1 SV=2 && PF12796:Ankyrin repeats (3 copies)|PF11904:GPCR-chaperone	-
102546477	0	0	0	20.56927704	0.854211484	0	0	7.14116284	-5.259302379	0.03492299	1	LOC102546477	NC_051337.1	115436848	115439292	-	1556	lncRNA	uncharacterized LOC102546477%2C transcript variant X1 && - && -	-
102557028	101.3652016	5.945430846	8.452549231	8.469702309	3.416845935	12.0581595	38.58772723	7.981569247	2.271918145	0.035039649	0.989614264	LOC102557028	NC_051345.1	33286441	33303560	-	3723	lncRNA	uncharacterized LOC102557028%2C transcript variant X1 && - && -	-
685153	1.089948404	0.990905141	0	0	2.562634451	29.28410164	0.693617848	10.6155787	-3.967859164	0.035082243	1	Wfdc6a	NC_051338.1	153305336	153309144	-	749	protein_coding	WAP four-disulfide core domain 6A && sp|Q3UW55|WFC6A_MOUSE WAP four-disulfide core domain protein 6A OS=Mus musculus OX=10090 GN=Wfdc6a PE=2 SV=1 && PF00095:WAP-type (Whey Acidic Protein) 'four-disulfide core'|PF00014:Kunitz/Bovine pancreatic trypsin inhibitor domain	-
317232	5.449742021	3.963620564	9.391721368	24.19914945	16.23001819	16.36464503	6.268361318	18.93127089	-1.581119159	0.035094873	0.989614264	Magee1	NC_051356.1	70189242	70192789	+	3548	protein_coding	MAGE family member E1 && sp|A1A5P9|MAGE1_RAT Melanoma-associated antigen E1 OS=Rattus norvegicus OX=10116 GN=Magee1 PE=2 SV=1 && PF01454:MAGE family	-
120101664	52.31752341	45.58163648	43.20191829	9.679659781	24.77213303	27.56150742	47.03369273	20.67110008	1.167536141	0.035161054	0.989614264	LOC120101664	NC_051338.1	118520461	118525337	-	4251	lncRNA	uncharacterized LOC120101664 && - && -	-
114709	82.83607873	105.0359449	115.5181728	13.3095322	70.89955314	42.20355824	101.1300655	42.13754786	1.253122996	0.035195559	0.989614264	Ifitm2	NC_051336.1	196051539	196052719	-	630	protein_coding	interferon induced transmembrane protein 2 && sp|Q99J93|IFM2_MOUSE Interferon-induced transmembrane protein 2 OS=Mus musculus OX=10090 GN=Ifitm2 PE=1 SV=1 && PF04505:Interferon-induced transmembrane protein	-
116663	271.3971527	82.2451267	243.2455834	365.4071567	451.8778748	390.1675895	198.9626209	402.484207	-1.017018564	0.035468931	0.989614264	Dusp6	NC_051342.1	34092848	34097186	+	2863	protein_coding	dual specificity phosphatase 6 && sp|Q64346|DUS6_RAT Dual specificity protein phosphatase 6 OS=Rattus norvegicus OX=10116 GN=Dusp6 PE=1 SV=1 && PF00782:Dual specificity phosphatase, catalytic domain|PF00581:Rhodanese-like domain	-
novel.362	0	0.990905141	0	18.14936209	0	5.167782642	0.330301714	7.772381577	-4.419278612	0.035479707	1	-	NC_051348.1	104809836	104820399	+	309	-	- && - && -	-
25476	1803.864609	2812.18879	2249.317268	402.9158384	1567.478072	1285.055284	2288.456889	1085.149731	1.07598076	0.035499487	0.989614264	Lgals9	NC_051345.1	63907018	63930224	-	1577	protein_coding	galectin 9%2C transcript variant X1 && sp|P97840|LEG9_RAT Galectin-9 OS=Rattus norvegicus OX=10116 GN=Lgals9 PE=2 SV=2 && PF00337:Galactoside-binding lectin	-
100363310	63.21700745	74.31788557	77.01211521	275.8703038	64.92007276	141.2527255	71.51566941	160.681034	-1.163902299	0.035588215	0.989614264	Cystm1	NC_051353.1	27945862	28013509	+	1699	protein_coding	cysteine-rich transmembrane module containing 1%2C transcript variant X7 && sp|Q8K353|CYTM1_MOUSE Cysteine-rich and transmembrane domain-containing protein 1 OS=Mus musculus OX=10090 GN=Cystm1 PE=1 SV=1 && -	-
298062	1.089948404	0	6.574204957	14.51948967	5.979480385	24.9776161	2.554717787	15.15886205	-2.548317804	0.035611629	0.989614264	Plppr1	NC_051340.1	63437457	63725286	+	2532	protein_coding	phospholipid phosphatase related 1 && sp|Q6WAY2|PLPR1_RAT Phospholipid phosphatase-related protein type 1 OS=Rattus norvegicus OX=10116 GN=Plppr1 PE=2 SV=1 && PF01569:PAP2 superfamily	-
24233	41449.64787	43313.45462	36794.88597	29521.75238	28688.69268	24969.86443	40519.32949	27726.76983	0.547336396	0.035725918	0.989614264	C4a	NC_051355.1	4005731	4020083	+	5359	protein_coding	complement C4A && sp|P08649|CO4_RAT Complement C4 OS=Rattus norvegicus OX=10116 GN=C4 PE=1 SV=3 && PF07703:Alpha-2-macroglobulin bait region domain|PF17791:Macroglobulin domain MG3|PF01821:Anaphylotoxin-like domain|PF17789:Macroglobulin domain MG4|PF07678:A-macroglobulin TED domain|PF01835:MG2 domain|PF00207:Alpha-2-macroglobulin family|PF01759:UNC-6/NTR/C345C module|PF07677:A-macroglobulin recep…	-
novel.1	9.809535639	0.990905141	15.96592632	2.419914945	0	0	8.922122368	0.806638315	3.637594182	0.035752197	1	-	NC_051336.1	15121379	15123138	+	1760	-	- && - && -	-
289501	238.6987005	139.7176249	201.9220094	395.6560936	245.1586958	372.0803502	193.4461116	337.6317132	-0.803161875	0.035758007	0.989614264	Sowahb	NC_051349.1	15029155	15033589	+	4435	protein_coding	sosondowah ankyrin repeat domain family member B && sp|Q8BZW2|SWAHB_MOUSE Ankyrin repeat domain-containing protein SOWAHB OS=Mus musculus OX=10090 GN=Sowahb PE=1 SV=1 && -	-
24360	33211.81783	32722.66047	23037.89251	136288.3998	28118.93362	41473.1783	29657.45694	68626.83723	-1.210371445	0.035777238	0.989614264	Fabp1	NC_051339.1	103191015	103194791	+	489	protein_coding	fatty acid binding protein 1 && sp|P02692|FABPL_RAT Fatty acid-binding protein, liver OS=Rattus norvegicus OX=10116 GN=Fabp1 PE=1 SV=1 && PF14651:Lipocalin / cytosolic fatty-acid binding protein family	-
108350501	7.62963883	9.90905141	10.3308935	89.53685298	9.39632632	11.19686239	9.289861248	36.7100139	-1.969408272	0.035868232	0.989614264	LOC108350501	NC_051338.1	140488241	140488613	-	373	protein_coding	40S ribosomal protein S29 && sp|P62276|RS29_BOVIN 40S ribosomal protein S29 OS=Bos taurus OX=9913 GN=RPS29 PE=3 SV=2 && -	-
294900	93.73556277	121.8813323	164.3551239	687.2558445	142.6533178	144.697914	126.6573397	324.8690254	-1.356466577	0.035908697	0.989614264	Tpd52	NC_051337.1	92735246	92816079	+	3140	protein_coding	tumor protein D52 && sp|Q62393|TPD52_MOUSE Tumor protein D52 OS=Mus musculus OX=10090 GN=Tpd52 PE=1 SV=2 && PF04201:Tumour protein D52 family	-
102554564	3.269845213	2.972715423	0	49.60825638	4.271057418	0.861297107	2.080853545	18.2468703	-3.134788015	0.035964288	0.989614264	LOC102554564	NC_051338.1	60541500	60544208	+	1453	lncRNA	uncharacterized LOC102554564%2C transcript variant X2 && - && -	-
500640	33.78840053	24.77262852	28.1751641	113.7360024	39.29372825	46.51004378	28.91206439	66.51325815	-1.195106571	0.036020739	0.989614264	Ccdc71l	NC_051341.1	48959913	48964112	+	4200	protein_coding	coiled-coil domain containing 71-like && sp|Q8N9Z2|CC71L_HUMAN Coiled-coil domain-containing protein 71L OS=Homo sapiens OX=9606 GN=CCDC71L PE=1 SV=2 && -	-
29269	9.809535639	6.936335987	8.452549231	48.39829891	20.50107561	10.33556528	8.399473619	26.4116466	-1.641420549	0.036156582	0.989614264	Mcpt8	NC_051350.1	29799328	29802387	+	1001	protein_coding	mast cell protease 8%2C transcript variant X2 && sp|Q06606|GRZ2_RAT Granzyme-like protein 2 OS=Rattus norvegicus OX=10116 GN=Mcpt10 PE=2 SV=1 && PF00089:Trypsin	-
363448	110.0847888	107.0177552	142.7541648	323.0586452	153.7580671	186.0401751	119.9522363	220.9522958	-0.877865962	0.036201484	0.989614264	Dynlt3	NC_051356.1	13327933	13337139	+	2074	protein_coding	dynein light chain Tctex-type 3 && sp|P56387|DYLT3_MOUSE Dynein light chain Tctex-type 3 OS=Mus musculus OX=10090 GN=Dynlt3 PE=1 SV=1 && PF03645:Tctex-1 family	-
60443	164.582209	185.2992614	158.7200911	245.6213669	250.2839647	292.8410164	169.5338538	262.9154493	-0.63367622	0.036309751	0.989614264	Epn2	NC_051345.1	46197785	46259673	-	5734	protein_coding	epsin 2%2C transcript variant X5 && sp|Q8CHU3|EPN2_MOUSE Epsin-2 OS=Mus musculus OX=10090 GN=Epn2 PE=1 SV=1 && -	-
120101530	0	0	0	8.469702309	1.708422967	2.583891321	0	4.254005532	-4.508493604	0.036382692	1	LOC120101530	NC_051338.1	18830803	18840164	+	4202	lncRNA	uncharacterized LOC120101530%2C transcript variant X3 && - && -	-
102551750	0	0.990905141	1.878344274	4.839829891	8.542114836	8.61297107	0.956416471	7.331638599	-2.907770907	0.036529782	1	LOC102551750	NC_051351.1	21462267	21471760	-	2093	lncRNA	uncharacterized LOC102551750%2C transcript variant X2 && - && -	-
499323	11.98943245	12.88176683	9.391721368	0	2.562634451	4.306485535	11.42097355	2.289706662	2.252217922	0.036679497	0.989614264	Cct7-ps1	NC_051336.1	210224863	210226732	+	1870	pseudogene	- && sp|P80313|TCPH_MOUSE T-complex protein 1 subunit eta OS=Mus musculus OX=10090 GN=Cct7 PE=1 SV=1 && -	-
313860	1295.948653	1822.274554	1554.329886	653.3770352	1148.914445	1011.162804	1557.517698	937.8180948	0.731305556	0.036785902	0.989614264	Pkdcc	NC_051341.1	11455686	11465002	-	1855	protein_coding	protein kinase domain containing%2C cytoplasmic && sp|Q5RJI4|PKDCC_MOUSE Extracellular tyrosine-protein kinase PKDCC OS=Mus musculus OX=10090 GN=Pkdcc PE=1 SV=2 && PF12260:Protein-kinase domain of FAM69	-
309953	74.11649149	44.59073134	91.09969727	327.8984751	74.31639908	110.2460297	69.93564003	170.8203013	-1.28473203	0.036852923	0.989614264	Tmem161b	NC_051337.1	14714451	14793809	+	3252	protein_coding	transmembrane protein 161B%2C transcript variant X6 && sp|Q8C2L6|T161B_MOUSE Transmembrane protein 161B OS=Mus musculus OX=10090 GN=Tmem161b PE=2 SV=1 && PF10268:Predicted transmembrane protein 161AB	-
299103	33.78840053	29.72715423	25.35764769	118.5758323	47.83584308	38.75836981	29.62440082	68.39001507	-1.200457554	0.036894512	0.989614264	Klhl28	NC_051341.1	82987360	83018971	-	8436	protein_coding	kelch-like family member 28%2C transcript variant X1 && sp|Q9CR40|KLH28_MOUSE Kelch-like protein 28 OS=Mus musculus OX=10090 GN=Klhl28 PE=2 SV=1 && -	-
29316	0	1.981810282	4.695860684	20.56927704	9.39632632	6.890376856	2.225890322	12.28532674	-2.424598886	0.037204566	0.989614264	Adora2b	NC_051345.1	46940394	46956772	+	1842	protein_coding	adenosine A2B receptor && sp|P29276|AA2BR_RAT Adenosine receptor A2b OS=Rattus norvegicus OX=10116 GN=Adora2b PE=1 SV=1 && PF00001:7 transmembrane receptor (rhodopsin family)	-
361921	11.98943245	2.972715423	9.391721368	33.87880923	14.52159522	24.9776161	8.117956413	24.45934019	-1.589003168	0.037414151	0.989614264	Ect2	NC_051337.1	109975813	110037911	-	4043	protein_coding	epithelial cell transforming 2 && sp|Q07139|ECT2_MOUSE Protein ECT2 OS=Mus musculus OX=10090 GN=Ect2 PE=1 SV=2 && PF12738:twin BRCT domain|PF00621:RhoGEF domain|PF00533:BRCA1 C Terminus (BRCT) domain	-
100365810	70.84664628	139.7176249	66.68122171	53.2381288	36.7310938	49.0939351	92.41516429	46.3543859	0.9988914	0.037430436	0.989614264	LOC100365810	NC_051343.1	97785290	97785768	-	479	protein_coding	40S ribosomal protein S17-like && sp|P04644|RS17_RAT 40S ribosomal protein S17 OS=Rattus norvegicus OX=10116 GN=Rps17 PE=1 SV=3 && PF00833:Ribosomal S17	-
309158	18.52912287	25.76353367	23.47930342	10.88961725	8.542114836	7.751673963	22.59065332	9.061135351	1.330709318	0.037435297	0.989614264	Tmem151a	NC_051336.1	202387397	202392243	-	2636	protein_coding	transmembrane protein 151A%2C transcript variant X1 && sp|Q6GQT5|T151A_MOUSE Transmembrane protein 151A OS=Mus musculus OX=10090 GN=Tmem151a PE=1 SV=1 && PF14857:TMEM151 family	-
311130	127.5239633	173.4083997	167.1726403	313.3789854	187.9265264	295.4249077	156.0350011	265.5768065	-0.765369839	0.037670006	0.989614264	Prkra	NC_051338.1	61575447	61594393	-	1644	protein_coding	protein activator of interferon induced protein kinase EIF2AK2 && sp|Q4V8C7|PRKRA_RAT Interferon-inducible double-stranded RNA-dependent protein kinase activator A OS=Rattus norvegicus OX=10116 GN=Prkra PE=1 SV=1 && PF00035:Double-stranded RNA binding motif|PF16482:Staufen C-terminal domain	-
81635	924.2762468	885.869196	899.726907	491.2427339	663.7223228	640.8050476	903.2907833	598.5900348	0.592738943	0.037683665	0.989614264	Adar	NC_051337.1	175138391	175178280	+	6560	protein_coding	adenosine deaminase%2C RNA-specific%2C transcript variant X3 && sp|P55266|DSRAD_RAT Double-stranded RNA-specific adenosine deaminase OS=Rattus norvegicus OX=10116 GN=Adar PE=1 SV=1 && -	-
24158	7374.590903	7408.006834	7271.070683	24303.2058	9573.148097	8722.355802	7351.222807	14199.5699	-0.949736303	0.037780546	0.989614264	Acadm	NC_051337.1	242858865	242883036	-	1953	protein_coding	acyl-CoA dehydrogenase medium chain && sp|P08503|ACADM_RAT Medium-chain specific acyl-CoA dehydrogenase, mitochondrial OS=Rattus norvegicus OX=10116 GN=Acadm PE=1 SV=1 && PF02771:Acyl-CoA dehydrogenase, N-terminal domain|PF00441:Acyl-CoA dehydrogenase, C-terminal domain|PF02770:Acyl-CoA dehydrogenase, middle domain	-
59105	3.269845213	10.89995655	1.878344274	0	0	0.861297107	5.349382012	0.287099036	3.95641366	0.037809135	1	Milr1	NC_051345.1	91684288	91705284	+	2485	protein_coding	mast cell immunoglobulin-like receptor 1%2C transcript variant X4 && sp|Q62875|MILR1_RAT Allergin-1 OS=Rattus norvegicus OX=10116 GN=Milr1 PE=2 SV=2 && PF13895:Immunoglobulin domain	-
64322	4607.211905	4253.95577	4797.291275	2830.090529	3395.490647	3179.047622	4552.81965	3134.876266	0.538245778	0.037836826	0.989614264	Dap	NC_051337.1	82199206	82251771	+	1591	protein_coding	death-associated protein && sp|Q9QX67|DAP1_RAT Death-associated protein 1 OS=Rattus norvegicus OX=10116 GN=Dap PE=1 SV=3 && PF15228:Death-associated protein	-
100312982	309.5453468	159.5357277	305.2309444	848.1801883	328.0172097	391.8901837	258.1040063	522.6958606	-1.016953644	0.03788046	0.989614264	Ddx3	NC_051357.1	1115095	1135754	-	4371	protein_coding	DEAD (Asp-Glu-Ala-Asp) box polypeptide 3%2C transcript variant X1 && sp|Q62095|DDX3Y_MOUSE ATP-dependent RNA helicase DDX3Y OS=Mus musculus OX=10090 GN=Ddx3y PE=1 SV=2 && PF00271:Helicase conserved C-terminal domain|PF00270:DEAD/DEAH box helicase	-
120098869	9.809535639	10.89995655	0	0	0.854211484	0	6.903164063	0.284737161	4.321108333	0.038361027	1	LOC120098869	NC_051355.1	13371421	13374594	-	3070	lncRNA	uncharacterized LOC120098869 && sp|Q5I0K8|RT07_RAT 28S ribosomal protein S7, mitochondrial OS=Rattus norvegicus OX=10116 GN=Mrps7 PE=2 SV=2 && -	-
65183	4990.873743	4170.719738	4831.101471	6580.958694	7445.307291	6379.627671	4664.231651	6801.964552	-0.544339946	0.038523627	0.989614264	Aldh3a2	NC_051345.1	45928313	45949366	-	3595	protein_coding	aldehyde dehydrogenase 3 family%2C member A2%2C transcript variant X1 && sp|P30839|AL3A2_RAT Aldehyde dehydrogenase family 3 member A2 OS=Rattus norvegicus OX=10116 GN=Aldh3a2 PE=1 SV=1 && -	-
499016	126.4340149	85.21784212	118.3356892	364.1971993	183.655469	121.4428921	109.9958488	223.0985201	-1.017721845	0.038570646	0.989614264	Tulp4	NC_051336.1	46682416	46813167	+	11560	protein_coding	TUB like protein 4%2C transcript variant X4 && sp|Q9JIL5|TULP4_MOUSE Tubby-related protein 4 OS=Mus musculus OX=10090 GN=Tulp4 PE=1 SV=1 && -	Tub
498967	540.6144085	563.8250252	584.1650691	352.0976245	407.4588777	386.722401	562.8681676	382.0929678	0.558312592	0.038906058	0.989614264	RGD1559896	NC_051354.1	52604060	52629436	-	3122	protein_coding	similar to RIKEN cDNA 2310022B05 && sp|Q8C3W1|CA198_MOUSE Uncharacterized protein C1orf198 homolog OS=Mus musculus OX=10090 PE=1 SV=1 && -	-
novel.65	0	0	0	15.72944714	2.562634451	0	0	6.097360532	-5.030877648	0.039009602	1	-	NC_051337.1	164727344	164727593	+	250	-	- && - && -	-
311468	20.70901968	28.73624909	30.99268051	145.1948967	38.43951676	31.00669585	26.81264976	71.54703644	-1.406846867	0.039050216	0.989614264	Tasp1	NC_051338.1	127176416	127408039	-	3268	protein_coding	taspase 1%2C transcript variant X2 && sp|Q8R1G1|TASP1_MOUSE Threonine aspartase 1 OS=Mus musculus OX=10090 GN=Tasp1 PE=2 SV=1 && PF01112:Asparaginase	-
novel.153	0	0	0	12.09957473	0	5.167782642	0	5.755785789	-4.950670929	0.039087405	1	-	NC_051339.1	83855312	83857005	-	226	-	- && - && -	-
308602	271.3971527	245.744475	311.8051494	177.8637485	169.9880852	190.3466606	276.3155923	179.3994981	0.623263093	0.039236998	0.989614264	Tmem86a	NC_051336.1	97595910	97600260	+	1731	protein_coding	transmembrane protein 86A && sp|Q9D8N3|TM86A_MOUSE Lysoplasmalogenase-like protein TMEM86A OS=Mus musculus OX=10090 GN=Tmem86a PE=2 SV=1 && PF07947:YhhN family	-
120099266	0	0	0.939172137	9.679659781	2.562634451	3.445188428	0.313057379	5.229160887	-3.843285425	0.039282365	1	LOC120099266	NC_051336.1	65356548	65359431	+	2499	lncRNA	uncharacterized LOC120099266 && - && -	-
311059	235.4288553	141.6994352	241.3672391	787.6823147	236.616581	296.2862048	206.1651765	440.1950335	-1.092891479	0.039359543	0.989614264	Marchf7	NC_051338.1	44680229	44720172	+	6214	protein_coding	membrane associated ring-CH-type finger 7%2C transcript variant X3 && sp|Q5XI50|MARH7_RAT E3 ubiquitin-protein ligase MARCHF7 OS=Rattus norvegicus OX=10116 GN=Marchf7 PE=2 SV=1 && PF12906:RING-variant domain	-
120100233	1.089948404	6.936335987	5.635032821	20.56927704	11.10474929	17.22594214	4.553772404	16.29998949	-1.820094756	0.039405187	0.989614264	LOC120100233	NC_051336.1	205621734	205621859	+	126	snoRNA	small nucleolar RNA SNORD22 && - && -	-
117253	0	0	0	19.35931956	0	0.861297107	0	6.740205556	-5.175529016	0.03965143	1	Dnah11	NC_051341.1	138839175	139155554	-	17248	protein_coding	dynein%2C axonemal%2C heavy chain 11%2C transcript variant X8 && sp|Q96DT5|DYH11_HUMAN Dynein axonemal heavy chain 11 OS=Homo sapiens OX=9606 GN=DNAH11 PE=1 SV=4 && PF03028:Dynein heavy chain region D6 P-loop domain|PF08393:Dynein heavy chain, N-terminal region 2|PF17857:AAA+ lid domain|PF12777:Microtubule-binding stalk of dynein motor|PF12775:P-loop containing dynein motor region|PF08385:Dynein …	-
170837	292.1061723	214.0355105	294.9000509	456.1539672	384.3951676	406.5322345	267.0139112	415.6937898	-0.638126555	0.039675885	0.989614264	Snrk	NC_051343.1	121779704	121833949	+	4883	protein_coding	SNF related kinase%2C transcript variant X2 && sp|Q63553|SNRK_RAT SNF-related serine/threonine-protein kinase OS=Rattus norvegicus OX=10116 GN=Snrk PE=1 SV=1 && -	-
100049583	288.8363271	350.7804199	296.7783952	83.48706561	241.7418499	167.0916388	312.1317141	164.1068514	0.924113777	0.03970628	0.989614264	Trex1	NC_051343.1	109706613	109707913	-	1020	protein_coding	three prime repair exonuclease 1 && sp|Q91XB0|TREX1_MOUSE Three-prime repair exonuclease 1 OS=Mus musculus OX=10090 GN=Trex1 PE=1 SV=2 && -	-
363469	33.78840053	42.60892106	26.29681983	180.2836634	33.31424786	55.12301485	34.23138047	89.57364204	-1.382128354	0.039760762	0.989614264	Sms	NC_051356.1	37516949	37572657	+	3453	protein_coding	spermine synthase%2C transcript variant X1 && sp|P52788|SPSY_HUMAN Spermine synthase OS=Homo sapiens OX=9606 GN=SMS PE=1 SV=2 && PF17284:Spermidine synthase tetramerisation domain|PF01564:Spermine/spermidine synthase domain	-
310815	49.04767819	42.60892106	84.52549231	160.9243439	89.69220578	96.46527598	58.72736385	115.6939419	-0.972639176	0.039838585	0.989614264	Snx7	NC_051337.1	205843164	205927737	-	1988	protein_coding	sorting nexin 7 && sp|Q9UNH6|SNX7_HUMAN Sorting nexin-7 OS=Homo sapiens OX=9606 GN=SNX7 PE=1 SV=1 && PF00787:PX domain	-
309628	671.408217	822.451267	493.0653718	246.8313244	476.6500079	409.9774229	662.3082853	377.8195851	0.80832016	0.039856935	0.989614264	Wdr46	NC_051355.1	4937845	4945796	-	2430	protein_coding	WD repeat domain 46 && sp|Q9Z0H1|WDR46_MOUSE WD repeat-containing protein 46 OS=Mus musculus OX=10090 GN=Wdr46 PE=2 SV=1 && -	-
83502	1317.747621	976.0415639	1267.882385	2203.332558	1414.574217	2063.667868	1187.223856	1893.858214	-0.673582289	0.039924497	0.989614264	Cdh1	NC_051354.1	34492371	34561775	+	4396	protein_coding	cadherin 1 && sp|Q9R0T4|CADH1_RAT Cadherin-1 OS=Rattus norvegicus OX=10116 GN=Cdh1 PE=1 SV=1 && PF01049:Cadherin cytoplasmic region|PF08758:Cadherin prodomain like|PF00028:Cadherin domain	-
29748	439.2492069	293.3079217	434.8366993	1558.425225	521.069005	428.9259593	389.131276	836.140063	-1.102684846	0.040103135	0.989614264	Ppp3r1	NC_051349.1	91556743	91606230	+	2937	protein_coding	protein phosphatase 3%2C regulatory subunit B%2C alpha && sp|P63099|CANB1_BOVIN Calcineurin subunit B type 1 OS=Bos taurus OX=9913 GN=PPP3R1 PE=1 SV=2 && PF13499:EF-hand domain pair	-
295922	2000.055322	1783.629254	2117.833168	8675.395079	1968.103258	2485.703451	1967.172581	4376.400596	-1.153453164	0.040329428	0.989614264	Mtch2	NC_051338.1	76830549	76850189	+	2343	protein_coding	mitochondrial carrier 2%2C transcript variant 1 && sp|Q791V5|MTCH2_MOUSE Mitochondrial carrier homolog 2 OS=Mus musculus OX=10090 GN=Mtch2 PE=1 SV=1 && PF00153:Mitochondrial carrier protein	-
309607	1899.780069	3778.321303	1944.086323	12550.88886	3122.142973	2708.779401	2540.729231	6127.270413	-1.269890014	0.040358532	0.989614264	RT1-CE5	NC_051355.1	3403418	3479476	-	8521	protein_coding	RT1 class I%2C locus CE5%2C transcript variant X20 && sp|P16391|HA12_RAT RT1 class I histocompatibility antigen, AA alpha chain OS=Rattus norvegicus OX=10116 PE=1 SV=2 && PF07654:Immunoglobulin C1-set domain|PF00129:Class I Histocompatibility antigen, domains alpha 1 and 2	-
120102893	34.87834894	59.45430846	49.77612325	87.11693803	53.81532347	172.2594214	48.03626021	104.3972276	-1.119768094	0.040564137	0.989614264	LOC120102893	NC_051340.1	75579564	75581856	-	701	pseudogene	- && sp|P02761|MUP_RAT Major urinary protein OS=Rattus norvegicus OX=10116 PE=1 SV=1 && -	-
689134	439.2492069	492.4798551	398.208986	2600.198609	350.2267083	522.8073439	443.3126827	1157.74422	-1.384380526	0.040621953	0.989614264	Sec61g	NC_051349.1	90899766	90906143	-	464	protein_coding	SEC61 translocon subunit gamma && sp|Q3T104|SC61G_BOVIN Protein transport protein Sec61 subunit gamma OS=Bos taurus OX=9913 GN=SEC61G PE=3 SV=1 && -	-
102552091	6.539690426	4.954525705	7.513377094	0	1.708422967	0	6.335864408	0.569474322	3.379735699	0.040642862	1	LOC102552091	NC_051349.1	96734085	96777265	-	10115	lncRNA	uncharacterized LOC102552091%2C transcript variant X6 && sp|Q9DAA7|CA100_MOUSE Uncharacterized protein C1orf100 homolog OS=Mus musculus OX=10090 PE=2 SV=1 && -	-
120096305	0	0	0	16.93940462	0	1.722594214	0	6.220666277	-5.059265907	0.040679007	1	LOC120096305	NC_051348.1	77995377	78003580	+	2516	lncRNA	uncharacterized LOC120096305 && - && -	-
681062	128.6139117	90.17236783	163.4159518	450.1041798	146.9243752	198.0983346	127.4007438	265.0422965	-1.054217215	0.040770967	0.989614264	Slbp	NC_051349.1	77071441	77081911	+	1923	protein_coding	stem-loop binding protein%2C transcript variant X1 && sp|P97440|SLBP_MOUSE Histone RNA hairpin-binding protein OS=Mus musculus OX=10090 GN=Slbp PE=1 SV=1 && PF15247:Histone RNA hairpin-binding protein RNA-binding domain	-
641642	1.089948404	0	0.939172137	16.93940462	3.416845935	1.722594214	0.676373514	7.359614922	-3.431216339	0.040962854	1	Defb27	NC_051338.1	141065135	141068767	-	322	protein_coding	defensin beta 27 && sp|Q5J5D0|DB123_MACMU Beta-defensin 123 OS=Macaca mulatta OX=9544 GN=DEFB123 PE=2 SV=1 && -	-
311483	7766.972329	7859.859578	6071.747864	2330.378092	5044.973022	5014.471757	7232.859924	4129.940957	0.808276313	0.040995955	0.989614264	Rrbp1	NC_051338.1	131314996	131376930	-	5487	protein_coding	ribosome binding protein 1%2C transcript variant X3 && sp|Q99PL5|RRBP1_MOUSE Ribosome-binding protein 1 OS=Mus musculus OX=10090 GN=Rrbp1 PE=1 SV=2 && PF05104:Ribosome receptor lysine/proline rich region	-
306748	47.95772979	113.9540912	68.55956598	29.03897934	46.9816316	36.17447849	76.82379566	37.39836315	1.034435143	0.041221222	0.989614264	Cxcl14	NC_051352.1	8317933	8325956	+	1617	protein_coding	C-X-C motif chemokine ligand 14 && sp|Q9WUQ5|CXL14_MOUSE C-X-C motif chemokine 14 OS=Mus musculus OX=10090 GN=Cxcl14 PE=2 SV=2 && -	-
286963	7366.961265	13626.9275	10206.92278	3944.461361	7893.76832	5837.010494	10400.27052	5891.746725	0.819781078	0.041231379	0.989614264	Cyp2d5	NC_051342.1	113899905	113904458	-	1637	protein_coding	cytochrome P450%2C family 2%2C subfamily d%2C polypeptide 5 && sp|P12939|CP2DA_RAT Cytochrome P450 2D10 OS=Rattus norvegicus OX=10116 GN=Cyp2d10 PE=1 SV=1 && PF00067:Cytochrome P450	-
680678	87.19587234	108.0086604	109.88314	196.0131106	144.3617407	157.6173706	101.6958909	165.9974073	-0.703716722	0.041247911	0.989614264	Tcf24	NC_051340.1	9274659	9282876	+	4645	protein_coding	transcription factor 24%2C transcript variant X2 && sp|Q7RTU0|TCF24_HUMAN Transcription factor 24 OS=Homo sapiens OX=9606 GN=TCF24 PE=1 SV=3 && PF00010:Helix-loop-helix DNA-binding domain	bHLH
24963	1.089948404	0.990905141	0	13.3095322	3.416845935	3.445188428	0.693617848	6.723855521	-3.287074234	0.04137937	1	Hspa1l	NC_051355.1	3848843	3855571	-	2632	protein_coding	heat shock protein family A (Hsp70) member 1 like && sp|P55063|HS71L_RAT Heat shock 70 kDa protein 1-like OS=Rattus norvegicus OX=10116 GN=Hspa1l PE=2 SV=2 && PF00012:Hsp70 protein	-
315912	93.73556277	43.5998262	76.07294308	197.223068	113.6101273	105.9395442	71.13611068	138.9242465	-0.963542653	0.041425182	0.989614264	Tbc1d8b	NC_051356.1	103319181	103407137	+	7766	protein_coding	TBC1 domain family member 8B%2C transcript variant X1 && sp|A3KGB4|TBC8B_MOUSE TBC1 domain family member 8B OS=Mus musculus OX=10090 GN=Tbc1d8b PE=1 SV=1 && PF00566:Rab-GTPase-TBC domain|PF02893:GRAM domain	-
120097796	3.269845213	3.963620564	3.756688547	0	0	0	3.663384775	0	4.372416218	0.041543249	1	LOC120097796	NC_051352.1	27342735	27349500	+	3778	lncRNA	uncharacterized LOC120097796 && - && -	-
315840	164.582209	164.4902534	182.1993945	451.3141373	191.3433723	276.4763713	170.4239523	306.3779603	-0.843880035	0.041699462	0.989614264	Myo6	NC_051343.1	81087157	81242022	+	8252	protein_coding	myosin VI%2C transcript variant X1 && sp|E1BPK6|MYO6_BOVIN Unconventional myosin-VI OS=Bos taurus OX=9913 GN=MYO6 PE=1 SV=4 && PF16521:Myosin VI cargo binding domain|PF00063:Myosin head (motor domain)	-
363930	150.4128798	137.7358146	143.6933369	36.29872418	111.9017044	70.62636277	143.9473438	72.94226377	0.973709494	0.041718859	0.989614264	Selplg	NC_051347.1	42796690	42809908	+	3520	protein_coding	selectin P ligand%2C transcript variant X2 && sp|Q62170|SELPL_MOUSE P-selectin glycoprotein ligand 1 OS=Mus musculus OX=10090 GN=Selplg PE=1 SV=2 && -	-
81814	4384.86243	5455.923706	5425.597434	33830.41094	4009.668704	4688.040153	5088.794524	14176.03993	-1.478013288	0.041727599	0.989614264	Tmsb4x	NC_051356.1	27144677	27146667	+	594	protein_coding	thymosin beta 4%2C X-linked && sp|P20065|TYB4_MOUSE Thymosin beta-4 OS=Mus musculus OX=10090 GN=Tmsb4x PE=1 SV=1 && -	-
500441	10.89948404	18.82719768	13.14840991	0	6.833691869	2.583891321	14.29169721	3.139194397	2.132748022	0.041735718	0.989614264	RGD1561916	NC_051340.1	56666160	56678799	-	1610	protein_coding	similar to testes development-related NYD-SP22 isoform 1%2C transcript variant X7 && sp|Q32KP0|SMRP1_BOVIN Spermatid-specific manchette-related protein 1 OS=Bos taurus OX=9913 GN=SMRP1 PE=2 SV=1 && PF15181:Spermatid-specific manchette-related protein 1	-
171432	1122.646856	1837.138131	1235.01136	5858.614083	1802.38623	1511.576423	1398.265449	3057.525579	-1.128477512	0.041751137	0.989614264	Tmem14c	NC_051352.1	23733769	23739906	-	1373	protein_coding	transmembrane protein 14C%2C transcript variant 2 && sp|Q9CQN6|TM14C_MOUSE Transmembrane protein 14C OS=Mus musculus OX=10090 GN=Tmem14c PE=1 SV=1 && PF03647:Transmembrane proteins 14C	-
691716	21.79896809	12.88176683	14.08758205	90.74681045	22.20949857	23.25502189	16.25610566	45.40377697	-1.474403597	0.041927023	0.989614264	LOC691716	NC_051336.1	179267937	179268386	+	450	misc_RNA	similar to ribosomal protein S15a && sp|Q76I82|RS15A_BOVIN 40S ribosomal protein S15a OS=Bos taurus OX=9913 GN=RPS15A PE=2 SV=1 && PF00410:Ribosomal protein S8	-
100364509	158.0425186	284.3897755	226.340485	568.6800121	314.349826	318.6799296	222.9242597	400.5699226	-0.843554149	0.042249356	0.989614264	LOC100364509	NC_051351.1	58156637	58157376	-	740	protein_coding	ribosomal protein S9-like && sp|A6QLG5|RS9_BOVIN 40S ribosomal protein S9 OS=Bos taurus OX=9913 GN=RPS9 PE=2 SV=1 && PF01479:S4 domain	-
171069	367.3126122	418.1619695	387.8780925	2331.58805	320.3293064	422.8968795	391.1175581	1024.938079	-1.389216642	0.042268474	0.989614264	Atp5mk	NC_051336.1	245973910	245980702	-	313	protein_coding	ATP synthase membrane subunit k && sp|Q9JJW3|ATPMK_RAT ATP synthase membrane subunit K, mitochondrial OS=Rattus norvegicus OX=10116 GN=Atp5mk PE=1 SV=1 && -	-
102553008	77.3863367	208.0900796	163.4159518	228.6819623	330.5798442	285.9506395	149.6307894	281.737482	-0.912591344	0.042303758	0.989614264	LOC102553008	NC_051351.1	45901942	45914770	+	3672	lncRNA	uncharacterized LOC102553008%2C transcript variant X1 && - && -	-
361778	3.269845213	7.927241128	8.452549231	32.66885176	12.81317225	15.50334793	6.549878524	20.32845731	-1.612197065	0.042340183	0.989614264	Sfxn4	NC_051336.1	259976480	259998778	-	4743	protein_coding	sideroflexin 4%2C transcript variant X7 && sp|Q925N1|SFXN4_MOUSE Sideroflexin-4 OS=Mus musculus OX=10090 GN=Sfxn4 PE=2 SV=2 && -	-
102553429	45.77783298	35.67258508	22.54013128	7.259744836	17.08422967	18.08723925	34.66351645	14.14373792	1.272269897	0.042360351	0.989614264	LOC102553429	NC_051342.1	89363685	89373007	-	8271	lncRNA	uncharacterized LOC102553429 && - && -	-
366360	1056.160004	1003.786908	988.94826	594.0891191	762.8108549	714.8765988	1016.298391	690.5921909	0.556741101	0.042386551	0.989614264	Myorg	NC_051340.1	56654257	56664467	-	4886	protein_coding	myogenesis regulating glycosidase%2C transcript variant X1 && sp|Q69ZQ1|MYORG_MOUSE Myogenesis-regulating glycosidase OS=Mus musculus OX=10090 GN=Myorg PE=1 SV=2 && PF01055:Glycosyl hydrolases family 31	-
novel.66	19.61907128	5.945430846	7.513377094	83.48706561	17.08422967	13.78075371	11.02595974	38.11734967	-1.786354116	0.042439639	0.989614264	-	NC_051337.1	179882303	179883152	+	750	-	- && P21416.3 RecName: Full=Gag polyprotein; AltName: Full=Core polyprotein; Contains: RecName: Full=Matrix protein p15; Short=MA; Contains: RecName: Full=RNA-binding phosphoprotein p12; AltName: Full=pp12; Contains: RecName: Full=Capsid protein p30; Short=CA; Contains: RecName: Full=Nucleocapsid protein p10; Short=NC-gag && PF01140:Matrix protein (MA), p15	-
360746	643.0695585	782.8150614	593.5567904	323.0586452	464.6910471	487.4941626	673.1471368	425.081285	0.661935685	0.042509014	0.989614264	Ppil2	NC_051346.1	83897719	83920970	+	2544	protein_coding	peptidylprolyl isomerase like 2%2C transcript variant X1 && sp|Q9D787|PPIL2_MOUSE RING-type E3 ubiquitin-protein ligase PPIL2 OS=Mus musculus OX=10090 GN=Ppil2 PE=1 SV=2 && -	-
novel.191	0	2.972715423	0.939172137	35.08876671	2.562634451	0.861297107	1.30396252	12.83756609	-3.270907917	0.042575847	0.989614264	-	NC_051341.1	35300137	35300594	+	458	-	- && A6YRY8.1 RecName: Full=40S ribosomal protein SA; AltName: Full=37 kDa laminin receptor precursor; Short=37LRP; AltName: Full=37/67 kDa laminin receptor; Short=LRP/LR; AltName: Full=67 kDa laminin receptor; Short=67LR; AltName: Full=Laminin receptor 1; Short=LamR; AltName: Full=Laminin-binding protein precursor p40; Short=LBP/p40 && PF16122:40S ribosomal protein SA C-terminus	-
120102277	0	0	0	7.259744836	4.271057418	0.861297107	0	4.130699787	-4.4705489	0.043050079	1	LOC120102277	NC_051339.1	81578240	81580768	-	1582	lncRNA	uncharacterized LOC120102277 && - && -	-
120093155	2.179896809	0.990905141	2.81751641	12.09957473	5.125268902	11.19686239	1.99610612	9.473902006	-2.236453242	0.043119879	1	LOC120093155	NC_051336.1	35271852	35375055	-	4553	lncRNA	uncharacterized LOC120093155%2C transcript variant X3 && sp|B5DFC9|NID2_RAT Nidogen-2 OS=Rattus norvegicus OX=10116 GN=Nid2 PE=2 SV=1 && -	-
360910	87.19587234	82.2451267	81.7079759	281.9200911	87.98378281	137.8075371	83.71632498	169.237137	-1.01185973	0.043193843	0.989614264	Abcg3l2	NC_051349.1	4493259	4538264	-	2852	protein_coding	ATP-binding cassette%2C subfamily G (WHITE)%2C member 3-like 2%2C transcript variant X1 && sp|Q99P81|ABCG3_MOUSE ATP-binding cassette sub-family G member 3 OS=Mus musculus OX=10090 GN=Abcg3 PE=1 SV=2 && PF01061:ABC-2 type transporter|PF00005:ABC transporter	-
24479	3686.205503	2297.909022	3179.097683	7335.972157	3521.059736	5012.749163	3054.404069	5289.927018	-0.79227103	0.043250246	0.989614264	Idh1	NC_051344.1	66534146	66563703	-	2272	protein_coding	isocitrate dehydrogenase (NADP(+)) 1%2C transcript variant X1 && sp|P41562|IDHC_RAT Isocitrate dehydrogenase [NADP] cytoplasmic OS=Rattus norvegicus OX=10116 GN=Idh1 PE=1 SV=1 && PF00180:Isocitrate/isopropylmalate dehydrogenase	-
100360584	38.14819415	53.50887761	45.08026256	233.5217922	62.35743831	46.51004378	45.57911144	114.1297581	-1.318530515	0.043258664	0.989614264	LOC100360584	NC_051346.1	83406357	83406788	+	432	pseudogene	- && sp|Q9JHS3|LTOR2_MOUSE Ragulator complex protein LAMTOR2 OS=Mus musculus OX=10090 GN=Lamtor2 PE=1 SV=1 && -	-
171493	13511.00042	20984.39817	19439.92406	6301.458518	12978.03507	11815.27371	17978.44088	10364.92243	0.794506636	0.043281298	0.989614264	Osgin1	NC_051354.1	47471750	47500517	+	3096	protein_coding	oxidative stress induced growth inhibitor 1%2C transcript variant X5 && sp|Q8VC10|OSGI1_MOUSE Oxidative stress-induced growth inhibitor 1 OS=Mus musculus OX=10090 GN=Osgin1 PE=2 SV=1 && -	-
novel.350	3.269845213	34.68167993	23.47930342	0	7.687903353	4.306485535	20.47694286	3.998129629	2.320893788	0.043565029	0.989614264	-	NC_051347.1	9108947	9117601	-	1114	-	- && - && -	-
171047	139.5133957	200.1628385	135.2407877	1061.132704	150.3412211	130.0558632	158.305674	447.1765959	-1.496782653	0.043646445	0.989614264	Dnph1	NC_051344.1	14481296	14484034	-	545	protein_coding	2'-deoxynucleoside 5'-phosphate N-hydrolase 1 && sp|O35820|DNPH1_RAT 2'-deoxynucleoside 5'-phosphate N-hydrolase 1 OS=Rattus norvegicus OX=10116 GN=Dnph1 PE=1 SV=1 && PF05014:Nucleoside 2-deoxyribosyltransferase	-
313047	1144.445825	1297.09483	989.8874321	542.0609477	822.6056587	815.6483603	1143.809362	726.7716556	0.653453989	0.043676459	0.989614264	Yars1	NC_051340.1	141535815	141564029	+	2440	protein_coding	tyrosyl-tRNA synthetase 1 && sp|Q4KM49|SYYC_RAT Tyrosine--tRNA ligase, cytoplasmic OS=Rattus norvegicus OX=10116 GN=Yars1 PE=2 SV=3 && PF00579:tRNA synthetases class I (W and Y)|PF01588:Putative tRNA binding domain	-
314988	195.1007644	151.6084866	173.7468453	72.59744836	136.6738374	90.43619623	173.4853654	99.90249399	0.791799233	0.043695765	0.989614264	Zhx2	NC_051342.1	89226358	89374266	+	5003	protein_coding	zinc fingers and homeoboxes 2%2C transcript variant X1 && sp|Q80VX4|ZHX2_RAT Zinc fingers and homeoboxes protein 2 OS=Rattus norvegicus OX=10116 GN=Zhx2 PE=2 SV=2 && -	Homeobox
296501	127.5239633	113.9540912	143.6933369	658.2168651	146.0701637	130.0558632	128.3904638	311.4476307	-1.276250446	0.04382811	0.989614264	Hat1	NC_051338.1	56217344	56265021	+	1609	protein_coding	histone acetyltransferase 1%2C transcript variant X1 && sp|Q5M939|HAT1_RAT Histone acetyltransferase type B catalytic subunit OS=Rattus norvegicus OX=10116 GN=Hat1 PE=2 SV=1 && PF10394:Histone acetyl transferase HAT1 N-terminus	-
305940	29.42860692	27.74534395	29.11433624	54.44808627	73.46218759	39.61966692	28.76276237	55.84331359	-0.95794634	0.044148536	0.989614264	Sacs	NC_051350.1	35285783	35370335	+	23063	protein_coding	sacsin molecular chaperone%2C transcript variant X9 && sp|Q9JLC8|SACS_MOUSE Sacsin OS=Mus musculus OX=10090 GN=Sacs PE=1 SV=2 && -	-
29482	69.75669787	58.46340332	68.55956598	14.51948967	50.39847753	6.029079749	65.59322239	23.64901565	1.464468777	0.044178646	0.989614264	Slc1a2	NC_051338.1	89005129	89126498	+	2365	protein_coding	solute carrier family 1 member 2%2C transcript variant 2 && sp|P31596|EAA2_RAT Excitatory amino acid transporter 2 OS=Rattus norvegicus OX=10116 GN=Slc1a2 PE=1 SV=2 && PF00375:Sodium:dicarboxylate symporter family	-
306222	51.227575	75.30879071	77.95128735	395.6560936	81.15009095	62.87468881	68.16255102	179.8936244	-1.396154569	0.04429865	0.989614264	Lsm5	NC_051339.1	85951073	85954289	-	539	protein_coding	LSM5 homolog%2C U6 small nuclear RNA and mRNA degradation associated && sp|Q2HJH0|LSM5_BOVIN U6 snRNA-associated Sm-like protein LSm5 OS=Bos taurus OX=9913 GN=LSM5 PE=3 SV=3 && -	-
170509	104.6350468	114.9449964	130.544927	59.28791616	86.27535985	61.1520946	116.7083234	68.90512353	0.757609492	0.044319373	0.989614264	Cyp3a62	NC_051347.1	16397998	16433833	+	1796	protein_coding	cytochrome P450%2C family 3%2C subfamily a%2C polypeptide 62 && sp|P51538|CP3A9_RAT Cytochrome P450 3A9 OS=Rattus norvegicus OX=10116 GN=Cyp3a9 PE=2 SV=2 && PF00067:Cytochrome P450	-
295270	415.270342	541.034207	442.3500764	96.79659781	320.3293064	292.8410164	466.2182085	236.6556402	0.97579689	0.044411893	0.989614264	Sf3b4	NC_051337.1	183732791	183737545	+	1533	protein_coding	splicing factor 3b%2C subunit 4 && sp|Q15427|SF3B4_HUMAN Splicing factor 3B subunit 4 OS=Homo sapiens OX=9606 GN=SF3B4 PE=1 SV=1 && PF00076:RNA recognition motif. (a.k.a. RRM, RBD, or RNP domain)	-
102546438	0	0	0.939172137	21.77923451	1.708422967	0	0.313057379	7.829219158	-4.427729463	0.044533499	1	LOC102546438	NC_051343.1	89735124	89735589	-	466	pseudogene	- && sp|Q3T0X6|RS16_BOVIN 40S ribosomal protein S16 OS=Bos taurus OX=9913 GN=RPS16 PE=2 SV=3 && PF00380:Ribosomal protein S9/S16	-
681031	172.2118479	224.935467	120.2140335	1157.929301	135.8196259	172.2594214	172.4537828	488.6694495	-1.501573134	0.044692773	0.989614264	Snrpg	NC_051339.1	118812278	118819827	+	417	protein_coding	small nuclear ribonucleoprotein polypeptide G && sp|Q3ZBL0|RUXG_BOVIN Small nuclear ribonucleoprotein G OS=Bos taurus OX=9913 GN=SNRPG PE=3 SV=1 && -	-
83575	179.8414867	153.5902969	177.5035338	54.44808627	145.2159522	62.0133917	170.3117725	87.22581006	0.960885304	0.044730985	0.989614264	Cpz	NC_051349.1	75223692	75246946	+	2299	protein_coding	carboxypeptidase Z%2C transcript variant X1 && sp|O54858|CBPZ_RAT Carboxypeptidase Z OS=Rattus norvegicus OX=10116 GN=Cpz PE=2 SV=1 && PF00246:Zinc carboxypeptidase|PF01392:Fz domain|PF13620:Carboxypeptidase regulatory-like domain	-
102548586	11.98943245	22.79081824	20.66178701	75.0173633	23.91792154	36.17447849	18.48067923	45.03658778	-1.272447332	0.044740223	0.989614264	LOC102548586	NC_051351.1	76325269	76332633	-	3962	lncRNA	uncharacterized LOC102548586%2C transcript variant X4 && - && -	-
102555109	3.269845213	1.981810282	7.513377094	52.02817132	3.416845935	7.751673963	4.255010863	21.06556374	-2.286640577	0.044895749	0.989614264	LOC102555109	NC_051352.1	31540676	31544857	+	1139	lncRNA	uncharacterized LOC102555109 && sp|Q9D154|ILEUA_MOUSE Leukocyte elastase inhibitor A OS=Mus musculus OX=10090 GN=Serpinb1a PE=1 SV=1 && -	-
100362397	0	0.990905141	0	24.19914945	0.854211484	0	0.330301714	8.351120312	-4.521761017	0.045076478	1	LOC100362397	NC_051337.1	76440036	76441113	+	1078	pseudogene	- && sp|Q3MHP1|UB2L3_BOVIN Ubiquitin-conjugating enzyme E2 L3 OS=Bos taurus OX=9913 GN=UBE2L3 PE=2 SV=1 && PF00179:Ubiquitin-conjugating enzyme	-
170816	156.9525702	98.09960896	116.457345	258.9308991	109.3390699	394.474075	123.836508	254.2480147	-1.038283007	0.045100966	0.989614264	Olr59	NC_051336.1	157193051	157227707	-	3988	protein_coding	olfactory receptor 59%2C transcript variant X2 && sp|O88628|O51E2_RAT Olfactory receptor 51E2 OS=Rattus norvegicus OX=10116 GN=Or51e2 PE=2 SV=1 && PF13853:Olfactory receptor	-
313974	18.52912287	8.918146269	9.391721368	47.18834143	33.31424786	15.50334793	12.2796635	32.00197907	-1.380724449	0.045151575	0.989614264	Trib2	NC_051341.1	38545971	38570349	-	9759	protein_coding	tribbles pseudokinase 2%2C transcript variant X3 && sp|Q8K4K3|TRIB2_MOUSE Tribbles homolog 2 OS=Mus musculus OX=10090 GN=Trib2 PE=2 SV=2 && -	-
316122	815.2814064	604.452136	780.4520456	3510.086628	688.4944558	886.2747231	733.395196	1694.951936	-1.208192946	0.04516431	0.989614264	Abhd5	NC_051343.1	122000241	122026447	+	4016	protein_coding	abhydrolase domain containing 5%2C lysophosphatidic acid acyltransferase%2C transcript variant X6 && sp|Q6QA69|ABHD5_RAT 1-acylglycerol-3-phosphate O-acyltransferase ABHD5 OS=Rattus norvegicus OX=10116 GN=Abhd5 PE=1 SV=1 && PF00561:alpha/beta hydrolase fold	-
289084	92.64561436	78.28150614	83.58632017	30.24893682	67.48270721	32.72929007	84.83781356	43.48697803	0.95675857	0.045219172	0.989614264	RGD1309104	NC_051348.1	63982587	64199676	-	9869	protein_coding	similar to RIKEN cDNA 1700025G04 gene%2C transcript variant X1 && sp|Q8K207|CA021_MOUSE Uncharacterized protein C1orf21 homolog OS=Mus musculus OX=10090 PE=1 SV=1 && -	-
362699	437.0693101	312.1351194	531.5714294	1968.600808	454.4405093	501.2749163	426.9252863	974.7720779	-1.190339064	0.04527189	0.989614264	Yipf4	NC_051341.1	20950774	20962195	-	1819	protein_coding	Yip1 domain family%2C member 4 && sp|Q8C407|YIPF4_MOUSE Protein YIPF4 OS=Mus musculus OX=10090 GN=Yipf4 PE=1 SV=1 && PF04893:Yip1 domain	-
296207	82.83607873	109.9904706	109.88314	521.4916707	127.2775111	93.02008755	100.9032298	247.2630898	-1.29016031	0.045286984	0.989614264	Smim26	NC_051338.1	131990147	131991779	+	846	protein_coding	small integral membrane protein 26%2C transcript variant X1 && - && -	-
170580	198.3706096	95.12689353	49.77612325	694.5155893	58.08638089	266.1408061	114.4245421	339.5809254	-1.569128837	0.045492119	0.989614264	Fgf21	NC_051336.1	96083495	96084738	-	627	protein_coding	fibroblast growth factor 21 && sp|Q9JJN1|FGF21_MOUSE Fibroblast growth factor 21 OS=Mus musculus OX=10090 GN=Fgf21 PE=2 SV=1 && PF00167:Fibroblast growth factor	-
690634	833.8105293	611.388472	802.0530048	1744.758676	868.7330789	1168.780174	749.084002	1260.75731	-0.750626783	0.04550224	0.989614264	Fbxo3	NC_051338.1	90417262	90449557	+	6205	protein_coding	F-box protein 3 && sp|D4ABP9|FBX3_RAT F-box only protein 3 OS=Rattus norvegicus OX=10116 GN=Fbxo3 PE=3 SV=1 && PF09346:SMI1 / KNR4 family (SUKH-1)|PF04379:ApaG domain|PF12937:F-box-like	-
24329	3542.332314	2195.845792	2846.630747	1931.092126	1762.238291	1899.160121	2861.602951	1864.163513	0.618284537	0.045606294	0.989614264	Egfr	NC_051349.1	91176931	91349722	+	9633	protein_coding	epidermal growth factor receptor%2C transcript variant X1 && sp|Q01279|EGFR_MOUSE Epidermal growth factor receptor OS=Mus musculus OX=10090 GN=Egfr PE=1 SV=1 && -	-
303298	23.97886489	22.79081824	18.78344274	73.80740583	27.33476748	43.06485535	21.85104196	48.06900955	-1.130231676	0.045644172	0.989614264	Rap1gap2	NC_051345.1	59255278	59472536	-	7825	protein_coding	RAP1 GTPase activating protein 2%2C transcript variant X1 && sp|Q5SVL6|RPGP2_MOUSE Rap1 GTPase-activating protein 2 OS=Mus musculus OX=10090 GN=Rap1gap2 PE=1 SV=1 && -	-
103691666	26.1587617	18.82719768	32.87102479	83.48706561	40.14793973	42.20355824	25.95232806	55.2795212	-1.082006259	0.045673581	0.989614264	LOC103691666	NC_051337.1	194044542	194051910	+	7369	pseudogene	- && sp|Q6PD29|ZN513_MOUSE Zinc finger protein 513 OS=Mus musculus OX=10090 GN=Znf513 PE=1 SV=2 && -	-
302980	1443.091687	1109.813758	1295.118377	4060.617278	1428.241601	1764.797772	1282.674607	2417.88555	-0.9143052	0.045909221	0.989614264	Fahd1	NC_051345.1	13873539	13874978	-	1440	protein_coding	fumarylacetoacetate hydrolase domain containing 1 && sp|Q6AYQ8|FAHD1_RAT Acylpyruvase FAHD1, mitochondrial OS=Rattus norvegicus OX=10116 GN=Fahd1 PE=1 SV=1 && PF01557:Fumarylacetoacetate (FAA) hydrolase family	-
100360573	500.2863176	505.3616219	460.194347	2969.235638	454.4405093	422.0355824	488.6140955	1281.90391	-1.391039405	0.045909711	0.989614264	LOC100360573	NC_051354.1	34343914	34344569	+	520	protein_coding	ribosomal protein S12-like && sp|Q76I81|RS12_BOVIN 40S ribosomal protein S12 OS=Bos taurus OX=9913 GN=RPS12 PE=2 SV=1 && PF01248:Ribosomal protein L7Ae/L30e/S12e/Gadd45 family	-
683897	184.2012803	226.9172773	176.5643617	1121.630577	192.1975838	186.9014722	195.8943064	500.2432111	-1.351269194	0.045925042	0.989614264	Mtres1	NC_051355.1	47022343	47038888	-	1292	protein_coding	mitochondrial transcription rescue factor 1%2C transcript variant X2 && sp|Q9CQF4|MRES1_MOUSE Mitochondrial transcription rescue factor 1 OS=Mus musculus OX=10090 GN=Mtres1 PE=1 SV=1 && -	-
289046	178.7515383	214.0355105	293.9608788	41.13855407	146.0701637	142.1140227	228.9159759	109.7742468	1.055977274	0.045994295	0.989614264	Tmem9	NC_051348.1	47458486	47475832	+	1571	protein_coding	transmembrane protein 9%2C transcript variant 1 && sp|Q9CR23|TMEM9_MOUSE Proton-transporting V-type ATPase complex assembly regulator TMEM9 OS=Mus musculus OX=10090 GN=Tmem9 PE=1 SV=1 && PF05434:TMEM9	-
100363521	155.8626218	194.2174076	200.9828373	607.3986513	228.9286776	234.2728131	183.6876222	356.866714	-0.955789082	0.046076998	0.989614264	LOC100363521	NC_051339.1	42141696	42143340	-	933	lncRNA	hypothetical LOC100363521 && sp|A4D0T7|SIM30_HUMAN Small integral membrane protein 30 OS=Homo sapiens OX=9606 GN=SMIM30 PE=3 SV=2 && -	-
691531	579.8525511	786.7786819	347.4936906	4138.054556	533.8821773	395.3353721	571.3749745	1689.090702	-1.563451938	0.046210672	0.989614264	Rps28	NC_051342.1	14607801	14609170	-	339	protein_coding	ribosomal protein S28 && sp|Q56JX6|RS28_BOVIN 40S ribosomal protein S28 OS=Bos taurus OX=9913 GN=RPS28 PE=3 SV=1 && -	-
362897	575.4927575	711.4698912	571.0166591	3287.454453	599.6564615	628.7468881	619.3264359	1505.285934	-1.280810783	0.046255083	0.989614264	Uqcrb	NC_051342.1	63814784	63820150	-	1042	protein_coding	ubiquinol-cytochrome c reductase binding protein && sp|Q9D855|QCR7_MOUSE Cytochrome b-c1 complex subunit 7 OS=Mus musculus OX=10090 GN=Uqcrb PE=1 SV=3 && PF02271:Ubiquinol-cytochrome C reductase complex 14kD subunit	-
363115	71.93659468	98.09960896	113.6398285	248.0412819	99.0885321	190.3466606	94.5586774	179.1588249	-0.918403161	0.046321968	0.989614264	Slc9a9	NC_051343.1	95232889	95797262	+	4439	protein_coding	solute carrier family 9 member A9%2C transcript variant X1 && sp|Q8BZ00|SL9A9_MOUSE Sodium/hydrogen exchanger 9 OS=Mus musculus OX=10090 GN=Slc9a9 PE=2 SV=1 && PF00999:Sodium/hydrogen exchanger family	-
311403	233.2489585	151.6084866	248.8806162	538.4310753	245.1586958	355.7157052	211.2460204	379.7684921	-0.844758289	0.046545756	0.989614264	Mtfr1	NC_051337.1	101678331	101713547	+	3075	protein_coding	mitochondrial fission regulator 1 && sp|G3V9A7|MTFR1_RAT Mitochondrial fission regulator 1 OS=Rattus norvegicus OX=10116 GN=Mtfr1 PE=2 SV=1 && PF05308:Mitochondrial fission regulator	-
303563	2025.124135	2907.315684	2151.643365	839.710486	1647.773952	1663.164714	2361.361061	1383.549717	0.770817401	0.046603178	0.989614264	Nags	NC_051345.1	87098330	87102465	+	2111	protein_coding	N-acetylglutamate synthase && sp|Q8R4H7|NAGS_MOUSE N-acetylglutamate synthase, mitochondrial OS=Mus musculus OX=10090 GN=Nags PE=1 SV=2 && PF04768:NAT, N-acetyltransferase, of N-acetylglutamate synthase	-
304884	328.0744697	280.4261549	179.3818781	356.9374544	667.1391687	378.9707271	262.6275009	467.6824501	-0.833800988	0.046603782	0.989614264	Tor3a	NC_051348.1	68769893	68798738	-	3238	protein_coding	torsin family 3%2C member A%2C transcript variant X1 && sp|Q5M936|TOR3A_RAT Torsin-3A OS=Rattus norvegicus OX=10116 GN=Tor3a PE=2 SV=1 && PF06309:Torsin	-
120103619	1.089948404	0	0	19.35931956	0	2.583891321	0.363316135	7.314403628	-4.3292174	0.046693924	1	LOC120103619	NC_051341.1	127279924	127284440	-	411	lncRNA	uncharacterized LOC120103619 && - && -	-
502374	1100.847888	1382.312672	769.18198	6429.71401	936.2157861	1094.708623	1084.11418	2820.212806	-1.379088127	0.046714891	0.989614264	Polr2l	NC_051336.1	196570051	196572060	-	375	protein_coding	RNA polymerase II%2C I and III subunit L && sp|Q32P78|RPAB5_BOVIN DNA-directed RNA polymerases I, II, and III subunit RPABC5 OS=Bos taurus OX=9913 GN=POLR2L PE=1 SV=1 && -	-
116484	1814.764093	1906.501491	1855.804142	10258.01945	1512.808538	2049.025818	1859.023242	4606.617936	-1.309018351	0.046721479	0.989614264	Txn1	NC_051340.1	72712334	72724564	-	330	protein_coding	thioredoxin 1 && sp|P11232|THIO_RAT Thioredoxin OS=Rattus norvegicus OX=10116 GN=Txn PE=1 SV=2 && PF00085:Thioredoxin	-
246144	110.0847888	195.2083128	107.0656236	65.33770352	64.06586127	96.46527598	137.4529084	75.28961359	0.866597066	0.04675161	0.989614264	Il3ra	NC_051347.1	16318081	16323781	-	1705	protein_coding	interleukin 3 receptor subunit alpha%2C transcript variant X1 && sp|P26952|IL3RA_MOUSE Interleukin-3 receptor subunit alpha OS=Mus musculus OX=10090 GN=Il3ra PE=2 SV=1 && PF09240:Interleukin-6 receptor alpha chain, binding	-
29353	3.269845213	3.963620564	2.81751641	16.93940462	10.2505378	8.61297107	3.350327396	11.9343045	-1.822147413	0.046921381	0.989614264	Phkg1	NC_051347.1	26838822	26854547	+	3224	protein_coding	phosphorylase kinase catalytic subunit gamma 1%2C transcript variant X1 && sp|P13286|PHKG1_RAT Phosphorylase b kinase gamma catalytic chain, skeletal muscle/heart isoform OS=Rattus norvegicus OX=10116 GN=Phkg1 PE=2 SV=2 && PF00069:Protein kinase domain|PF12330:Haspin like kinase domain	-
641434	2115.589853	2644.725821	2101.867242	13895.15162	1894.641071	2151.520173	2287.394305	5980.43762	-1.386439354	0.047102308	0.989614264	Atp5pd	NC_051345.1	100657700	100662960	-	752	protein_coding	ATP synthase peripheral stalk subunit d%2C transcript variant X2 && sp|P31399|ATP5H_RAT ATP synthase subunit d, mitochondrial OS=Rattus norvegicus OX=10116 GN=Atp5pd PE=1 SV=3 && PF05873:ATP synthase D chain, mitochondrial (ATP5H)	-
120094339	4.359793617	0	4.695860684	45.97838396	12.81317225	0.861297107	3.018551434	19.88428444	-2.71191344	0.047129045	0.989614264	LOC120094339	NC_051343.1	65545130	65546714	+	1585	protein_coding	ATP synthase membrane subunit DAPIT%2C mitochondrial-like && sp|Q9JJW3|ATPMK_RAT ATP synthase membrane subunit K, mitochondrial OS=Rattus norvegicus OX=10116 GN=Atp5mk PE=1 SV=1 && -	-
308654	83.92602713	44.59073134	69.49873812	152.4546416	117.8811847	90.43619623	66.00516553	120.2573408	-0.863921904	0.04715238	0.989614264	Zmat1	NC_051356.1	98168388	98199415	-	14713	protein_coding	zinc finger%2C matrin-type 1%2C transcript variant X8 && sp|Q3V0C1|ZMAT1_MOUSE Zinc finger matrin-type protein 1 OS=Mus musculus OX=10090 GN=Zmat1 PE=1 SV=2 && -	-
303242	0	0	0	15.72944714	1.708422967	0	0	5.812623371	-4.961048719	0.047212857	1	Dnah2	NC_051345.1	54142648	54268901	-	17223	protein_coding	dynein%2C axonemal%2C heavy chain 2%2C transcript variant X6 && sp|P0C6F1|DYH2_MOUSE Dynein axonemal heavy chain 2 OS=Mus musculus OX=10090 GN=Dnah2 PE=1 SV=1 && -	-
103691645	0	0	0	15.72944714	1.708422967	0	0	5.812623371	-4.961048719	0.047212857	1	LOC103691645	NC_051337.1	184088345	184092785	-	3967	lncRNA	uncharacterized LOC103691645%2C transcript variant X1 && - && -	-
89804	134.0636537	106.0268501	148.3891976	398.0760085	173.4049312	165.3690445	129.4932338	245.6166614	-0.920646256	0.04729618	0.989614264	Tek	NC_051340.1	109607077	109733805	+	4570	protein_coding	TEK receptor tyrosine kinase && sp|Q02858|TIE2_MOUSE Angiopoietin-1 receptor OS=Mus musculus OX=10090 GN=Tek PE=1 SV=2 && PF10430:Tie-2 Ig-like domain 1|PF07714:Protein tyrosine kinase|PF00041:Fibronectin type III domain	-
306636	62.12705904	49.54525705	62.92453316	75.0173633	115.3185503	110.2460297	58.19894975	100.1939811	-0.787713891	0.047357772	0.989614264	Efnb2	NC_051351.1	80783389	80827420	+	4215	protein_coding	ephrin B2%2C transcript variant X1 && sp|P52800|EFNB2_MOUSE Ephrin-B2 OS=Mus musculus OX=10090 GN=Efnb2 PE=1 SV=1 && PF00812:Ephrin	-
309165	992.9429963	980.0051844	910.9969727	434.3747327	732.0592415	670.0891492	961.3150511	612.1743745	0.649993272	0.047370694	0.989614264	Rela	NC_051336.1	202925001	202935484	+	2447	protein_coding	RELA proto-oncogene%2C NF-kB subunit && sp|Q04207|TF65_MOUSE Transcription factor p65 OS=Mus musculus OX=10090 GN=Rela PE=1 SV=1 && PF16179:Rel homology dimerisation domain|PF00554:Rel homology DNA-binding domain	RHD
120093601	1.089948404	0.990905141	1.878344274	10.88961725	3.416845935	8.61297107	1.319732606	7.639811419	-2.512394924	0.047772942	1	LOC120093601	NC_051342.1	53031231	53044412	-	4685	lncRNA	uncharacterized LOC120093601%2C transcript variant X3 && - && -	-
120100732	11.98943245	10.89995655	4.695860684	36.29872418	26.48055599	12.9194566	9.195083227	25.23291226	-1.455071415	0.047821724	0.989614264	LOC120100732	NC_051337.1	55575986	55580855	-	4572	lncRNA	uncharacterized LOC120100732 && - && -	-
314818	1.089948404	0	0	10.88961725	4.271057418	0.861297107	0.363316135	5.34065726	-3.873274197	0.047835039	1	E2f7	NC_051342.1	46150533	46192739	+	5553	protein_coding	E2F transcription factor 7%2C transcript variant X1 && sp|D4A4D7|E2F7_RAT Transcription factor E2F7 OS=Rattus norvegicus OX=10116 GN=E2f7 PE=3 SV=1 && -	E2F
295445	9.809535639	3.963620564	9.391721368	0	2.562634451	0.861297107	7.721625857	1.141310519	2.678333327	0.047927146	1	Dkk2	NC_051337.1	220568338	220660225	+	3087	protein_coding	dickkopf WNT signaling pathway inhibitor 2 && sp|Q9QYZ8|DKK2_MOUSE Dickkopf-related protein 2 OS=Mus musculus OX=10090 GN=Dkk2 PE=1 SV=2 && -	-
685045	135.1536021	122.8722375	144.6325091	519.0717558	163.1543934	157.6173706	134.2194496	279.9478399	-1.057977027	0.047977662	0.989614264	Abracl	NC_051336.1	12654951	12665143	-	679	protein_coding	ABRA C-terminal like && sp|Q4KML4|ABRAL_MOUSE Costars family protein ABRACL OS=Mus musculus OX=10090 GN=Abracl PE=1 SV=1 && PF14705:Costars	-
207117	0	0.990905141	0	12.09957473	3.416845935	0.861297107	0.330301714	5.459239256	-3.902754997	0.048026539	1	Dnah8	NC_051355.1	8692939	8946780	+	14762	protein_coding	dynein%2C axonemal%2C heavy chain 8%2C transcript variant X4 && sp|Q91XQ0|DYH8_MOUSE Dynein axonemal heavy chain 8 OS=Mus musculus OX=10090 GN=Dnah8 PE=1 SV=2 && PF18199:Dynein heavy chain C-terminal domain|PF03028:Dynein heavy chain region D6 P-loop domain|PF12775:P-loop containing dynein motor region|PF08393:Dynein heavy chain, N-terminal region 2|PF17857:AAA+ lid domain|PF12777:Microtubule-bin…	-
303700	468.6778138	461.7617957	406.6615352	215.3724301	335.7051131	305.760473	445.7003816	285.6126721	0.639965543	0.048121632	0.989614264	Usp36	NC_051345.1	103497349	103528877	-	5970	protein_coding	ubiquitin specific peptidase 36%2C transcript variant X2 && sp|B1AQJ2|UBP36_MOUSE Ubiquitin carboxyl-terminal hydrolase 36 OS=Mus musculus OX=10090 GN=Usp36 PE=1 SV=1 && -	-
103692300	0	3.963620564	0.939172137	26.6190644	3.416845935	4.306485535	1.634264234	11.44746529	-2.778646697	0.048451783	0.989614264	LOC103692300	NC_051340.1	22916042	22921564	+	599	lncRNA	uncharacterized LOC103692300 && - && -	-
102554140	3.269845213	4.954525705	2.81751641	14.51948967	11.10474929	11.19686239	3.680629109	12.27370045	-1.732491031	0.048540207	0.989614264	LOC102554140	NC_051342.1	22915244	22918204	+	2255	lncRNA	uncharacterized LOC102554140%2C transcript variant X3 && - && -	-
81775	1056.160004	1073.150268	622.6711267	4100.545875	984.9058406	1062.84063	917.3271327	2049.430782	-1.159450409	0.048695911	0.989614264	Rps21	NC_051338.1	167346437	167347459	+	345	protein_coding	ribosomal protein S21 && sp|P05765|RS21_RAT 40S ribosomal protein S21 OS=Rattus norvegicus OX=10116 GN=Rps21 PE=1 SV=1 && -	-
29332	123.1641697	129.8085735	158.7200911	642.487418	171.6965082	131.7784574	137.2309448	315.3207945	-1.197866926	0.048699759	0.989614264	Stmn1	NC_051340.1	146680757	146687154	+	1300	protein_coding	stathmin 1%2C transcript variant X1 && sp|P13668|STMN1_RAT Stathmin OS=Rattus norvegicus OX=10116 GN=Stmn1 PE=1 SV=2 && PF00836:Stathmin family	-
690120	6.539690426	1.981810282	3.756688547	39.9285966	7.687903353	5.167782642	4.092729752	17.59476086	-2.095049935	0.048969125	0.989614264	LOC690120	NC_051342.1	91205249	91206171	-	776	lncRNA	hypothetical protein LOC690120 && - && -	-
60466	167.8520543	142.6903403	227.2796571	517.8617983	235.7623695	240.3018928	179.2740172	331.3086869	-0.883640823	0.049028103	0.989614264	Stx7	NC_051336.1	21197075	21237320	-	2243	protein_coding	syntaxin 7%2C transcript variant X1 && sp|O70257|STX7_RAT Syntaxin-7 OS=Rattus norvegicus OX=10116 GN=Stx7 PE=1 SV=4 && PF05739:SNARE domain|PF14523:Syntaxin-like protein	-
25488	479.5772979	598.5067051	506.2137817	3177.348323	451.8778748	483.187677	528.0992616	1370.804625	-1.375662193	0.049077759	0.989614264	Ndufa5	NC_051339.1	52997327	53005685	-	546	protein_coding	NADH_ubiquinone oxidoreductase subunit A5 && sp|Q63362|NDUA5_RAT NADH dehydrogenase [ubiquinone] 1 alpha subcomplex subunit 5 OS=Rattus norvegicus OX=10116 GN=Ndufa5 PE=1 SV=3 && PF04716:ETC complex I subunit conserved region	-
120100875	9.809535639	11.89086169	4.695860684	0	0.854211484	3.445188428	8.798752671	1.433133304	2.546895335	0.049109562	1	LOC120100875	NC_051337.1	182524028	182525152	-	752	lncRNA	uncharacterized LOC120100875 && sp|Q9JL61|RFX5_MOUSE DNA-binding protein Rfx5 OS=Mus musculus OX=10090 GN=Rfx5 PE=1 SV=2 && -	-
94269	321.5347793	270.5171035	306.1701166	545.6908202	411.7299351	406.5322345	299.4073331	454.6509966	-0.60168166	0.049117644	0.989614264	Fez2	NC_051341.1	16654572	16694628	+	5000	protein_coding	fasciculation and elongation protein zeta 2%2C transcript variant X5 && sp|P97578|FEZ2_RAT Fasciculation and elongation protein zeta-2 OS=Rattus norvegicus OX=10116 GN=Fez2 PE=2 SV=2 && PF07763:FEZ-like protein	-
362377	37.05824575	29.72715423	54.47198393	44.76842649	76.02482204	136.0849429	40.41912797	85.62606381	-1.085951819	0.049118886	0.989614264	Herc3	NC_051339.1	87952202	88042492	+	7401	protein_coding	HECT and RLD domain containing E3 ubiquitin protein ligase 3 && sp|Q15034|HERC3_HUMAN Probable E3 ubiquitin-protein ligase HERC3 OS=Homo sapiens OX=9606 GN=HERC3 PE=1 SV=1 && PF00415:Regulator of chromosome condensation (RCC1) repeat|PF00632:HECT-domain (ubiquitin-transferase)	-
29168	202.7304032	228.8990876	334.3452807	1263.195601	109.3390699	617.5500257	255.3249238	663.3615657	-1.376606424	0.049148935	0.989614264	Ubd	NC_051355.1	1385487	1387438	-	672	protein_coding	ubiquitin D && sp|Q921A3|UBD_RAT Ubiquitin D OS=Rattus norvegicus OX=10116 GN=Ubd PE=1 SV=1 && PF00240:Ubiquitin family	-
novel.8	3.269845213	0	0	16.93940462	7.687903353	2.583891321	1.089948404	9.070399764	-3.096838775	0.049208128	1	-	NC_051336.1	78514182	78517181	+	339	-	- && - && -	-
58868	316.0850372	123.8631426	235.7322063	417.4353281	275.0560977	604.6305691	225.2267954	432.3739983	-0.941447234	0.049246649	0.989614264	Fzd1	NC_051339.1	29310303	29314701	+	4399	protein_coding	frizzled class receptor 1 && sp|Q08463|FZD1_RAT Frizzled-1 OS=Rattus norvegicus OX=10116 GN=Fzd1 PE=1 SV=1 && -	-
315664	227.7992165	222.9536567	332.4669364	546.9007776	338.2677475	402.225749	261.0732699	429.1314247	-0.715302677	0.04924787	0.989614264	Poglut3	NC_051343.1	53777614	53795404	+	4059	protein_coding	protein O-glucosyltransferase 3 && sp|Q566E5|PLGT3_RAT Protein O-glucosyltransferase 3 OS=Rattus norvegicus OX=10116 GN=Poglut3 PE=2 SV=1 && PF05686:Glycosyl transferase family 90|PF00630:Filamin/ABP280 repeat	-
24575	149.3229314	194.2174076	225.4013128	30.24893682	141.7991063	93.02008755	189.6472173	88.35604355	1.09673547	0.049304388	0.989614264	Mx1	NC_051346.1	36799659	36825209	-	3854	protein_coding	myxovirus (influenza virus) resistance 1%2C transcript variant X3 && sp|P18588|MX1_RAT Interferon-induced GTP-binding protein Mx1 OS=Rattus norvegicus OX=10116 GN=Mx1 PE=1 SV=1 && PF02212:Dynamin GTPase effector domain|PF00350:Dynamin family|PF01031:Dynamin central region	-
120101578	0	1.981810282	0.939172137	10.88961725	3.416845935	6.890376856	0.973660806	7.065613348	-2.823514296	0.049575001	1	LOC120101578	NC_051338.1	60645345	60664056	-	8973	lncRNA	uncharacterized LOC120101578 && - && -	-
679869	207.0901968	153.5902969	254.5156491	650.9571203	260.5345025	267.8634003	205.0653809	393.118341	-0.93698598	0.049839973	0.989614264	Tcf7l2	NC_051336.1	254785956	254978967	+	4651	protein_coding	transcription factor 7 like 2%2C transcript variant X49 && sp|Q924A0|TF7L2_MOUSE Transcription factor 7-like 2 OS=Mus musculus OX=10090 GN=Tcf7l2 PE=1 SV=2 && -	-
305150	3287.284387	2672.471165	2900.163558	9367.490753	2718.100941	4791.395806	2953.30637	5625.6625	-0.929580837	0.049867491	0.989614264	Hsd17b13	NC_051349.1	5751697	5766809	+	1735	protein_coding	hydroxysteroid (17-beta) dehydrogenase 13%2C transcript variant X1 && sp|Q5M875|DHB13_RAT 17-beta-hydroxysteroid dehydrogenase 13 OS=Rattus norvegicus OX=10116 GN=Hsd17b13 PE=1 SV=1 && PF00106:short chain dehydrogenase	-
140608	571.1329638	1001.805098	340.9194856	4392.145626	550.9664069	549.5075543	637.9525157	1830.873196	-1.52073788	0.049964913	0.989614264	Atp5me	NC_051349.1	1319868	1320996	+	289	protein_coding	ATP synthase membrane subunit e && sp|P29419|ATP5I_RAT ATP synthase subunit e, mitochondrial OS=Rattus norvegicus OX=10116 GN=Atp5me PE=1 SV=3 && -	-
