# Supplementary material for: The Extract of Camellia Seed Cake Alleviates Metabolic Dysfunction-Associated Steatotic Liver Disease (MASLD) in Mice by Promoting Coenzyme Q Synthesis
Source: Nutrients. 2025 Mar 15;17(6):1032. doi: 10.3390/nu17061032 (PMC11944731; doi:10.3390/nu17061032)
Supplement: Supplementary file 1 [file nutrients-17-01032-s001.zip › Table S3.xlsx]

## Sheet: Sheet1
Compound_ID	Name	Formula	Molecular Weight	RT [min]	Lipid Subclass	lipidmaps_Results	lipidblast_Results	M3	M5	M7	H3	H7	H8	L6	L7	L8	N2	N4	N6	QC1	QC2	_QC3
Com_2031_pos	PS (20:3/22:6)	C48 H76 N O10 P	857.521	11.873	PS	Partial match	Full match	7.87369e+07	6.4234e+07	1.32644e+08	7.5653e+07	7.11525e+07	5.88968e+07	1.21352e+08	7.31359e+07	8.84535e+07	7.8831e+07	9.76752e+07	6.64291e+07	5.98285e+07	8.57744e+07	7.77139e+07
Com_1807_pos	Cer-NDS (d18:0/24:1)	C42 H83 N O3	649.637	15.688	Cer	Partial match	Full match	1.11979e+08	6.98038e+07	5.25081e+07	1.2368e+08	1.0883e+08	6.51135e+07	1.07299e+08	9.11717e+07	8.15032e+07	6.54146e+07	8.41582e+07	1.02177e+08	9.8364e+07	8.86643e+07	6.97255e+07
Com_1227_pos	PE (19:0/20:5)	C44 H78 N O8 P	779.543	12.556	PE	Partial match	Full match	8.48543e+07	1.89168e+08	5.35594e+07	8.60987e+07	2.70175e+07	1.15191e+08	1.1104e+08	9.59054e+07	6.36124e+07	2.04867e+08	1.65969e+08	2.48956e+08	1.13928e+08	1.06576e+08	9.2131e+07
Com_611_pos	SM (d25:1/18:0)	C48 H97 N2 O6 P	828.709	15.973	SM	Partial match	Full match	6.34309e+08	4.66044e+08	2.6809e+08	4.58912e+08	4.56989e+08	6.05e+08	3.09707e+08	4.23556e+08	5.85388e+08	5.44827e+08	3.17258e+08	6.44557e+08	7.0531e+08	5.42164e+08	4.98808e+08
Com_892_pos	PC (22:6e/13:1)	C43 H74 N O7 P	747.52	12.195	PC	Partial match	Full match	3.72141e+08	3.60162e+08	1.77218e+08	2.5715e+08	2.4e+08	3.08251e+08	2.67943e+08	1.29874e+08	3.08104e+08	3.99617e+08	3.14936e+08	4.27278e+08	3.28598e+08	2.86043e+08	2.32758e+08
Com_3119_pos	PE (18:0/17:1)	C40 H78 N O8 P	731.546	13.643	PE	Partial match	Full match	2.5857e+07	2.14845e+07	1.40094e+07	3.24242e+07	1.83681e+07	2.81152e+07	1.90556e+07	2.4744e+07	1.88764e+07	2.02684e+07	3.11602e+07	3.55106e+07	3.73795e+07	2.67232e+07	1.92266e+07
Com_2414_pos	TAG (18:2-22:6-22:6)	C65 H98 O6	974.737	16.388	TAG	Partial match	Full match	1.53103e+06	2.49052e+06	1.78023e+06	2.88986e+06	1.72415e+06	3.68636e+06	1.86918e+06	1.6248e+06	1.49093e+06	7.60033e+07	2.26512e+07	2.96322e+07	1.01871e+07	9.27574e+06	8.25486e+06
Com_2191_pos	SM (d21:2/15:0)	C41 H81 N2 O6 P	728.582	11.588	SM	Partial match	Full match	4.46413e+07	9.11832e+07	6.42768e+07	1.07862e+08	9.98801e+07	9.48405e+07	9.1833e+07	5.72471e+07	6.10061e+07	3.04883e+07	4.20736e+07	3.54263e+07	5.83864e+07	6.31326e+07	7.30201e+07
Com_3167_pos	PS (19:1/20:5)	C45 H76 N O10 P	821.518	11.208	PS	Partial match	Full match	1.1251e+07	1.31887e+07	1.3028e+07	9.15779e+06	1.15064e+07	1.11266e+07	1.12433e+07	9.56293e+06	1.53597e+07	1.79052e+07	1.80509e+07	4.14025e+07	8.7999e+06	1.27927e+07	1.02376e+07
Com_3363_pos	PE (16:0e/18:3)	C39 H74 N O7 P	699.519	12.758	PE	Partial match	Full match	1.7672e+07	2.21065e+07	1.46045e+07	1.35124e+07	1.27863e+07	1.45732e+07	2.37115e+07	1.35908e+07	1.3225e+07	4.01756e+07	2.34851e+07	2.53024e+07	1.84226e+07	1.44391e+07	1.70738e+07
Com_481_pos	SM (d20:0/15:1)	C40 H81 N2 O6 P	716.581	12.048	SM	Partial match	Full match	8.36571e+08	6.14443e+08	5.75403e+08	6.31328e+08	5.66839e+08	7.54359e+08	9.38615e+08	6.99789e+08	5.83607e+08	1.09294e+09	4.99954e+08	1.21405e+09	5.78177e+08	8.57552e+08	9.56428e+08
Com_1254_pos	PC (18:3/18:3)	C44 H76 N O8 P	777.532	9.685	PC	Partial match	Full match	1.78264e+07	2.30404e+07	1.43132e+07	2.15699e+07	2.29224e+07	2.00852e+07	1.80501e+07	1.93962e+07	1.81445e+07	6.78983e+07	3.4225e+08	6.60635e+07	3.67049e+07	3.81764e+07	3.74171e+07
Com_5161_pos	PE (14:1e/26:4)	C45 H82 N O7 P	779.583	13.584	PE	Partial match	Full match	1.43549e+07	1.26785e+07	8.28414e+06	8.05826e+06	1.08836e+07	9.95969e+06	1.32181e+07	1.30634e+07	1.2842e+07	7.05146e+06	6.03554e+06	1.13851e+07	1.28433e+07	8.00332e+06	7.20121e+06
Com_8085_pos	PC (17:1/17:2)	C42 H78 N O8 P	755.546	8.457	PC	Partial match	Full match	1.82235e+06	1.70056e+06	856438	2.61612e+06	1.46597e+06	2.87842e+06	2.87499e+06	1.77646e+06	1.20664e+06	1.08771e+06	2.51935e+06	3.90001e+06	1.71954e+06	1.93196e+06	2.08666e+06
Com_6684_pos	PC (2:0/22:6)	C32 H52 N O8 P	609.344	2.368	PC	No results	Full match	2.41342e+06	1.28381e+06	3.26818e+06	1.68442e+06	2.14001e+06	2.66267e+06	2.19927e+06	2.3077e+06	2.79484e+06	1.39547e+06	2.43903e+06	7.80105e+06	2.12991e+06	2.65141e+06	2.54689e+06
Com_4575_pos	PS (20:1/20:2)	C46 H84 N O10 P	841.583	13.851	PS	Partial match	Full match	1.85617e+07	2.20766e+07	1.23592e+07	1.13887e+07	1.0541e+07	1.86732e+07	1.44647e+07	1.35508e+07	1.62459e+07	7.21232e+06	6.43918e+06	1.02113e+07	1.13893e+07	1.39558e+07	6.44098e+06
Com_1715_pos	PC (22:5/22:5)	C52 H84 N O8 P	881.593	10.983	PC	Partial match	Full match	5.72394e+07	1.24606e+07	7.38102e+07	5.50779e+07	9.79833e+07	5.311e+07	4.97954e+07	8.25673e+07	1.29546e+08	4.89221e+07	6.7864e+07	5.22219e+07	6.5519e+07	5.57335e+07	6.48176e+07
Com_1050_pos	SM (d14:0/19:1)	C38 H77 N2 O6 P	688.552	10.702	SM	Partial match	Full match	2.78323e+08	2.95065e+08	1.67383e+08	1.90483e+08	2.29827e+08	2.35658e+08	1.69153e+08	2.15874e+08	2.9647e+08	2.96148e+08	2.3754e+08	3.41029e+08	1.97091e+08	2.31929e+08	2.58283e+08
Com_5730_pos	LPC 17:1	C25 H50 N O7 P	507.334	2.727	PC	Partial match	Full match	4.04619e+06	2.95447e+06	5.12108e+06	2.39949e+06	4.92221e+06	2.62311e+06	4.09538e+06	1.32145e+07	3.78459e+06	7.92932e+06	1.2475e+07	1.1565e+07	4.02771e+06	5.14228e+06	5.07875e+06
Com_255_pos	PE (18:0e/20:5)	C43 H78 N O7 P	751.552	13.8	PE	Partial match	Full match	3.05502e+09	2.9357e+09	2.04061e+09	2.47659e+09	2.215e+09	2.93534e+09	3.42971e+09	2.2026e+09	2.47502e+09	1.46124e+09	1.367e+09	2.25618e+09	3.03156e+09	1.99003e+09	2.00086e+09
Com_1987_pos	PC (22:6e/18:0)	C48 H86 N O7 P	819.613	13.405	PC	Partial match	Full match	9.25934e+07	6.44303e+07	4.75025e+07	7.27061e+07	4.96227e+07	7.95548e+07	6.51783e+07	5.89043e+07	6.37958e+07	6.6539e+07	4.73498e+07	8.77501e+07	8.61355e+07	5.65109e+07	5.83294e+07
Com_2708_pos	PE (16:2e/20:4)	C41 H72 N O7 P	721.506	11.702	PE	Partial match	Full match	1.13501e+07	1.34976e+07	7.31474e+06	1.14097e+07	1.08704e+07	1.85005e+07	1.14212e+07	1.07784e+07	9.3047e+06	4.43288e+07	8.17845e+07	2.98091e+07	1.50948e+07	2.11291e+07	2.17917e+07
Com_1337_pos	PC (20:0/22:5)	C50 H90 N O8 P	863.64	13.96	PC	Partial match	Full match	1.94154e+08	1.44815e+08	1.38342e+08	1.32351e+08	1.17594e+08	1.48757e+08	1.56659e+08	1.5311e+08	1.54575e+08	1.35323e+08	9.89696e+07	1.57228e+08	1.78777e+08	1.28904e+08	1.21274e+08
Com_3391_pos	PC (20:0/20:1)	C48 H94 N O8 P	843.671	15.461	PC	Partial match	Full match	2.70334e+07	2.20603e+07	1.75474e+07	1.47338e+07	1.73479e+07	1.94107e+07	3.19091e+07	2.39542e+07	3.65263e+07	2.03755e+07	2.18485e+07	3.08566e+07	2.55035e+07	1.95872e+07	1.65154e+07
Com_2306_pos	PC (19:0/20:5)	C47 H84 N O8 P	821.594	12.584	PC	Partial match	Full match	2.63054e+07	3.8176e+07	2.94828e+07	2.86223e+07	2.89355e+07	1.96027e+07	2.34629e+07	3.03417e+07	2.69282e+07	6.19598e+07	1.08985e+08	5.58386e+07	2.74382e+07	3.20366e+07	2.43422e+07
Com_77_pos	HexCer-NS (d18:1/24:0)	C48 H93 N O8	811.693	15.636	HexCer	Partial match	Full match	1.19422e+10	9.09947e+09	2.60255e+08	7.90896e+09	2.47172e+08	1.53692e+09	2.88436e+08	5.83607e+09	9.31195e+09	8.82694e+09	3.74891e+08	7.77945e+09	9.36913e+09	8.01127e+09	7.55297e+09
Com_4896_pos	TAG (18:1-20:2-22:4)	C63 H108 O6	960.816	17.696	TAG	Partial match	Full match	1.11556e+07	1.08656e+07	9.86789e+06	4.63463e+06	1.01606e+07	7.17431e+06	8.93093e+06	8.4944e+06	6.23822e+06	1.80782e+07	2.05385e+06	9.1151e+06	1.47151e+07	1.32269e+07	1.46178e+07
Com_277_pos	PE (16:1e/22:5)	C43 H76 N O7 P	749.536	12.559	PE	Partial match	Full match	1.50918e+09	1.99004e+09	8.40979e+08	1.69601e+09	9.98773e+08	1.83883e+09	1.19706e+09	1.48666e+09	9.77508e+08	3.26622e+09	1.86756e+09	3.05249e+09	1.1008e+09	1.69318e+09	1.01809e+09
Com_177_pos	PE (21:2/20:5)	C46 H78 N O8 P	803.544	12.151	PE	Partial match	Full match	4.8679e+09	4.68121e+09	3.86591e+09	4.06756e+09	3.99095e+09	4.27563e+09	4.15841e+09	2.91573e+09	4.00615e+09	3.24852e+09	3.42079e+07	3.03944e+09	4.24104e+09	3.6923e+09	6.21719e+09
Com_1757_pos	PE (18:2/19:2)	C42 H76 N O8 P	753.531	12.293	PE	Partial match	Full match	4.52302e+07	5.81288e+07	4.19366e+07	4.23301e+07	5.38512e+07	5.1291e+07	3.83754e+07	4.39361e+07	3.57693e+07	1.08895e+08	1.51583e+08	1.2298e+08	7.5086e+07	5.55507e+07	5.04442e+07
Com_985_pos	PE (19:1/20:5)	C44 H76 N O8 P	777.532	12.23	PE	Partial match	Full match	2.1336e+08	1.94798e+08	2.1929e+08	1.67686e+08	1.62659e+08	2.29891e+08	2.35539e+08	1.91641e+08	2.13867e+08	3.01037e+08	2.26119e+08	3.73613e+08	2.11921e+08	1.76765e+08	1.99549e+08
Com_6942_pos	PC (5:0/13:1)	C26 H50 N O8 P	535.327	1.278	PC	Partial match	Full match	1.71435e+06	1.24589e+06	2.11969e+06	2.21269e+06	2.58279e+06	2.10995e+06	2.59711e+06	3.10505e+06	1.16401e+06	3.15098e+06	6.39852e+06	6.8274e+06	2.54287e+06	2.38874e+06	1.94213e+06
Com_2705_pos	LPC 14:0	C22 H46 N O7 P	467.302	1.997	PC	Partial match	Full match	1.15703e+07	1.06452e+07	1.43479e+07	1.18555e+07	1.37804e+07	9.79632e+06	1.13317e+07	6.62235e+07	1.28591e+07	2.26546e+07	3.28867e+07	3.0882e+07	1.53463e+07	1.63558e+07	1.39567e+07
Com_32_pos	PC (22:6e/16:0)	C46 H82 N O7 P	791.584	12.242	PC	Partial match	Full match	7.70565e+08	1.8361e+10	1.4076e+10	11507795271	13238293815	1.27749e+10	6.27033e+08	4.31998e+08	16094354482	2.32602e+10	1.71388e+10	2.61747e+10	1.71365e+10	1.44359e+10	1.50141e+10
Com_2236_pos	PC (21:2/21:2)	C50 H92 N O8 P	865.656	14.943	PC	Partial match	Full match	7.09767e+07	5.77881e+07	3.28505e+07	5.08092e+07	2.96702e+07	5.95535e+07	3.39763e+07	3.91223e+07	5.82286e+07	6.97922e+07	5.10073e+07	7.75277e+07	6.99275e+07	3.97759e+07	3.85302e+07
Com_3531_pos	PC (6:0/16:4)	C30 H52 N O8 P	585.344	2.537	PC	No results	Full match	1.21895e+07	9.12477e+06	1.55175e+07	1.0165e+07	1.70781e+07	1.60761e+07	1.35133e+07	1.25555e+07	1.47489e+07	1.11529e+07	1.52149e+07	3.29968e+07	1.41191e+07	1.48948e+07	1.35171e+07
Com_7919_pos	PE (17:1/17:1)	C39 H74 N O8 P	715.514	12.747	PE	Partial match	Full match	1.43438e+06	1.09736e+06	1.02083e+06	2.5607e+06	2.92481e+06	1.71102e+06	1.51824e+06	969276	942739	1.44939e+06	1.11807e+06	4.26836e+06	1.31827e+06	1.8802e+06	1.07115e+06
Com_4863_pos	PC (18:2e/19:2)	C45 H84 N O7 P	781.6	14.979	PC	Partial match	Full match	1.47131e+07	1.56955e+07	1.025e+07	1.3265e+07	8.77688e+06	1.59112e+07	1.71245e+07	1.56202e+07	1.64675e+07	3.44531e+06	4.30441e+06	5.98862e+06	1.48843e+07	1.02267e+07	1.15251e+07
Com_1019_pos	PS (18:1/20:5)	C44 H74 N O10 P	807.505	10.596	PS	Partial match	Full match	2.67733e+08	1.55717e+08	2.33286e+08	1.03082e+08	1.74658e+08	2.34123e+08	1.41459e+08	1.38504e+08	2.50288e+08	1.2756e+08	1.12704e+08	3.54249e+08	1.63796e+08	1.42607e+08	1.75573e+08
Com_517_pos	PE (18:2/20:3)	C43 H76 N O8 P	765.529	13.413	PE	Partial match	Full match	5.61966e+08	1.07946e+09	5.53161e+08	8.66841e+08	8.17319e+08	7.22463e+08	7.09614e+08	4.61263e+08	4.27962e+08	1.20957e+09	1.09103e+09	7.5742e+08	7.17566e+08	7.34762e+08	6.62134e+08
Com_1532_pos	PC (17:0/18:5)	C43 H76 N O8 P	765.531	10.772	PC	Partial match	Full match	1.5207e+08	1.76583e+08	6.13201e+07	1.32814e+08	1.43586e+08	1.82513e+08	1.12269e+08	9.08696e+07	1.54488e+08	1.74268e+08	1.07732e+08	1.44926e+08	1.28585e+08	1.42422e+08	9.17328e+07
Com_3354_pos	PC (16:2/16:2)	C40 H72 N O8 P	725.5	9.14	PC	Partial match	Full match	8.53748e+06	8.94306e+06	6.55925e+06	1.11605e+07	8.95287e+06	1.16734e+07	9.51081e+06	5.84555e+06	1.23322e+07	4.03506e+07	2.13162e+07	2.14222e+07	1.27724e+07	1.24166e+07	1.16855e+07
Com_504_pos	PE (20:2/20:2)	C45 H82 N O8 P	795.577	13.932	PE	Partial match	Full match	1.02082e+09	8.93965e+08	7.4644e+08	5.92426e+08	8.34167e+08	9.38587e+08	1.17677e+09	7.89303e+08	7.20749e+08	4.88434e+08	3.71704e+08	5.69471e+08	9.84963e+08	7.90124e+08	6.88905e+08
Com_2018_pos	Cer-NS (d18:1/42:2)	C60 H115 N O3	897.888	18.304	Cer	No results	Full match	9.14058e+07	5.87426e+07	3.65712e+07	2.45194e+07	3.00986e+07	2.6069e+07	1.85413e+07	1.85636e+07	1.67521e+07	1.27341e+07	1.76892e+07	1.60385e+07	4.55246e+07	2.78265e+07	2.52929e+07
Com_6725_pos	PC (9:0/10:0)	C27 H54 N O8 P	551.359	4.581	PC	Partial match	Full match	5.93045e+06	4.14246e+06	2.84081e+06	1.82738e+06	2.18376e+06	4.35311e+06	3.66405e+06	3.60557e+06	3.95192e+06	3.42486e+06	4.53101e+06	7.60113e+06	3.89579e+06	3.40093e+06	3.39695e+06
Com_711_pos	PC (19:2/19:2)	C46 H84 N O8 P	809.594	14.831	PC	Partial match	Full match	4.17769e+08	7.30918e+08	6.52443e+08	3.1935e+08	6.09788e+08	2.54687e+08	5.3612e+08	3.63132e+08	2.67724e+08	3.57813e+08	1.38406e+08	3.52174e+08	3.32659e+08	2.4302e+08	3.6847e+08
Com_941_pos	PC (14:0e/20:2)	C42 H82 N O7 P	743.583	12.62	PC	Partial match	Full match	2.87442e+08	3.01391e+08	1.72444e+08	2.75647e+08	2.24549e+08	2.32265e+08	2.00803e+08	2.22924e+08	2.12504e+08	3.7583e+08	4.01456e+08	3.98463e+08	2.48683e+08	1.99218e+08	2.19072e+08
Com_5312_pos	Cer-NS (d18:1/32:2)	C50 H95 N O3	757.731	16.653	Cer	No results	Full match	1.33821e+07	1.45232e+07	8.43144e+06	8.12513e+06	6.68474e+06	6.24488e+06	6.62116e+06	1.30223e+07	8.94944e+06	6.21846e+06	5.92434e+06	5.12118e+06	9.43209e+06	1.00745e+07	6.86693e+06
Com_4746_pos	LPC 19:1	C27 H54 N O7 P	535.364	4.46	PC	Partial match	Full match	5.11113e+06	3.28856e+06	4.72749e+06	3.2305e+06	3.27654e+06	2.71356e+06	3.8031e+06	2.10539e+07	3.24618e+06	6.32168e+06	9.69394e+06	1.04746e+07	4.55285e+06	5.74525e+06	4.7109e+06
Com_1001_pos	PC (16:0e/18:0)	C42 H86 N O7 P	747.614	14.587	PC	Partial match	Full match	3.5149e+08	2.42368e+08	2.02691e+08	2.96696e+08	2.01465e+08	2.3415e+08	2.50445e+08	2.59583e+08	2.76193e+08	1.60933e+08	1.64639e+08	2.60173e+08	2.9221e+08	2.43041e+08	2.18458e+08
Com_2904_pos	DAG (16:0/18:3)	C37 H66 O5	590.49	13.086	DAG	Partial match	Full match	2.48023e+07	1.41571e+07	2.73021e+07	2.60799e+07	2.1823e+07	2.60777e+07	2.48019e+07	3.20383e+07	2.16642e+07	5.44923e+07	3.80733e+07	2.95642e+07	3.12195e+07	2.36408e+07	2.38878e+07
Com_2223_pos	SM (d17:0/26:2)	C48 H95 N2 O6 P	826.696	15.42	SM	Partial match	Full match	7.72398e+07	1.29794e+07	1.06469e+07	1.24966e+07	1.24482e+07	1.12872e+07	1.36252e+07	1.58515e+07	1.45412e+07	1.96368e+07	1.49174e+07	1.95367e+07	1.61855e+07	1.53163e+07	9.55938e+06
Com_1954_pos	PC (22:5e/16:0)	C46 H84 N O7 P	793.598	13.058	PC	Partial match	Full match	9.81123e+07	8.04651e+07	8.93655e+07	5.30251e+07	8.81953e+07	8.27601e+07	1.32393e+08	8.08736e+07	6.0032e+07	8.5644e+07	8.11068e+07	7.46486e+07	7.37043e+07	7.5512e+07	5.86011e+07
Com_991_pos	PC (16:0/18:5)	C42 H74 N O8 P	751.516	9.702	PC	Partial match	Full match	1.46604e+08	1.71278e+08	6.93742e+07	1.71488e+08	3.75258e+07	1.8244e+08	9.11734e+07	1.06487e+08	1.27601e+08	3.9225e+08	5.3991e+08	2.80396e+08	1.53536e+08	1.71156e+08	1.79805e+08
Com_4586_pos	SM (d23:2/21:1)	C49 H95 N2 O6 P	838.695	14.907	SM	No results	Full match	1.84525e+07	1.27714e+07	5.73094e+06	9.33989e+06	1.33247e+07	1.34025e+07	9.90043e+06	5.11119e+06	1.57021e+07	1.61721e+07	7.42368e+06	1.50661e+07	1.41491e+07	1.16704e+07	6.91754e+06
Com_1589_pos	PC (22:2/22:2)	C52 H96 N O8 P	893.688	15.64	PC	Partial match	Full match	9.12249e+07	7.12132e+07	5.41226e+07	7.28161e+07	5.52086e+07	6.44813e+07	6.57786e+07	7.76576e+07	6.49663e+07	8.82194e+07	1.02379e+08	1.48437e+08	9.82188e+07	6.20235e+07	7.15161e+07
Com_6561_pos	PC (22:5e/20:1)	C50 H90 N O7 P	847.646	14.466	PC	Partial match	Full match	5.48569e+06	4.22202e+06	5.80851e+06	4.952e+06	4.50622e+06	4.47865e+06	6.23986e+06	6.07415e+06	7.17104e+06	4.52825e+06	4.78557e+06	6.72649e+06	7.22602e+06	4.8841e+06	3.95168e+06
Com_7122_pos	PC (17:2/22:6)	C47 H78 N O8 P	815.545	10.53	PC	Partial match	Full match	1.62229e+06	950894	668957	1.31974e+06	1.74177e+06	1.82333e+06	1.41029e+06	1.05058e+06	1.32961e+06	4.46719e+06	4.74147e+06	6.25008e+06	1.94212e+06	1.55962e+06	2.79292e+06
Com_122_pos	PE (20:3/20:3)	C45 H78 N O8 P	791.548	12.911	PE	Partial match	Full match	6.23586e+09	5589298216	8.50023e+09	5.53978e+09	6.36318e+09	6.66465e+09	9.17919e+09	5.39897e+09	5.44918e+09	6.25603e+09	6.18745e+09	7.45478e+09	7.01508e+09	6.36231e+09	5.51408e+09
Com_5456_pos	PC (22:4/22:5)	C52 H86 N O8 P	883.607	11.489	PC	No results	Full match	3.91117e+06	2.23703e+06	4.26511e+06	3.60914e+06	6.86214e+06	3.83113e+06	3.89917e+06	3.72396e+06	4.67575e+06	1.43168e+07	1.04131e+07	6.30514e+06	4.42888e+06	3.37726e+06	4.38857e+06
Com_150_pos	SM (d26:1/12:0)	C43 H87 N2 O6 P	758.632	13.971	SM	Partial match	Full match	3.33102e+09	3.02493e+09	2.21475e+09	8.44831e+09	1.6041e+09	2.91403e+09	2.42577e+09	2.50967e+09	2.46172e+09	9.75121e+08	6.76293e+08	5.59846e+09	1.5569e+09	2.48913e+09	2.21384e+09
Com_408_pos	PE (20:2/20:3)	C45 H80 N O8 P	793.561	13.275	PE	Partial match	Full match	1.05871e+09	1.9246e+09	8.19889e+08	8.66471e+08	1.97407e+09	1.81764e+09	1.82854e+09	1.45238e+09	1.05052e+09	1.52084e+09	1.41042e+09	8.60713e+08	1.31325e+09	1.42317e+09	1.13784e+09
Com_3149_pos	PC (14:0e/16:0)	C38 H78 N O7 P	691.552	12.242	PC	Partial match	Full match	4.02402e+07	2.29624e+07	1.97654e+07	2.43771e+07	2.59658e+07	2.64459e+07	1.40752e+07	2.05978e+07	2.6468e+07	3.70696e+07	2.74182e+07	3.01567e+07	2.82187e+07	1.93279e+07	2.45622e+07
Com_325_pos	PS (20:3/20:3)	C46 H78 N O10 P	835.536	11.848	PS	Partial match	Full match	2.048e+09	1.94601e+09	2.27401e+09	2.49142e+09	1.70663e+09	1.8707e+09	1.61554e+09	1.61879e+09	2.41067e+09	1.48502e+09	2.66574e+09	1.92151e+09	1.82544e+09	2.17787e+09	1.75467e+09
Com_89_pos	SM (d27:1/13:0)	C45 H91 N2 O6 P	786.662	14.915	SM	Partial match	Full match	1.07153e+10	8.63079e+09	4.81278e+09	7.66088e+09	7.81724e+09	8.84991e+09	6.46859e+09	6.02535e+09	9.07989e+09	7.32442e+09	4.92188e+09	6.73443e+09	8.98444e+09	7.65184e+09	6.20681e+09
Com_1252_pos	LPC 18:1	C26 H52 N O7 P	521.349	3.163	PC	Partial match	Full match	1.8378e+08	1.0368e+08	1.91423e+08	2.45584e+08	1.96316e+08	1.54748e+08	1.51523e+08	2.77835e+08	1.17105e+08	1.07666e+08	2.35012e+08	1.96129e+08	1.73071e+08	1.4495e+08	1.60678e+08
Com_8213_pos	SM (d16:2/27:0)	C48 H95 N2 O6 P	826.693	14.941	SM	Partial match	Full match	3.48498e+06	1.37262e+06	575942	1.27656e+06	760300	1.80166e+06	1.14855e+06	885606	1.78587e+06	1.81871e+06	1.06409e+06	2.98386e+06	1.04762e+06	1.5798e+06	1.28151e+06
Com_3785_pos	PC (18:0e/15:0)	C41 H84 N O7 P	733.599	14.089	PC	Partial match	Full match	7.11404e+06	1.36463e+07	8.58702e+06	1.19877e+07	9.56645e+06	9.66052e+06	1.50939e+07	1.27392e+07	1.03374e+07	1.53534e+07	1.3094e+07	2.85552e+07	1.69544e+07	1.08471e+07	9.77903e+06
Com_2075_pos	Cer-NS (d18:1/25:1)	C43 H83 N O3	661.638	15.794	Cer	Partial match	Full match	7.70822e+07	7.12422e+07	6.38011e+07	4.85479e+07	6.01385e+07	7.95265e+07	7.20702e+07	5.65994e+07	6.0743e+07	9.96259e+07	1.06445e+08	8.12739e+07	3.9663e+07	7.59412e+07	5.76682e+07
Com_2527_pos	PC (21:2/20:3)	C49 H88 N O8 P	849.624	13.61	PC	Partial match	Full match	2.42582e+07	3.44177e+07	1.9519e+07	1.96087e+07	2.62767e+07	2.95836e+07	2.59028e+07	3.14963e+07	1.10738e+07	5.92415e+07	3.32685e+07	6.40102e+07	4.22809e+07	2.9289e+07	2.08177e+07
Com_1579_pos	SM (d20:2/20:0)	C45 H89 N2 O6 P	784.647	14.198	SM	Partial match	Full match	1.44063e+08	1.31519e+08	9.47186e+07	9.44111e+07	9.50194e+07	1.0147e+08	9.27867e+07	9.32861e+07	9.27459e+07	1.29229e+08	1.10139e+08	1.16104e+08	1.29437e+08	9.53851e+07	6.87341e+07
Com_1099_pos	PS (20:2/20:2)	C46 H82 N O10 P	839.567	13.04	PS	Partial match	Full match	3.02045e+08	2.63841e+08	2.19341e+08	1.83704e+08	2.01568e+08	2.00985e+08	2.84056e+08	1.85986e+08	2.66524e+08	1.44544e+08	5.89361e+07	1.75068e+08	2.06901e+08	2.41221e+08	2.36723e+08
Com_953_pos	PC (17:1/22:6)	C47 H80 N O8 P	817.56	10.764	PC	Partial match	Full match	1.03689e+08	8.19505e+07	1.69478e+08	1.08987e+08	1.60697e+08	9.89556e+07	1.02083e+08	2.3914e+08	2.23527e+08	2.18743e+08	3.3982e+08	3.88169e+08	9.70008e+07	1.78638e+08	1.92572e+08
Com_1080_pos	PC (18:0e/17:2)	C43 H84 N O7 P	757.602	14.407	PC	Partial match	Full match	3.01304e+08	2.42981e+08	2.01406e+08	1.88628e+08	1.53165e+08	2.176e+08	3.48508e+08	1.82016e+08	2.7068e+08	1.46499e+08	9.11555e+07	1.79676e+08	2.82916e+08	1.86989e+08	1.68929e+08
Com_1027_pos	PC (22:3e/14:0)	C44 H84 N O7 P	769.598	12.631	PC	Partial match	Full match	1.91571e+08	1.63329e+08	7.66787e+07	1.65077e+08	1.09332e+08	1.46827e+08	1.43691e+08	1.21339e+08	1.08807e+08	1.67353e+08	1.68014e+08	3.51564e+08	1.49812e+08	1.44085e+08	1.69177e+08
Com_7521_pos	PS (17:1/17:1)	C40 H74 N O10 P	759.504	10.984	PS	Partial match	Full match	3.81857e+06	3.11785e+06	2.7765e+06	3.28805e+06	2.36405e+06	1.53523e+06	1.88446e+06	2.2051e+06	2.02581e+06	4.04621e+06	2.23515e+06	5.21994e+06	2.62979e+06	3.09726e+06	3.105e+06
Com_3035_pos	SM (d14:0/18:1)	C37 H75 N2 O6 P	674.537	10.038	SM	Partial match	Full match	3.75023e+07	4.86766e+07	2.70657e+07	2.85267e+07	2.75509e+07	2.83691e+07	2.8887e+07	4.93624e+07	4.59304e+07	4.00231e+07	5.56965e+07	3.55995e+07	3.58321e+07	3.70072e+07	3.93942e+07
Com_2781_pos	PC (16:2/17:2)	C41 H74 N O8 P	739.516	9.781	PC	Partial match	Full match	3.47037e+06	3.13405e+06	2.4873e+06	3.68728e+06	6.13171e+06	3.24501e+06	4.23159e+06	3.76281e+06	4.74734e+06	5.85955e+07	2.7822e+07	1.49572e+07	9.42066e+06	9.58247e+06	7.44458e+06
Com_829_pos	PE (18:1/18:4)	C41 H72 N O8 P	737.5	10.695	PE	Partial match	Full match	2.09518e+08	1.60266e+08	2.0629e+08	2.31049e+08	2.04944e+08	1.40454e+08	2.20297e+08	3.62617e+08	2.45799e+08	4.81553e+08	7.03221e+08	3.95927e+08	2.80907e+08	2.71258e+08	2.79872e+08
Com_529_pos	SM (d29:0/15:1)	C49 H99 N2 O6 P	842.725	16.287	SM	Partial match	Full match	1.0377e+09	1.04007e+09	5.65054e+08	8.59992e+08	9.2014e+08	7.94389e+08	6.59053e+08	4.14877e+08	8.57308e+08	7.82992e+08	5.01017e+08	5.42211e+08	6.06506e+08	6.87479e+08	7.11205e+08
Com_2217_pos	TAG (18:2-20:4-22:4)	C63 H102 O6	954.765	16.993	TAG	Partial match	Full match	2.4305e+07	5.14591e+07	2.07056e+07	6.16761e+07	5.79009e+07	9.83896e+07	3.75827e+07	5.89622e+07	5.24838e+07	5.42966e+07	2.03837e+07	5.35444e+07	3.83419e+07	4.68217e+07	6.49006e+07
Com_1582_pos	SM (d23:0/18:0)	C46 H95 N2 O6 P	802.693	15.583	SM	Partial match	Full match	1.43827e+08	9.81866e+07	5.57116e+07	6.41519e+07	5.2644e+07	6.89098e+07	6.87415e+07	7.43789e+07	1.16113e+08	8.3098e+07	5.01564e+07	8.78447e+07	8.36443e+07	8.4758e+07	6.52794e+07
Com_7093_pos	PC (15:0/16:2)	C39 H74 N O8 P	715.514	9.867	PC	Partial match	Full match	2.50396e+06	2.01608e+06	1.6372e+06	2.61072e+06	2.3343e+06	2.29243e+06	1.71436e+06	2.60923e+06	2.67066e+06	4.3538e+06	7.68512e+06	6.34146e+06	1.8215e+06	2.85703e+06	2.99531e+06
Com_2196_pos	PC (6:0/27:0)	C41 H82 N O8 P	747.58	13.075	PC	Partial match	Full match	2.86175e+07	3.63308e+07	3.63302e+07	3.37052e+07	3.02745e+07	3.11887e+07	4.51303e+07	3.46794e+07	7.43428e+07	5.05857e+07	1.19757e+08	7.21691e+07	4.07074e+07	3.75718e+07	4.34522e+07
Com_5373_pos	PC (22:6e/17:2)	C47 H80 N O7 P	801.565	14.703	PC	No results	Full match	1.11797e+07	9.01902e+06	8.66974e+06	9.67421e+06	9.88236e+06	9.04506e+06	1.35683e+07	8.63606e+06	1.22291e+07	1.02192e+07	6.03572e+06	1.35005e+07	1.05027e+07	1.11149e+07	7.81629e+06
Com_335_pos	SM (d19:2/23:1)	C47 H91 N2 O6 P	810.66	14.015	SM	Partial match	Full match	1.91284e+09	1.50608e+09	8.56231e+08	1.21357e+09	1.52378e+09	1.3367e+09	1.37657e+09	1.52571e+09	1.26416e+09	1.75473e+09	8.715e+08	2.2213e+09	1.64665e+09	1.39203e+09	1.19869e+09
Com_179_pos	PC (16:1/17:2)	C41 H76 N O8 P	741.532	10.436	PC	Partial match	Full match	6.00927e+07	2.23439e+09	2.29205e+09	9.82985e+07	3.44372e+09	2.72394e+09	1.54513e+09	2.17235e+08	1.80589e+08	3.8092e+09	7.28021e+09	3.81546e+08	3.59166e+09	4.0305e+09	3.31581e+09
Com_708_pos	PC (19:2/18:3)	C45 H80 N O8 P	793.562	12.447	PC	Partial match	Full match	2.01823e+08	2.40557e+08	2.30465e+08	1.40127e+07	2.72455e+08	2.72473e+08	2.91854e+08	2.97692e+08	1.64369e+08	6.56349e+08	9.25748e+08	5.34288e+08	3.27025e+08	2.86102e+08	2.76682e+08
Com_5286_pos	PC (22:3/22:3)	C52 H92 N O8 P	889.655	14.061	PC	Partial match	Full match	9.32225e+06	4.33761e+06	5.34432e+06	3.18835e+06	5.57482e+06	3.89362e+06	4.11297e+06	6.00103e+06	6.19858e+06	5.90616e+06	5.05954e+06	1.40853e+07	6.46177e+06	4.04667e+06	4.16932e+06
Com_2215_pos	PE (19:1/19:2)	C43 H80 N O8 P	769.563	13.989	PE	Partial match	Full match	5.73033e+07	6.73858e+07	4.35734e+07	6.3194e+07	4.49967e+07	6.09642e+07	6.14933e+07	4.83682e+07	5.01722e+07	2.2534e+07	3.81918e+07	3.56363e+07	7.11245e+07	4.40013e+07	4.34044e+07
Com_284_pos	TAG (16:0-18:0-18:1)	C55 H104 O6	860.784	18.179	TAG	Partial match	Full match	1.76209e+09	5.44909e+08	9.11853e+08	1.32962e+09	8.55394e+08	1.17478e+09	1.11205e+09	2.082e+09	1.47875e+09	2.38153e+08	5.61279e+08	4.64786e+08	2.58038e+09	1.91571e+09	1.54893e+09
Com_2986_pos	PC (21:1/21:1)	C50 H96 N O8 P	869.687	15.745	PC	Partial match	Full match	2.10047e+07	1.43764e+07	1.22737e+07	1.74815e+07	1.16611e+07	1.56135e+07	1.3783e+07	1.47511e+07	1.72314e+07	4.31264e+07	3.60659e+07	4.69139e+07	2.53328e+07	1.76385e+07	1.66204e+07
Com_5132_pos	PC (20:4e/24:1)	C52 H96 N O7 P	877.69	15.298	PC	Partial match	Full match	1.45134e+07	6.38868e+06	3.63547e+06	6.40128e+06	4.06746e+06	9.28716e+06	6.92489e+06	7.22425e+06	1.05283e+07	3.3145e+06	4.19785e+06	9.51562e+06	7.79305e+06	9.44021e+06	6.68396e+06
Com_2510_pos	PC (20:1/20:2)	C48 H90 N O8 P	839.641	14.428	PC	Partial match	Full match	6.06326e+07	4.70558e+07	5.37703e+07	3.27087e+07	2.94504e+07	2.42915e+07	5.03318e+07	4.2162e+07	5.22154e+07	2.33704e+07	2.85771e+07	2.78384e+07	5.69795e+07	3.48267e+07	2.99133e+07
Com_3882_pos	PC (19:0/19:0)	C46 H92 N O8 P	817.656	15.569	PC	Partial match	Full match	2.04681e+07	1.76647e+07	7.61959e+06	1.23501e+07	8.6127e+06	1.85413e+07	2.05139e+07	1.21871e+07	2.34031e+07	1.59551e+07	8.07216e+06	2.69749e+07	1.46789e+07	1.57964e+07	1.1908e+07
Com_6442_pos	PC (7:0/16:4)	C31 H54 N O8 P	599.36	2.986	PC	No results	Full match	3.72045e+06	4.53535e+06	2.33957e+06	1.78168e+06	2.22966e+06	2.58627e+06	3.13765e+06	2.92405e+06	3.27293e+06	2.77754e+06	5.37911e+06	8.64484e+06	3.17893e+06	3.05058e+06	3.58483e+06
Com_3218_pos	PE (14:0e/24:4)	C43 H80 N O7 P	753.567	13.582	PE	Partial match	Full match	3.86989e+07	3.03717e+07	2.32931e+07	2.3794e+07	2.28648e+07	2.24216e+07	3.52382e+07	2.32778e+07	3.22563e+07	2.03395e+07	7.28239e+06	2.63649e+07	3.09368e+07	2.31953e+07	1.93269e+07
Com_425_pos	PC (6:0/25:0)	C39 H78 N O8 P	719.547	12.03	PC	Partial match	Full match	8.51349e+08	9.18116e+08	7.78102e+08	8.92176e+08	9.60951e+08	7.02397e+08	1.02777e+09	8.59102e+08	8.80062e+08	1.30807e+09	1.23283e+09	1.53338e+09	9.0672e+08	9.0235e+08	1.02413e+09
Com_395_pos	PC (19:0/18:2)	C45 H86 N O8 P	799.61	13.44	PC	Partial match	Full match	4.26425e+08	4.86897e+08	2.7311e+08	4.42041e+08	2.5017e+08	4.1569e+08	4.11044e+08	3.66962e+08	2.36184e+08	1.45373e+09	1.80667e+09	1.73494e+09	8.10312e+08	4.99813e+08	4.79467e+08
Com_127_pos	PC (14:0e/18:1)	C40 H80 N O7 P	717.566	13.385	PC	Partial match	Full match	3.64935e+09	7.9938e+09	2.77325e+09	6.29856e+09	3.93716e+09	3.90332e+09	4.21492e+09	2.93409e+09	3.58941e+09	8.50532e+09	6.09911e+09	5.68016e+09	6.23018e+09	5.09903e+09	4.41952e+09
Com_4304_pos	PC (9:0/9:0)	C26 H52 N O8 P	537.344	3.832	PC	Partial match	Full match	1.72132e+07	9.39408e+06	1.75367e+07	9.0529e+06	1.00048e+07	1.96343e+07	1.20696e+07	1.10664e+07	1.83951e+07	1.66057e+07	1.68125e+07	2.19224e+07	1.44945e+07	1.5044e+07	1.85064e+07
Com_1349_pos	SM (d15:1/24:0)	C44 H89 N2 O6 P	772.646	14.556	SM	Partial match	Full match	1.51964e+08	1.44553e+08	9.74244e+07	1.15299e+08	1.28173e+08	1.08325e+08	8.97035e+07	1.0476e+08	1.31934e+08	1.61106e+08	1.08508e+08	1.50513e+08	1.75297e+08	1.07329e+08	9.09151e+07
Com_4830_pos	PC (20:1/20:1)	C48 H92 N O8 P	841.653	14.744	PC	Partial match	Full match	1.65232e+07	8.01099e+06	6.2949e+06	8.55889e+06	1.01544e+07	1.0746e+07	1.60463e+07	1.154e+07	1.06711e+07	1.01555e+07	6.59492e+06	1.19147e+07	1.18792e+07	1.18248e+07	9.36665e+06
Com_2729_pos	PE (18:2/18:3)	C41 H72 N O8 P	737.5	10.331	PE	Partial match	Full match	1.10392e+07	1.13614e+07	9.88773e+06	2.56553e+07	4.17169e+07	3.63213e+07	1.3261e+07	1.37178e+07	2.0129e+07	6.08906e+07	6.3439e+07	4.2973e+07	2.6273e+07	1.90055e+07	2.47887e+07
Com_3060_pos	SM (d15:0/25:1)	C45 H91 N2 O6 P	786.664	15.622	SM	Partial match	Full match	1.14618e+07	9.84844e+06	8.47225e+06	9.6721e+06	9.39751e+06	5.44681e+07	9.39719e+06	6.67374e+06	9.82534e+06	1.08343e+07	6.461e+06	8.72112e+06	1.25202e+07	1.06076e+07	1.06946e+07
Com_3964_pos	PE (19:2/20:5)	C44 H74 N O8 P	775.516	11.029	PE	Partial match	Full match	1.22767e+07	7.20524e+06	1.64011e+07	1.5571e+07	2.28539e+07	1.70581e+07	1.11789e+07	1.28121e+07	2.01313e+07	1.94448e+07	1.95633e+07	2.59368e+07	1.50413e+07	1.46273e+07	1.66916e+07
Com_5226_pos	LPC 24:1	C32 H64 N O7 P	605.442	8.879	PC	Partial match	Full match	1.03383e+07	5.84034e+06	7.01642e+06	5.52006e+06	5.62194e+06	8.07621e+06	5.47991e+06	9.78896e+06	8.41636e+06	6.69393e+06	8.9231e+06	1.45074e+07	6.92577e+06	8.28281e+06	6.85879e+06
Com_2085_pos	PS (18:2/19:2)	C43 H76 N O10 P	797.518	11.503	PS	Partial match	Full match	2.23993e+07	3.09556e+07	1.30924e+07	3.81164e+07	1.84606e+07	2.01451e+07	2.62518e+07	2.44304e+07	2.55237e+07	6.2484e+07	3.76803e+07	9.03563e+07	3.16606e+07	2.81773e+07	2.9352e+07
Com_1433_pos	PS (19:1/19:2)	C44 H80 N O10 P	813.553	12.672	PS	Partial match	Full match	1.71087e+08	1.90049e+08	1.0291e+08	1.16948e+08	1.60179e+08	1.78071e+08	1.30974e+08	7.23597e+07	1.06399e+08	1.26137e+08	1.49018e+08	1.62315e+08	1.57444e+08	1.08629e+08	1.52703e+08
Com_907_pos	PC (18:1/19:2)	C45 H84 N O8 P	797.593	13.092	PC	Partial match	Full match	2.71384e+08	3.56108e+08	3.88574e+08	3.15902e+08	2.45003e+08	2.57492e+08	3.95379e+08	2.68701e+08	2.09168e+08	3.942e+08	5.15352e+08	2.05115e+08	3.63575e+08	2.75421e+08	1.6851e+08
Com_526_pos	SM (d19:0/15:0)	C39 H81 N2 O6 P	704.583	11.937	SM	Partial match	Full match	1.04145e+09	1.01275e+09	7.39711e+08	6.93965e+08	8.05534e+08	8.31271e+08	8.09549e+08	9.10679e+08	1.01181e+09	7.03427e+08	4.52822e+08	4.6885e+08	8.058e+08	7.81334e+08	8.28003e+08
Com_1372_pos	SM (d16:0/20:0)	C41 H85 N2 O6 P	732.614	13.271	SM	Partial match	Full match	1.75609e+08	1.51411e+08	1.25478e+08	1.89618e+08	2.27936e+08	2.06805e+08	2.12036e+08	1.78467e+08	1.83263e+08	9.9861e+07	7.37936e+07	6.57802e+07	1.7012e+08	1.50992e+08	1.59155e+08
Com_2519_pos	PC (17:0/18:4)	C43 H78 N O8 P	767.548	12.502	PC	Partial match	Full match	6.19248e+07	4.48413e+07	3.18708e+07	4.67839e+07	5.04845e+07	5.14985e+07	5.23362e+07	5.30285e+07	4.87604e+07	5.33402e+07	1.33908e+07	6.18544e+07	5.63752e+07	4.95023e+07	3.87259e+07
Com_8473_pos	PC (12:0/12:0)	C32 H64 N O8 P	621.438	8.054	PC	Partial match	Full match	733682	866107	555779	848750	1.58058e+06	1.67421e+06	1.84791e+06	884014	475947	1.55421e+06	1.58431e+06	3.01713e+06	807380	1.01023e+06	1.28656e+06
Com_3436_pos	TAG (18:1-20:2-22:5)	C63 H106 O6	958.799	17.462	TAG	Partial match	Full match	1.46957e+07	1.20096e+07	6.20873e+06	1.02715e+07	1.19681e+07	1.48473e+07	1.14052e+07	1.87974e+07	1.07651e+07	3.85435e+07	5.34573e+06	2.54967e+07	2.94071e+07	1.66621e+07	2.10362e+07
Com_1155_pos	SM (d14:0/20:2)	C39 H77 N2 O6 P	700.552	10.23	SM	Partial match	Full match	2.74971e+08	2.88751e+08	1.45843e+08	2.45944e+08	1.5776e+08	2.66172e+08	1.5542e+08	2.26195e+08	2.71472e+08	2.64534e+08	1.38955e+08	2.10463e+08	2.14381e+08	2.44118e+08	1.71338e+08
Com_3178_pos	PC (22:4/22:4)	C52 H88 N O8 P	885.623	12.317	PC	Partial match	Full match	3.92608e+07	2.47235e+07	2.04043e+07	2.40951e+07	2.63777e+07	9.36639e+06	2.13229e+07	2.06427e+07	4.17706e+07	2.183e+07	1.15962e+07	1.11552e+07	3.02586e+07	1.42741e+07	2.26408e+07
Com_986_pos	PC (19:1/22:6)	C49 H84 N O8 P	845.593	11.933	PC	Partial match	Full match	1.24437e+08	1.02515e+08	2.08553e+08	7.49774e+07	1.00882e+08	9.94073e+07	1.53657e+08	2.55342e+08	1.59604e+08	1.92069e+08	2.93959e+08	3.72739e+08	1.54564e+08	1.06347e+08	1.56894e+08
Com_6962_pos	PC (12:0/13:1)	C33 H64 N O8 P	633.437	8.341	PC	Partial match	Full match	5.05894e+06	3.88331e+06	6.95971e+06	4.81017e+06	6.91103e+06	4.6548e+06	6.74283e+06	5.65846e+06	6.84977e+06	2.80301e+06	4.07904e+06	5.5771e+06	5.40054e+06	4.8878e+06	5.22632e+06
Com_4212_pos	PE (14:0/18:2)	C37 H70 N O8 P	687.485	10.771	PE	Partial match	Full match	1.07778e+07	1.37042e+07	7.96619e+06	1.31593e+07	1.61525e+07	1.2655e+07	8.95672e+06	1.83966e+07	1.62821e+07	2.02714e+07	1.3894e+07	2.29083e+07	1.2042e+07	1.54227e+07	1.62097e+07
Com_1894_pos	SM (d24:2/17:0)	C46 H91 N2 O6 P	798.663	14.335	SM	Partial match	Full match	9.80736e+07	6.87308e+07	4.81467e+07	5.11968e+07	7.37467e+07	6.17533e+07	6.56662e+07	5.09147e+07	7.59478e+07	6.40524e+07	4.76348e+07	6.50988e+07	9.49885e+07	6.52612e+07	4.91612e+07
Com_6536_pos	PC (18:0e/5:0)	C31 H64 N O7 P	593.442	9.72	PC	Partial match	Full match	3.52332e+06	2.87295e+06	2.16359e+06	3.92182e+06	3.35812e+06	2.12374e+06	3.85811e+06	3.0898e+06	3.46928e+06	5.54923e+06	3.86031e+06	8.30595e+06	4.12905e+06	3.70727e+06	3.63632e+06
Com_254_pos	PC (16:1/16:1)	C40 H76 N O8 P	729.531	10.472	PC	Partial match	Full match	1.42315e+09	1.42512e+09	1.1013e+09	1.91097e+09	2.55223e+09	1.87163e+09	1.01088e+09	2.95576e+09	1.66072e+09	3.81867e+09	4.6049e+09	3.3867e+09	1.85289e+09	2.18781e+09	2.18356e+09
Com_3958_pos	PC (19:2/18:5)	C45 H76 N O8 P	789.532	10.007	PC	Partial match	Full match	8.88212e+06	8.18458e+06	1.06322e+07	1.05675e+07	1.34535e+07	1.04575e+07	1.16538e+07	1.60706e+07	1.42921e+07	2.04762e+07	2.22214e+07	2.6002e+07	1.12269e+07	1.41943e+07	1.34002e+07
Com_3732_pos	Cer-NS (d18:1/38:2)	C56 H107 N O3	841.826	17.724	Cer	No results	Full match	2.82116e+07	1.71265e+07	1.37596e+07	1.19063e+07	2.30358e+07	8.62406e+06	8.68475e+06	1.44839e+07	1.25051e+07	1.05164e+07	8.8826e+06	5.98473e+06	1.91248e+07	1.35845e+07	1.46064e+07
Com_5880_pos	PC (10:0/18:5)	C36 H62 N O8 P	667.422	6.281	PC	No results	Full match	4.69735e+06	4.03811e+06	3.66018e+06	6.13532e+06	5.58905e+06	5.1924e+06	6.391e+06	3.6457e+06	3.73878e+06	5.92569e+06	2.97945e+06	1.0826e+07	3.6675e+06	4.19959e+06	4.45179e+06
Com_3076_pos	PC (18:3e/19:1)	C45 H84 N O7 P	781.599	14.847	PC	Partial match	Full match	7.86717e+06	7.18098e+06	4.64821e+06	7.94672e+06	6.25796e+06	7.34525e+06	7.47696e+06	7.61258e+06	9.06267e+06	4.80188e+07	7.51727e+06	5.57539e+06	8.7896e+06	6.2405e+06	5.16696e+06
Com_1264_pos	PC (14:0e/2:0)	C24 H50 N O7 P	495.333	2.871	PC	Partial match	Full match	2.15477e+08	1.34403e+08	1.88948e+08	1.58412e+08	1.21058e+08	1.13613e+08	1.9343e+08	2.07595e+08	1.65549e+08	1.61233e+08	1.42962e+08	2.31304e+08	1.67533e+08	1.60448e+08	1.46134e+08
Com_5920_pos	PC (11:0/11:0)	C30 H60 N O8 P	593.406	7.501	PC	Partial match	Full match	9.57665e+06	7.48382e+06	1.0548e+07	8.17899e+06	8.69099e+06	7.68649e+06	1.08675e+07	8.17292e+06	1.01351e+07	6.11462e+06	4.47614e+06	1.06548e+07	7.33417e+06	6.44804e+06	8.20237e+06
Com_2472_pos	PC (18:0/19:0)	C45 H90 N O8 P	803.641	15.025	PC	Partial match	Full match	5.5951e+07	5.63392e+07	5.2907e+07	5.69975e+07	5.34159e+07	4.9598e+07	4.66239e+07	3.83075e+07	5.75078e+07	5.0781e+07	5.93092e+07	5.77076e+07	5.85048e+07	4.54704e+07	4.15929e+07
Com_257_pos	PC (15:0/18:1)	C41 H80 N O8 P	745.562	12.129	PC	Partial match	Full match	2.02136e+09	1.72693e+09	2.07235e+09	2.35576e+09	2.28222e+09	2.20937e+09	2.22572e+09	2.61622e+09	8.30578e+08	2.28634e+09	4.97243e+09	2.89227e+09	2.25632e+09	2.25834e+09	2.19943e+09
Com_5356_pos	PC (18:0e/20:3)	C46 H88 N O7 P	797.63	14.101	PC	Partial match	Full match	1.31037e+07	9.09663e+06	6.99911e+06	6.29322e+06	6.49188e+06	1.12656e+07	1.87268e+07	8.66414e+06	1.17827e+07	4.61528e+06	4.29642e+06	4.67001e+06	7.02325e+06	6.99181e+06	8.53879e+06
Com_1515_pos	PC (20:4e/20:2)	C48 H86 N O7 P	819.614	12.51	PC	Partial match	Full match	5.23711e+07	1.41601e+08	3.73751e+07	1.02353e+08	1.38978e+08	6.67813e+07	9.86592e+07	8.39893e+07	2.20347e+07	1.50115e+08	1.12116e+08	1.36845e+08	1.41513e+08	1.0403e+08	1.11679e+08
Com_1538_pos	PE (18:3/20:3)	C43 H74 N O8 P	763.512	12.146	PE	Partial match	Full match	7.74976e+07	1.26735e+08	9.5153e+07	1.45802e+08	1.26025e+08	1.07048e+08	9.91385e+07	3.03088e+07	8.25159e+07	1.64288e+08	2.29115e+08	1.04205e+08	1.2243e+08	1.03556e+08	9.5201e+07
Com_765_pos	PE (16:0/22:4)	C43 H78 N O8 P	767.544	12.773	PE	Partial match	Full match	4.35469e+08	2.71815e+08	4.18172e+08	4.16654e+08	5.22163e+08	4.66114e+08	5.97268e+08	6.62121e+08	5.27922e+08	2.22827e+08	1.97051e+08	2.27021e+08	4.22661e+08	2.76318e+08	3.68607e+08
Com_7241_pos	PC (19:1/20:5)	C47 H82 N O8 P	819.581	13.597	PC	Partial match	Full match	4.51651e+06	2.24528e+06	4.19461e+06	1.97302e+06	2.27147e+06	4.60883e+06	4.95669e+06	2.74446e+06	4.07305e+06	3.07793e+06	4.57046e+06	4.18513e+06	5.1975e+06	3.52574e+06	2.99988e+06
Com_6479_pos	SM (d15:1/29:1)	C49 H97 N2 O6 P	840.705	15.805	SM	Partial match	Full match	8.17269e+06	3.93341e+06	4.07166e+06	5.17082e+06	1.24946e+06	7.16016e+06	1.78396e+06	3.22649e+06	4.33946e+06	6.18197e+06	3.75493e+06	3.70662e+06	5.92724e+06	4.91119e+06	3.21782e+06
Com_3424_pos	PC (14:0e/22:0)	C44 H90 N O7 P	775.646	15.344	PC	Partial match	Full match	3.35952e+07	2.51361e+07	1.78745e+07	3.26657e+07	6.90938e+06	3.61203e+07	3.50522e+07	2.77532e+07	3.1092e+07	2.29055e+07	1.28285e+07	3.54103e+07	3.10771e+07	2.95878e+07	2.28269e+07
Com_5202_pos	TAG (14:0-18:2-20:5)	C55 H92 O6	848.69	16.479	TAG	Partial match	Full match	970517	6.05542e+06	707951	1.64942e+06	1.77771e+06	3.14316e+06	1.83797e+06	1.72414e+06	1.23905e+06	1.60701e+07	7.18244e+06	2.46009e+06	6.23751e+06	4.87652e+06	3.30907e+06
Com_683_pos	TAG (18:2-22:5-22:6)	C65 H100 O6	976.752	16.545	TAG	Partial match	Full match	2.37141e+07	5.08326e+07	7.37747e+06	3.52416e+07	3.47781e+07	7.0847e+07	1.17461e+07	2.22132e+07	3.7381e+07	7.29395e+08	1.25862e+08	3.49e+08	1.8528e+08	1.09531e+08	1.01279e+08
Com_133_pos	PC (17:0/17:0)	C42 H84 N O8 P	761.594	13.92	PC	Partial match	Full match	6.8454e+09	5.82405e+09	4.68506e+09	5.21107e+09	4.53817e+09	5.82467e+09	6.38964e+09	5.2046e+09	5.56934e+09	4.1575e+09	2.11475e+09	4.4901e+09	6.10524e+09	4.85407e+09	4.72728e+09
Com_4939_pos	PC (18:5/20:5)	C46 H72 N O8 P	797.496	12.525	PC	No results	Full match	5.42378e+06	1.03321e+07	7.4816e+06	1.02926e+07	7.03382e+06	7.55608e+06	8.51734e+06	5.9021e+06	3.00497e+06	1.80335e+07	8.4185e+06	2.53147e+06	6.67715e+06	7.72864e+06	8.08733e+06
Com_2636_pos	PC (16:0e/20:2)	C44 H86 N O7 P	771.614	13.911	PC	Partial match	Full match	5.44617e+07	5.74557e+07	2.93557e+07	5.50166e+07	4.10703e+07	4.6802e+07	4.57478e+07	3.88165e+07	3.76055e+07	4.96085e+07	3.64606e+07	5.89653e+07	5.14342e+07	4.09621e+07	4.47248e+07
Com_2397_pos	PE (18:3/20:5)	C43 H70 N O8 P	759.483	10.687	PE	Partial match	Full match	2.44197e+07	2.31803e+07	3.04132e+07	1.25186e+07	1.77503e+07	1.9911e+07	4.22347e+07	3.53834e+07	2.87379e+07	6.72677e+07	1.02357e+08	5.91103e+07	3.93499e+07	3.84436e+07	3.88066e+07
Com_2346_pos	PC (14:0e/22:6)	C44 H78 N O7 P	763.552	11.375	PC	Partial match	Full match	1.23713e+07	2.36377e+07	1.26628e+07	2.10002e+07	2.64798e+07	1.7827e+07	1.76411e+07	2.03679e+07	2.39335e+07	5.62919e+07	7.11669e+07	7.25304e+07	1.56371e+07	3.25332e+07	2.23514e+07
Com_5106_pos	TAG (18:1-18:2-21:5)	C60 H100 O6	916.749	16.976	TAG	Partial match	Full match	2.97512e+06	6.82238e+06	1.35414e+06	3.2991e+06	6.79485e+06	5.49295e+06	2.768e+06	4.79228e+06	4.76621e+06	1.59313e+07	1.08995e+07	1.52841e+07	9.68413e+06	7.04748e+06	6.68236e+06
Com_7589_pos	LPC 22:1	C30 H60 N O7 P	577.411	7.612	PC	Partial match	Full match	3.89165e+06	2.49004e+06	2.815e+06	3.13793e+06	4.01141e+06	3.48607e+06	2.83446e+06	5.96689e+06	3.57761e+06	3.49233e+06	3.32455e+06	3.55464e+06	3.39798e+06	2.32661e+06	2.89858e+06
Com_924_pos	PC (14:0e/22:2)	C44 H86 N O7 P	771.617	15.404	PC	Partial match	Full match	1.30843e+08	1.72194e+08	1.12652e+08	3.59295e+08	2.26157e+08	4.18886e+08	1.5532e+08	2.25446e+08	2.04797e+08	2.56566e+08	1.72031e+08	3.70283e+08	3.57958e+08	2.41409e+08	2.09842e+08
Com_2548_pos	PS (19:2/19:2)	C44 H78 N O10 P	811.536	11.912	PS	Partial match	Full match	1.39097e+07	1.21415e+07	1.72988e+07	1.10449e+07	9.25891e+06	1.23774e+07	2.13266e+07	1.19036e+07	8.74475e+06	4.02792e+07	5.00046e+07	6.30072e+07	1.9042e+07	1.87781e+07	1.86315e+07
Com_36_pos	PE (19:2/19:2)	C43 H78 N O8 P	767.546	13.372	PE	Partial match	Full match	1.67424e+09	1.54222e+09	8.13694e+08	1.48125e+09	3.05327e+10	1.45495e+09	1.08603e+09	9.33615e+08	1.65631e+09	1.18635e+09	8.00537e+08	1.15122e+09	1.36554e+09	9.77139e+08	9.98659e+08
Com_27_pos	SM (d30:1/12:0)	C47 H95 N2 O6 P	814.693	15.635	SM	Partial match	Full match	2.23215e+10	1.62353e+10	2.13492e+10	1.57144e+10	2.44252e+10	2.34653e+10	2.24811e+10	1.26972e+10	1.93208e+10	2.58793e+10	1.86737e+10	2.76255e+10	2.87618e+10	16571451332	2.20875e+10
Com_981_pos	PC (22:4e/16:0)	C46 H86 N O7 P	795.613	13.307	PC	Partial match	Full match	3.61089e+08	2.40382e+08	2.90128e+08	2.21078e+08	2.58377e+08	3.06425e+08	3.56827e+08	2.20846e+08	3.11034e+08	1.7232e+08	1.279e+08	2.04318e+08	2.73677e+08	2.54412e+08	2.47861e+08
Com_2258_pos	PC (18:5e/2:0)	C28 H48 N O7 P	541.318	1.757	PC	Partial match	Full match	8.45796e+06	7.57135e+06	6.18209e+06	1.09487e+07	1.06244e+07	8.93149e+06	6.05906e+06	1.22953e+07	6.2735e+06	2.68671e+07	1.13205e+08	3.00188e+07	1.70773e+07	1.99723e+07	1.4938e+07
Com_1014_pos	SM (d29:2/12:1)	C46 H89 N2 O6 P	796.647	13.506	SM	No results	Full match	1.47777e+07	1.34952e+07	7.48031e+06	1.28242e+07	4.55589e+08	1.7106e+07	1.28979e+07	1.21407e+07	1.28708e+07	2.30385e+07	1.14029e+07	2.13323e+07	1.76552e+07	1.34234e+07	1.03885e+07
Com_5148_pos	PC (4:0/16:2)	C28 H52 N O8 P	561.344	2.643	PC	No results	Full match	4.97533e+06	2.08163e+06	5.13016e+06	3.30099e+06	6.07043e+06	5.30404e+06	4.5998e+06	3.68761e+06	3.59314e+06	6.66149e+06	1.02876e+07	1.49857e+07	4.31862e+06	5.11824e+06	4.6229e+06
Com_111_pos	SM (d29:1/12:0)	C46 H93 N2 O6 P	800.678	15.304	SM	Partial match	Full match	8.58176e+09	6.2755e+09	4.58128e+09	5.83423e+09	5.46377e+09	6.97137e+09	5.02311e+09	4.1293e+09	7.31536e+09	7.12848e+09	4.48056e+09	7.83591e+09	7.4197e+09	6.41055e+09	5.45218e+09
Com_1381_pos	TAG (15:0-18:2-22:6)	C58 H96 O6	888.721	16.824	TAG	Partial match	Full match	4.36262e+07	4.82027e+07	5.65355e+06	3.08027e+07	3.39342e+07	5.88499e+07	1.706e+07	2.78223e+07	6.44957e+07	2.09023e+08	4.25791e+07	1.28247e+08	9.70977e+07	5.5238e+07	7.38485e+07
Com_7645_pos	PC (20:5/20:5)	C48 H76 N O8 P	825.528	10.879	PC	Partial match	Full match	1.71539e+06	1.97759e+06	2.63285e+06	1.88625e+06	1.72667e+06	2.58341e+06	2.65633e+06	1.92081e+06	2.96474e+06	2.07688e+06	3.42478e+06	4.93249e+06	1.99844e+06	1.31437e+06	2.14497e+06
Com_4658_pos	PC (14:0/15:0)	C37 H74 N O8 P	691.515	10.735	PC	Partial match	Full match	4.4214e+06	6.91129e+06	4.0299e+06	3.2444e+06	5.77814e+06	3.59215e+06	2.96205e+06	8.65364e+06	1.05579e+07	8.63627e+06	1.3869e+07	1.8606e+07	6.14871e+06	5.55953e+06	7.15476e+06
Com_6463_pos	PC (20:0/21:2)	C49 H94 N O8 P	855.67	15.435	PC	Partial match	Full match	2.64686e+06	1.88611e+06	2.18261e+06	2.15263e+06	1.42963e+06	2.16772e+06	2.57359e+06	3.16246e+06	2.16524e+06	9.40881e+06	6.01725e+06	7.873e+06	3.53171e+06	3.47295e+06	2.02298e+06
Com_4430_pos	PC (14:1e/2:0)	C24 H48 N O7 P	493.317	2.005	PC	Partial match	Full match	3.01232e+06	1.6456e+06	2.86209e+06	3.87231e+06	3.17401e+06	1.98251e+06	2.52155e+06	7.10953e+06	2.275e+06	1.91726e+06	2.98375e+07	1.13538e+07	5.25988e+06	4.77499e+06	4.31084e+06
Com_5209_pos	PC (22:6e/22:0)	C52 H94 N O7 P	875.676	14.667	PC	No results	Full match	6.64822e+06	5.36113e+06	3.95541e+06	4.13791e+06	3.94816e+06	4.32537e+06	5.57635e+06	4.90004e+06	4.75315e+06	1.59913e+07	6.98142e+06	1.38042e+07	6.66113e+06	5.72186e+06	7.93211e+06
Com_6270_pos	PC (22:1/24:4)	C54 H98 N O8 P	919.703	15.502	PC	No results	Full match	6.36172e+06	1.2845e+06	1.7592e+06	1.25766e+06	1.57294e+06	1.84259e+06	1.92925e+06	3.62427e+06	3.5331e+06	4.1626e+06	3.6614e+06	9.29622e+06	2.08874e+06	2.65702e+06	1.40303e+06
Com_4459_pos	PC (21:0/22:4)	C51 H94 N O8 P	879.67	15.316	PC	Partial match	Full match	1.17719e+07	8.69253e+06	5.96221e+06	6.03991e+06	4.79519e+06	7.67062e+06	7.52916e+06	9.20019e+06	9.64205e+06	1.2039e+07	1.0209e+07	2.02744e+07	9.94492e+06	6.86554e+06	5.8774e+06
Com_3765_pos	SM (d19:1/19:1)	C43 H85 N2 O6 P	756.617	13.036	SM	Partial match	Full match	2.57523e+07	2.18534e+07	2.2591e+07	2.66547e+07	3.03265e+07	2.88449e+07	2.12908e+07	1.81884e+07	9.73216e+06	2.4829e+07	2.29504e+07	1.73276e+07	2.53716e+07	2.28081e+07	2.27869e+07
Com_34_pos	SM (d30:2/12:0)	C47 H93 N2 O6 P	812.677	14.775	SM	Partial match	Full match	2.44682e+10	1.18837e+10	9.88263e+09	1.18782e+10	1.51704e+10	15041731965	1.43384e+10	14742582625	1.77338e+10	1.16126e+10	6.8743e+09	13963558408	1.58936e+10	1.28683e+10	1.21141e+10
Com_1089_pos	PS (18:1/18:1)	C42 H78 N O10 P	787.539	12.315	PS	Partial match	Full match	2.67654e+08	2.65687e+08	9.24349e+07	220453621	1.77094e+08	2.25307e+08	1.74488e+08	9.82811e+07	1.82778e+08	3.19007e+08	2.37191e+08	3.1747e+08	2.04695e+08	2.02792e+08	1.81676e+08
Com_1134_pos	PS (20:2/20:3)	C46 H80 N O10 P	837.551	12.205	PS	Partial match	Full match	2.53516e+08	2.0742e+08	9.16223e+07	2.17634e+08	3.02741e+08	2.82855e+08	1.80068e+08	1.95748e+08	1.19084e+08	2.3416e+08	2.33665e+08	2.87932e+08	2.59357e+08	1.96192e+08	1.63232e+08
Com_961_pos	SM (d22:1/22:1)	C49 H97 N2 O6 P	840.709	15.506	SM	Partial match	Full match	3.70862e+08	1.6064e+08	1.57249e+08	1.32283e+08	1.5203e+08	2.10212e+08	1.41943e+08	1.20721e+08	2.35212e+08	1.7543e+08	1.06635e+08	1.43044e+08	1.94348e+08	1.61286e+08	1.59367e+08
Com_895_pos	PE (19:1/20:3)	C44 H80 N O8 P	781.563	13.526	PE	Partial match	Full match	2.60526e+08	2.37094e+08	2.41389e+08	1.31792e+08	1.31593e+08	1.79271e+08	2.55765e+08	3.1104e+08	1.60386e+08	4.39804e+08	3.57622e+08	4.2407e+08	2.81612e+08	3.05274e+08	1.84482e+08
Com_3133_pos	PC (14:0e/3:0)	C25 H52 N O7 P	509.349	3.861	PC	Partial match	Full match	1.99213e+07	1.50057e+07	1.96342e+07	1.29075e+07	1.18145e+07	1.29143e+07	1.67097e+07	3.87551e+07	1.82239e+07	2.64627e+07	5.20719e+07	4.21359e+07	1.45045e+07	1.91438e+07	1.93492e+07
Com_166_pos	PC (14:1e/24:4)	C46 H84 N O7 P	793.599	12.445	PC	Partial match	Full match	5.2771e+09	3.07668e+09	2.23299e+09	3.58776e+09	2.9608e+09	3.96862e+09	3.2573e+09	2.3205e+09	2.68937e+09	1.85252e+09	1.73175e+09	2.4833e+09	3.33981e+09	3.20655e+09	2.968e+09
Com_669_pos	SM (d26:1/14:1)	C45 H89 N2 O6 P	784.646	13.906	SM	Partial match	Full match	6.55997e+08	5.40225e+08	3.94242e+08	4.27385e+08	5.07915e+08	5.53672e+08	5.63576e+08	4.13242e+08	5.59764e+08	6.2686e+08	3.04855e+08	4.7498e+08	5.21977e+08	4.53576e+08	3.96369e+08
Com_2851_pos	PC (21:2/20:4)	C49 H86 N O8 P	847.61	12.273	PC	Partial match	Full match	1.86576e+07	2.46947e+07	1.04551e+07	1.41076e+07	2.50907e+07	1.67272e+07	1.25976e+07	3.34871e+07	1.27929e+07	3.23043e+07	4.51179e+07	5.14437e+07	2.02114e+07	2.25586e+07	1.95407e+07
Com_2650_pos	PC (18:0/18:3)	C44 H82 N O8 P	783.578	9.946	PC	Partial match	Full match	2.18574e+07	1.71508e+07	2.88645e+07	2.64257e+07	3.04304e+07	3.33297e+07	2.97945e+07	3.33832e+07	2.08456e+07	2.23924e+07	4.30567e+07	5.82046e+07	1.916e+07	1.72929e+07	3.21888e+07
Com_6430_pos	PC (18:0e/2:0)	C28 H58 N O7 P	551.395	7.381	PC	Partial match	Full match	6.13717e+06	2.5286e+06	4.00681e+06	2.71498e+06	2.30319e+06	2.69079e+06	4.53583e+06	7.53137e+06	3.89731e+06	9.53771e+06	7.57612e+06	4.89674e+06	4.94884e+06	4.28852e+06	4.56084e+06
Com_4557_pos	PC (18:4e/4:0)	C30 H54 N O7 P	571.364	3.127	PC	Partial match	Full match	1.63075e+07	7.78686e+06	1.84086e+07	1.14412e+07	1.40168e+07	1.28981e+07	1.23047e+07	2.28268e+07	1.38107e+07	5.61095e+06	8.54664e+06	1.33925e+07	1.32179e+07	1.31247e+07	1.28662e+07
Com_3474_pos	PC (20:0/20:0)	C48 H96 N O8 P	845.687	16.235	PC	Partial match	Full match	3.11859e+07	2.15152e+07	1.51896e+07	2.65988e+07	1.15788e+07	2.32965e+07	2.38532e+07	1.61712e+07	2.84405e+07	2.00692e+07	2.05846e+07	3.4317e+07	2.89834e+07	2.07319e+07	2.11568e+07
Com_2412_pos	PC (16:1/16:2)	C40 H74 N O8 P	727.516	10.343	PC	Partial match	Full match	1.81115e+07	1.9832e+07	1.0447e+07	3.09986e+07	4.35823e+07	3.15148e+07	1.49828e+07	1.78508e+07	2.71958e+07	7.62728e+07	9.12601e+06	5.28814e+07	3.33026e+07	3.23039e+07	3.20227e+07
Com_6538_pos	PC (10:0/10:0)	C28 H56 N O8 P	565.376	6.309	PC	Partial match	Full match	6.93041e+06	3.50005e+06	7.97054e+06	4.12622e+06	6.52719e+06	7.79058e+06	2.76382e+06	4.01086e+06	3.86899e+06	3.80812e+06	5.67418e+06	8.29756e+06	3.96197e+06	5.82044e+06	5.2803e+06
Com_7092_pos	PC (19:0/19:1)	C46 H90 N O8 P	815.638	14.526	PC	Partial match	Full match	5.73727e+06	2.70183e+06	4.71406e+06	4.305e+06	2.4236e+06	4.85325e+06	5.16764e+06	5.1088e+06	6.4302e+06	4.23344e+06	3.68771e+06	3.51624e+06	5.54134e+06	4.24964e+06	2.91752e+06
Com_4441_pos	PC (18:1/20:5)	C46 H80 N O8 P	805.563	8.982	PC	Partial match	Full match	9.48058e+06	1.0708e+07	1.16642e+07	1.09834e+07	7.08579e+06	1.31006e+07	1.15642e+07	1.1465e+07	8.35549e+06	7.96091e+06	1.01387e+07	2.04069e+07	1.06355e+07	1.15686e+07	1.16568e+07
Com_2292_pos	LPC 15:0	C23 H48 N O7 P	481.317	2.482	PC	Partial match	Full match	2.8582e+07	1.70758e+07	2.66349e+07	2.48581e+07	2.08693e+07	2.19607e+07	2.60918e+07	7.6906e+07	3.00271e+07	3.98599e+07	5.25888e+07	7.55884e+07	2.92581e+07	3.0041e+07	2.75641e+07
Com_6719_pos	SM (d20:0/20:1)	C45 H91 N2 O6 P	786.662	16.335	SM	Partial match	Full match	2.32915e+06	1.03506e+06	874387	1.19702e+06	3.26522e+06	1.80201e+06	2.52779e+06	950975	7.74257e+06	3.25875e+06	512573	1.41281e+06	2.02716e+06	1.6836e+06	1.06893e+06
Com_6647_pos	SM (d21:0/24:1)	C50 H101 N2 O6 P	856.741	16.458	SM	No results	Full match	6.46569e+06	6.15936e+06	4.50416e+06	5.99048e+06	6.67197e+06	5.33688e+06	3.75045e+06	5.93913e+06	5.63603e+06	8.68022e+06	2.04203e+06	3.3356e+06	5.58798e+06	4.53147e+06	4.22077e+06
Com_3418_pos	PC (18:1e/18:0)	C44 H88 N O7 P	773.627	14.654	PC	Partial match	Full match	3.41929e+07	1.91855e+07	1.40428e+07	3.8199e+07	1.20248e+07	1.69068e+07	5.04004e+07	2.9465e+07	1.73797e+07	7.56761e+06	1.63176e+07	8.24274e+06	2.97042e+07	2.8004e+07	1.60616e+07
Com_8006_pos	PC (19:2/18:4)	C45 H78 N O8 P	791.546	10.074	PC	Partial match	Full match	1.27458e+06	961464	979055	1.75504e+06	1.45113e+06	992431	1.0968e+06	1.77946e+06	2.07243e+06	1.76387e+06	5.95345e+06	2.51226e+06	1.03067e+06	1.68964e+06	1.51833e+06
Com_1281_pos	SM (d29:0/13:1)	C47 H95 N2 O6 P	814.69	15.064	SM	Partial match	Full match	2.15904e+08	1.6726e+08	1.12107e+08	1.29738e+08	1.61123e+08	1.54859e+08	1.52834e+08	1.87702e+08	1.97459e+08	2.05037e+08	1.17308e+08	2.12252e+08	1.73045e+08	1.43519e+08	1.06355e+08
Com_3792_pos	PC (18:3/18:4)	C44 H74 N O8 P	775.516	9.622	PC	Partial match	Full match	2.37867e+07	2.33518e+07	1.76078e+07	2.94178e+07	3.53687e+07	2.44588e+07	1.99722e+07	1.68028e+07	2.87304e+07	7.24453e+06	7.4441e+06	7.25173e+06	1.82127e+07	1.92466e+07	1.9935e+07
Com_4711_pos	PE (20:5/20:5)	C45 H70 N O8 P	783.48	10.386	PE	Partial match	Full match	7.52756e+06	8.13966e+06	1.07371e+07	1.09846e+07	1.22406e+07	9.40374e+06	1.41023e+07	1.95572e+07	1.45433e+07	1.86688e+07	7.51111e+06	1.70651e+07	1.27909e+07	1.98203e+07	2.1469e+07
Com_6525_pos	PC (16:2e/4:0)	C28 H54 N O7 P	547.364	3.506	PC	Partial match	Full match	4.21624e+06	2.55318e+06	3.99763e+06	3.39008e+06	4.90311e+06	3.26996e+06	3.9943e+06	8.89606e+06	2.94742e+06	3.78208e+06	9.65735e+06	8.3486e+06	4.22244e+06	5.18129e+06	4.27324e+06
Com_1674_pos	PC (15:0/15:1)	C38 H74 N O8 P	703.516	10.225	PC	Partial match	Full match	1.7841e+07	1.72738e+07	1.93163e+07	2.05908e+07	2.26948e+07	1.94158e+07	1.64272e+07	7.42244e+07	2.52636e+07	5.46818e+07	1.96988e+08	5.09974e+07	3.74759e+07	2.62373e+07	4.32515e+07
Com_30_pos	SM (d24:1/12:0)	C41 H83 N2 O6 P	730.601	12.763	SM	Partial match	Full match	2.80232e+10	2.59829e+10	3.23506e+09	3.03142e+10	3.02533e+10	3.02882e+10	9.01114e+09	2.90014e+09	2.10645e+10	7.27217e+09	7.77726e+09	2.35691e+10	2.59652e+10	2.58014e+10	2.73402e+10
Com_3542_pos	PC (18:5e/19:0)	C45 H82 N O7 P	779.583	12.785	PC	Partial match	Full match	2.63419e+07	2.66881e+07	3.06937e+07	2.54249e+07	2.73316e+07	2.44973e+07	4.87366e+07	2.33926e+07	2.07196e+07	9.79465e+06	4.39819e+07	1.21464e+07	2.8769e+07	2.76727e+07	2.47413e+07
Com_2544_pos	PC (18:3e/2:0)	C28 H52 N O7 P	545.349	2.612	PC	Partial match	Full match	2.4823e+07	1.28362e+07	2.45219e+07	4.16601e+07	3.62191e+07	2.69563e+07	1.96874e+07	4.5064e+07	1.61658e+07	2.19337e+07	9.1902e+07	5.17762e+07	2.82353e+07	3.23035e+07	2.63782e+07
Com_7998_pos	PC (10:0/13:1)	C31 H60 N O8 P	605.406	7.095	PC	Partial match	Full match	1.69434e+06	1.64642e+06	4.25309e+06	1.47528e+06	3.56601e+06	3.14966e+06	4.71348e+06	2.53978e+06	2.32932e+06	1.79947e+06	2.11465e+06	4.11179e+06	2.61741e+06	2.7089e+06	1.88823e+06
Com_4286_pos	PE (17:0/17:0)	C39 H78 N O8 P	719.547	14.134	PE	Partial match	Full match	2.1057e+07	1.6526e+07	1.0961e+07	1.10344e+07	1.45481e+07	1.36124e+07	1.52537e+07	1.19451e+07	1.41838e+07	1.5837e+07	8.21721e+06	1.48985e+07	1.93985e+07	1.26792e+07	9.96613e+06
Com_1726_pos	PC (18:0e/18:2)	C44 H86 N O7 P	771.613	13.59	PC	Partial match	Full match	9.6734e+07	8.91698e+07	5.26366e+07	6.47002e+07	7.06747e+07	8.152e+07	8.995e+07	6.95396e+07	5.31226e+07	9.14042e+07	6.39078e+07	1.2076e+08	1.11386e+08	7.77674e+07	5.54902e+07
Com_672_pos	PC (15:0/15:0)	C38 H76 N O8 P	705.531	11.167	PC	Partial match	Full match	2.78443e+06	6.59452e+08	2.61307e+06	5.25236e+08	5.80473e+08	3.05378e+06	4.99371e+08	6.70945e+06	3.50729e+06	7.44481e+08	7.88724e+08	1.03302e+07	2.94011e+06	4.53897e+06	4.11785e+06
Com_1441_pos	PE (20:4/20:5)	C45 H72 N O8 P	785.497	10.945	PE	Partial match	Full match	9.02021e+07	5.41488e+07	1.17441e+08	1.67529e+08	2.2654e+08	1.50667e+08	1.15561e+08	1.25752e+08	1.09436e+08	1.30627e+08	1.57589e+08	1.5609e+08	1.30929e+08	1.21543e+08	1.35048e+08
Com_2695_pos	PC (20:5e/2:0)	C30 H52 N O7 P	569.349	2.341	PC	Partial match	Full match	2.88605e+07	2.41042e+07	3.05528e+07	4.03914e+07	7.2121e+07	4.46839e+07	2.90039e+07	6.3771e+07	2.76334e+07	3.27553e+07	4.20746e+07	4.29732e+07	3.66504e+07	3.86848e+07	3.49351e+07
Com_744_pos	PC (18:0/20:1)	C46 H90 N O8 P	815.639	14.763	PC	Partial match	Full match	5.60587e+08	4.51388e+08	3.70254e+08	4.07144e+08	3.7489e+08	5.07257e+08	4.64192e+08	4.95919e+08	5.12609e+08	3.30528e+08	2.25431e+08	3.99324e+08	4.89081e+08	4.0716e+08	3.9251e+08
Com_432_pos	SM (d24:0/14:1)	C43 H87 N2 O6 P	758.631	13.751	SM	Partial match	Full match	4.76261e+06	1.71892e+09	1.41765e+09	2.04704e+06	2.40669e+06	1.6854e+09	1.40107e+09	2.22829e+06	1.29856e+09	4.02792e+06	4.09743e+06	3.96899e+06	4.1365e+06	3.06141e+06	2.10912e+06
Com_201_pos	PC (14:0e/20:1)	C42 H84 N O7 P	745.598	13.527	PC	Partial match	Full match	3.99581e+09	3.80546e+09	8.38286e+08	2.64105e+09	1.13337e+09	3.012e+09	2.77348e+09	1.71968e+09	1.93581e+09	3.77142e+09	2.28557e+09	4.4542e+09	3.91869e+09	2.98694e+09	2.14715e+09
Com_1129_pos	PE (17:0/22:5)	C44 H78 N O8 P	779.547	12.576	PE	Partial match	Full match	1.2846e+08	1.63746e+08	1.04719e+08	9.54549e+07	1.20619e+08	1.23229e+08	1.37754e+08	1.17653e+08	8.93394e+07	2.51323e+08	2.31309e+08	2.99093e+08	1.64542e+08	1.38009e+08	1.38056e+08
Com_6809_pos	PC (14:0/14:0)	C36 H72 N O8 P	677.5	10.11	PC	Partial match	Full match	4.88827e+06	3.74009e+06	2.68719e+06	4.71708e+06	3.16573e+06	4.07694e+06	2.54213e+06	5.61137e+06	5.75364e+06	5.60057e+06	6.60318e+06	7.29057e+06	4.40535e+06	3.62204e+06	3.92697e+06
Com_1096_pos	PE (18:5e/22:2)	C45 H78 N O7 P	775.552	13.483	PE	Partial match	Full match	3.02863e+08	2.39834e+08	1.77035e+08	1.87827e+08	1.831e+08	2.37882e+08	2.59349e+08	9.3847e+07	2.48099e+08	1.75282e+08	2.13664e+08	3.09197e+08	1.79408e+08	2.12329e+08	1.78669e+08
Com_397_pos	PC (19:2/20:5)	C47 H80 N O8 P	817.559	12.302	PC	Partial match	Full match	1.01743e+09	1.26243e+09	1.27869e+09	1.13825e+09	9.31626e+08	1.01215e+09	1.50993e+09	1.00442e+09	8.8088e+08	1.89458e+09	1.70304e+09	1.51671e+09	1.24817e+09	1.01307e+09	1.04519e+09
Com_41_pos	SM (d22:0/12:1)	C39 H79 N2 O6 P	702.567	11.355	SM	Partial match	Full match	20505669376	1.99439e+10	1.41923e+10	1.6393e+10	1.47752e+10	18628675156	1.50641e+10	1.62638e+10	1.92489e+10	13597580912	1.30517e+10	1.49679e+10	1.61831e+10	1.50513e+10	1.10726e+10
Com_2155_pos	PC (22:3e/18:1)	C48 H90 N O7 P	823.645	14.722	PC	Partial match	Full match	7.30299e+07	5.67774e+07	4.07418e+07	8.81703e+07	4.64418e+07	7.48768e+07	7.85977e+07	4.05768e+07	8.57155e+07	4.07902e+07	3.14843e+07	5.0507e+07	6.08929e+07	6.91e+07	5.94904e+07
Com_1887_pos	PC (18:1e/14:0)	C40 H80 N O7 P	717.568	12.404	PC	Partial match	Full match	1.04776e+08	5.79916e+07	4.63154e+07	5.08207e+07	6.10614e+07	5.7455e+07	4.38111e+07	5.81716e+07	6.38791e+07	6.81501e+07	8.18548e+07	7.25383e+07	6.43167e+07	5.29965e+07	6.39692e+07
Com_3242_pos	PE (14:0e/22:4)	C41 H76 N O7 P	725.535	12.777	PE	Partial match	Full match	2.8682e+07	3.63881e+07	2.32186e+07	2.27026e+07	2.31403e+07	3.42625e+07	3.42594e+07	2.21564e+07	2.65342e+07	3.5815e+07	4.28896e+07	3.96028e+07	3.31688e+07	2.48905e+07	2.67175e+07
Com_259_pos	PC (20:4e/16:1)	C44 H80 N O7 P	765.567	12.183	PC	Partial match	Full match	3.23979e+09	3.26029e+09	2.0183e+09	2.43437e+09	2.06901e+09	2.9237e+09	2.71648e+09	1.72738e+09	2.29446e+09	2.07943e+09	1.30696e+09	1.76751e+09	2.55009e+09	2.21863e+09	2.19461e+09
Com_5814_pos	PC (18:4/18:4)	C44 H72 N O8 P	773.501	9.121	PC	Partial match	Full match	1.07001e+07	3.98126e+06	1.9333e+06	2.24558e+06	4.05567e+06	1.51966e+06	1.58157e+06	2.69819e+06	1.09751e+07	1.81947e+06	1.77434e+06	1.70307e+06	4.54238e+06	4.80916e+06	4.53926e+06
Com_675_pos	PE (18:3e/22:3)	C45 H80 N O7 P	777.568	13.816	PE	Partial match	Full match	1.74353e+08	5.55313e+08	1.33732e+08	2.00237e+08	3.47937e+08	2.32503e+08	2.85443e+08	1.81725e+08	2.20718e+08	6.94519e+08	2.31865e+08	6.74175e+08	2.90688e+08	2.38495e+08	2.55154e+08
Com_1093_pos	PC (20:4/22:4)	C50 H84 N O8 P	857.593	11.313	PC	Partial match	Full match	2.37605e+08	1.69146e+08	3.897e+08	3.61354e+08	3.95634e+08	2.55561e+08	3.01973e+08	3.71283e+08	2.68656e+08	1.70728e+08	1.97851e+08	1.68847e+08	2.24085e+08	2.41628e+08	2.5749e+08
Com_7076_pos	PC (11:0/13:1)	C32 H62 N O8 P	619.421	7.636	PC	Partial match	Full match	2.5466e+06	2.51633e+06	2.61847e+06	1.60365e+06	2.56472e+06	3.54798e+06	2.70185e+06	741057	4.10021e+06	5.06885e+06	1.48935e+06	6.39742e+06	2.84078e+06	3.41345e+06	2.9891e+06
Com_4313_pos	PC (15:1/15:1)	C38 H72 N O8 P	701.5	9.297	PC	Partial match	Full match	6.58562e+06	5.51274e+06	2.87159e+06	7.76839e+06	8.55476e+06	7.71932e+06	6.36466e+06	5.26475e+06	7.2592e+06	2.39344e+07	1.78704e+07	1.63297e+07	8.09609e+06	8.73234e+06	9.1981e+06
Com_224_pos	PC (17:2/17:2)	C42 H76 N O8 P	753.531	10.32	PC	Partial match	Full match	1.13014e+09	1.41907e+09	1.85612e+09	1.85576e+09	1.59134e+09	1.48692e+09	1.37345e+09	3.49407e+09	2.66057e+09	3.38588e+09	3.33856e+09	3.92584e+09	1.94754e+09	2.453e+09	2.32847e+09
Com_4194_pos	PE (18:3/18:3)	C41 H70 N O8 P	735.484	9.933	PE	Partial match	Full match	4.06084e+06	3.20569e+06	2.32608e+06	3.14064e+06	2.6336e+06	2.2037e+06	4.41313e+06	2.89565e+06	2.21704e+06	7.42468e+06	3.35821e+07	9.22696e+06	5.74895e+06	3.8839e+06	6.33128e+06
Com_1110_pos	Cer-NS (d18:1/40:2)	C58 H111 N O3	869.857	18.014	Cer	No results	Full match	2.94806e+08	1.99365e+08	1.12796e+08	8.42079e+07	1.12549e+08	9.31878e+07	7.33389e+07	9.84493e+07	7.88033e+07	8.33383e+07	9.33255e+07	5.81067e+07	1.67463e+08	1.28406e+08	1.12166e+08
Com_697_pos	PC (20:2/20:2)	C48 H88 N O8 P	837.625	14.078	PC	Partial match	Full match	5.24657e+08	4.51286e+08	2.87316e+08	2.65565e+08	3.26157e+08	3.0185e+08	2.99672e+08	4.42877e+08	3.54597e+08	4.74363e+08	3.7205e+08	6.49039e+08	4.16539e+08	3.23523e+08	2.77506e+08
Com_321_pos	PC (18:1/18:1)	C44 H84 N O8 P	785.593	12.793	PC	Partial match	Full match	1.33548e+09	1.29862e+09	2.10258e+09	1.4135e+09	1.83557e+09	1.30037e+09	1.74392e+09	2.83516e+09	1.74678e+09	7.09187e+08	2.96813e+09	1.89134e+09	1.50981e+09	1.39423e+09	1.46344e+09
Com_373_pos	PC (19:1/19:1)	C46 H88 N O8 P	813.625	14.055	PC	Partial match	Full match	1.52831e+09	1.42871e+09	1.17873e+09	1.04954e+09	1.26797e+09	9.97369e+08	1.0996e+09	1.81976e+09	1.11414e+09	1.54546e+09	2.02402e+09	1.77877e+09	1.66732e+09	1.2477e+09	1.02726e+09
Com_364_pos	PE (16:2e/20:3)	C41 H74 N O7 P	723.52	12.532	PE	Partial match	Full match	1.88765e+09	1.59706e+09	1.08821e+09	1.313e+09	1.30974e+09	1.53047e+09	1.59706e+09	1.21452e+09	1.4226e+09	1.57108e+09	1.11323e+09	1.44729e+09	1.51101e+09	1.36116e+09	1.32039e+09
Com_2116_pos	PC (21:1/21:2)	C50 H94 N O8 P	867.669	14.929	PC	Partial match	Full match	3.23768e+07	3.28576e+07	2.49911e+07	3.07338e+07	2.57094e+07	3.74373e+07	3.16831e+07	3.89353e+07	3.89174e+07	5.50548e+07	5.75563e+07	8.76622e+07	4.95333e+07	3.80607e+07	3.59182e+07
Com_3290_pos	PC (18:4e/24:1)	C50 H92 N O7 P	849.662	14.57	PC	Partial match	Full match	3.71739e+07	1.6903e+07	1.9377e+07	2.37245e+07	2.30113e+07	2.02407e+07	2.52183e+07	1.11147e+07	731632	1.64156e+07	1.48351e+07	1.08583e+07	2.61135e+07	1.82254e+07	1.96018e+07
Com_6417_pos	PC (22:6e/15:1)	C45 H78 N O7 P	775.548	13.964	PC	Partial match	Full match	6.39889e+06	9.45526e+06	5.1487e+06	8.01366e+06	5.72868e+06	1.06785e+07	8.84452e+06	9.10852e+06	5.189e+06	5.01494e+06	5.93137e+06	8.49133e+06	6.56412e+06	4.73245e+06	5.86201e+06
Com_574_pos	PC (17:2/20:4)	C45 H78 N O8 P	791.546	12.111	PC	Partial match	Full match	2.53626e+08	3.09323e+07	2.07718e+08	3.66735e+08	4.1191e+08	4.22925e+07	2.18041e+08	2.56298e+08	3.30252e+08	9.70771e+08	3.22699e+08	6.43074e+08	2.98367e+08	2.84484e+08	4.46122e+08
Com_250_pos	PC (20:1/20:4)	C48 H86 N O8 P	835.608	12.815	PC	Partial match	Full match	2.56537e+09	3.09798e+09	3016874523	2.02123e+09	1.68244e+09	2.32158e+09	2.62796e+09	3.22303e+09	2.09609e+09	2.83538e+09	3.42025e+09	3.53137e+09	1.44493e+09	2.65024e+09	2.8293e+09
Com_2104_pos	PC (18:0/19:1)	C45 H88 N O8 P	801.625	14.411	PC	Partial match	Full match	5.97725e+07	3.42992e+07	4.4627e+07	4.35781e+07	3.27587e+07	4.43729e+07	5.0334e+07	4.28105e+07	3.99495e+07	6.81231e+07	6.93995e+07	8.86988e+07	4.36788e+07	4.49135e+07	3.71714e+07
Com_6284_pos	SM (d29:1/15:1)	C49 H97 N2 O6 P	840.711	15.782	SM	Partial match	Full match	8.82851e+06	8.6588e+06	4.74106e+06	7.11155e+06	4.29959e+06	6.62942e+06	4.73237e+06	2.66071e+06	5.87231e+06	7.49756e+06	3.75493e+06	5.92229e+06	8.10517e+06	5.35104e+06	5.66834e+06
Com_6313_pos	SM (d29:2/13:0)	C47 H93 N2 O6 P	812.678	16.509	SM	Partial match	Full match	8.75305e+06	4.01456e+06	5.51549e+06	3.28731e+06	2.82353e+06	3.77613e+06	7.20397e+06	3.22185e+06	8.35446e+06	5.1438e+06	1.92119e+06	4.17293e+06	4.95494e+06	5.37369e+06	5.30502e+06
Com_7_pos	PC (20:3/20:3)	C48 H84 N O8 P	833.594	12.591	PC	Partial match	Full match	101602451813	8.28835e+10	110802068771	8.70029e+10	7.54798e+10	8.77106e+10	108883014554	103326162517	9.76031e+10	6.57171e+10	6.69414e+10	6.75236e+10	8.89864e+10	8.57216e+10	8.3447e+10
Com_84_pos	LPC 16:0	C24 H50 N O7 P	495.333	3.19	PC	Partial match	Full match	7.98467e+09	4.83085e+09	6.43344e+09	5.31069e+09	5.18779e+09	5.94478e+09	6.28981e+09	1.37149e+10	6.59236e+09	5.50601e+09	5.72799e+09	7.30048e+09	4.50469e+09	6.29297e+09	5.8665e+09
Com_329_pos	PC (18:2/18:2)	C44 H80 N O8 P	781.563	12.993	PC	Partial match	Full match	2.24147e+09	1.40231e+09	2.38817e+09	1.98323e+09	1.9016e+09	2.12177e+09	2.68591e+09	1.7138e+09	2.11556e+09	1.91579e+09	2.17159e+09	1.88313e+09	2034751492	1.82087e+09	1.80777e+09
Com_49_pos	PC (16:0/20:5)	C44 H78 N O8 P	779.547	10.793	PC	Partial match	Full match	4.37111e+09	4.22974e+09	2.00248e+09	5.16008e+09	2.97669e+09	5.28902e+09	2.66363e+09	5.11561e+09	4.08712e+09	1.36248e+10	2.8106e+10	1.25891e+10	6.00347e+09	6.89647e+09	5.36324e+09
Com_640_pos	PC (19:0/22:6)	C49 H86 N O8 P	847.608	13.275	PC	Partial match	Full match	4.00386e+08	3.89407e+08	5.01518e+08	3.36178e+08	2.50653e+08	4.09162e+08	5.05758e+08	3.90987e+08	4.81868e+08	6.39016e+08	5.62275e+08	7.38549e+08	4.93687e+08	4.46551e+08	3.98412e+08
Com_2238_pos	PE (18:0/18:0)	C41 H82 N O8 P	747.578	14.922	PE	Partial match	Full match	7.64073e+07	7.67787e+07	2.92664e+07	4.64613e+07	6.98633e+07	7.76495e+06	4.02212e+07	3.80483e+07	7.07478e+07	4.12498e+07	4.4049e+07	2.3455e+07	6.55577e+07	6.95794e+07	4.6174e+07
Com_495_pos	PC (20:1/22:6)	C50 H86 N O8 P	859.608	12.527	PC	Partial match	Full match	7.39329e+08	5.96655e+08	7.87749e+08	4.07043e+08	5.03095e+08	5.41558e+08	6.09266e+08	1.0637e+09	6.84578e+08	8.32568e+08	9.38153e+08	1.15926e+09	7.57309e+08	6.96325e+08	6.57236e+08
Com_1_pos	PC (18:0/20:4)	C46 H84 N O8 P	809.594	12.912	PC	Partial match	Full match	223151144653	296376456508	358028650114	320128184485	307694976813	300008107056	338158958575	278467493760	281926740763	275662102203	315675718688	291365127784	286460580381	230761067112	278968275839
Com_3_pos	PC (16:0/18:2)	C42 H80 N O8 P	757.563	11.768	PC	Partial match	Full match	204483817446	192069622359	163310956976	242413535852	218156051160	196255388807	195264669831	161836432940	141912387532	220410267806	253642077485	200650194052	167303785103	196671122623	188362394584
Com_1276_pos	LPC 17:0	C25 H52 N O7 P	509.349	4.224	PC	Partial match	Full match	1.43017e+08	9.12219e+07	1.02062e+08	8.54972e+07	9.10127e+07	1.01934e+08	1.20259e+08	2.24369e+08	1.20918e+08	1.52586e+08	1.57028e+08	2.2674e+08	1.12021e+08	1.21296e+08	7.21255e+07
Com_2079_pos	LPC 20:2	C28 H54 N O7 P	547.364	3.887	PC	Partial match	Full match	2.67497e+07	1.8037e+07	3.40552e+07	1.34537e+07	2.67836e+07	1.8023e+07	1.47212e+07	1.06806e+08	2.22868e+07	4.62117e+07	5.10852e+07	7.21215e+07	2.96288e+07	3.15961e+07	2.95344e+07
Com_3809_pos	SM (d14:3/26:0)	C45 H87 N2 O6 P	782.63	12.87	SM	Partial match	Full match	1.70764e+07	3.23368e+07	2.05671e+07	2.06548e+07	2.98161e+07	1.74478e+07	2.02035e+07	2.24977e+07	1.5405e+07	2.74302e+07	2.94244e+07	2.44462e+07	1.72201e+07	2.21574e+07	1.22837e+07
Com_436_pos	PC (17:1/18:2)	C43 H80 N O8 P	769.562	11.286	PC	Partial match	Full match	5.23502e+08	5.12945e+08	3.9838e+08	5.82169e+08	1.90604e+08	5.42444e+08	2.42823e+08	5.30249e+08	6.71205e+07	1.61071e+09	1.62305e+09	8.84359e+08	5.28153e+08	5.75644e+08	5.7645e+08
Com_629_pos	PC (17:0/20:3)	C45 H84 N O8 P	797.592	12.776	PC	Partial match	Full match	2.08895e+08	2.27611e+08	2.00788e+08	2.1927e+08	2.38142e+08	2.26884e+08	1.96177e+08	2.87538e+08	1.59317e+08	4.26718e+08	6.57336e+08	7.55558e+08	2.90189e+08	2.65636e+08	2.52047e+08
Com_62_pos	PC (16:1/18:2)	C42 H78 N O8 P	755.547	10.627	PC	Partial match	Full match	4.81803e+09	3.46539e+09	3.77054e+09	5.36599e+09	5.95332e+09	4.94376e+09	3.15421e+09	6.51112e+09	4.71586e+09	7.91026e+09	2.09667e+10	1.09926e+10	4.37295e+09	6.0302e+09	6.18753e+09
Com_38_pos	PE (16:0/22:6)	C43 H74 N O8 P	763.516	11.571	PE	Partial match	Full match	2.18188e+10	2.1383e+10	2.7177e+10	2.22846e+10	2.38324e+10	1.97313e+10	2.29635e+10	1.47006e+10	2.29889e+10	1.65296e+10	1.59278e+10	1.63471e+10	1.89605e+10	2.05267e+10	2.30335e+10
Com_5_pos	PC (18:0/18:2)	C44 H84 N O8 P	785.594	13.114	PC	Partial match	Full match	9.80796e+10	142686803886	114392670367	125625868198	135701642173	107590532024	9.13838e+10	113689712042	9.35124e+10	182142802822	206074075579	114854962180	112773097447	115537766119	105803953793
Com_747_pos	PC (20:4/20:5)	C48 H78 N O8 P	827.547	9.694	PC	Partial match	Full match	7.14945e+07	6.24976e+07	9.25881e+07	7.40638e+07	1.5519e+08	9.67076e+07	1.07401e+08	1.22315e+08	9.14146e+07	3.30568e+08	8.43882e+08	3.78329e+08	1.55944e+08	1.77526e+08	1.43072e+08
Com_2_pos	PC (16:0/20:4)	C44 H80 N O8 P	781.563	11.576	PC	Partial match	Full match	248153815499	300713424715	320505241110	306538597075	275178993897	264751202633	294519565279	228886966946	236594441847	259452343459	282223798968	236445055600	250789290230	261431131941	267702524411
Com_1182_pos	PE (16:1/22:6)	C43 H72 N O8 P	761.5	10.397	PE	Partial match	Full match	9.20591e+07	5.07288e+07	8.75034e+07	9.02297e+07	9.78555e+07	8.02695e+07	8.07564e+07	1.42098e+08	1.24995e+08	1.12587e+08	2.4714e+08	2.7184e+08	9.45829e+07	1.22777e+08	1.25605e+08
Com_155_pos	PC (16:0/18:3)	C42 H78 N O8 P	755.546	11.149	PC	Partial match	Full match	4.64257e+09	2.09601e+09	3.09018e+09	8.2069e+09	3.94967e+09	5.30615e+09	2.57054e+09	4.11743e+09	4.51507e+09	4.78174e+09	5.36748e+09	5.04734e+09	4.33811e+09	4.3499e+09	4.47621e+09
Com_2324_pos	PC (22:5/22:6)	C52 H82 N O8 P	879.578	10.25	PC	No results	Full match	2.63946e+07	7.28292e+06	2.6251e+07	3.81086e+07	4.15069e+07	3.89697e+07	2.94195e+07	8.44275e+07	7.51212e+07	5.32265e+07	9.89739e+07	4.51225e+07	4.31516e+07	4.56569e+07	4.47868e+07
Com_427_pos	PC (20:2/22:6)	C50 H84 N O8 P	857.593	11.487	PC	Partial match	Full match	5.59625e+08	3.89864e+08	8.80247e+08	3.51032e+08	4.7236e+08	3.81716e+08	4.8175e+08	1.15202e+09	6.67619e+08	8.80962e+08	9.50007e+08	1510388233	6.67752e+08	6.668e+08	6.51751e+08
Com_90_pos	Cer-NS (d18:1/24:0)	C42 H83 N O3	649.637	16.19	Cer	Partial match	Full match	9.15277e+09	8972682923	6.07308e+09	9.03726e+09	8.22404e+09	1.03209e+10	6.4739e+09	7.0318e+09	9.19809e+09	8.16571e+09	5.81001e+09	7904055867	9.74566e+09	8.20387e+09	7.88232e+09
Com_476_pos	PC (16:0e/16:0)	C40 H82 N O7 P	719.583	13.537	PC	Partial match	Full match	1.19233e+09	9.00166e+08	5.22563e+08	6.75596e+08	5.569e+08	7.01603e+08	6.69009e+08	6.42505e+08	6.24976e+08	8.05883e+08	6.61994e+08	1.00608e+09	9.25796e+08	7.04412e+08	5.89411e+08
Com_35_pos	PC (17:0/20:4)	C45 H82 N O8 P	795.578	12.251	PC	Partial match	Full match	21553084823	1.67682e+10	12996940212	4.87802e+09	1.30631e+10	6.08205e+09	1.62105e+10	1.55826e+10	1.56613e+10	2.15576e+10	1.46648e+10	2.41696e+10	1.21058e+10	10142820710	1.57132e+10
Com_2161_pos	LPC 19:0	C27 H56 N O7 P	537.38	6.253	PC	Partial match	Full match	4.18131e+07	2.66513e+07	2.41547e+07	2.52811e+07	1.44702e+07	2.33022e+07	4.12426e+07	4.13376e+07	2.95806e+07	4.45894e+07	4.87766e+07	8.41476e+07	2.94325e+07	3.34231e+07	2.27355e+07
Com_710_pos	PC (20:4/22:5)	C50 H82 N O8 P	855.578	10.536	PC	Partial match	Full match	2.19845e+07	1.22517e+08	2.51137e+08	3.41131e+08	8.07582e+08	3.1481e+08	2.59556e+08	5.41931e+08	2.58139e+08	5.35064e+08	5.29134e+08	4.79898e+08	3.12123e+08	3.40525e+08	3.90598e+08
Com_4_pos	PC (16:0/22:6)	C46 H80 N O8 P	805.563	11.265	PC	Partial match	Full match	8.98888e+10	146938738860	199609941178	138329296106	155518599710	158203655537	128194852859	154455959361	189554287510	110686814290	9.81308e+10	157170208636	8.16127e+10	139241542404	152985443432
Com_545_pos	PC (16:1/22:6)	C46 H78 N O8 P	803.547	10.13	PC	Partial match	Full match	2.84381e+08	2.47647e+08	4.41903e+08	3.02688e+08	4.0187e+08	3.20257e+08	3.36525e+08	7.02871e+08	5.96564e+08	5.4822e+08	1.04132e+09	1.00158e+09	4.23284e+08	4.87254e+08	5.00175e+08
Com_43_pos	PC (16:0/20:3)	C44 H82 N O8 P	783.578	12.127	PC	Partial match	Full match	2.25665e+09	2.42127e+10	9.31452e+09	9.5165e+09	1.16539e+09	1.24252e+10	9.24605e+09	1.28639e+10	7.47755e+09	1.15934e+10	1.78736e+10	1.47888e+10	1.42327e+10	1.05072e+10	9.55936e+09
Com_848_pos	PC (17:1/20:4)	C45 H80 N O8 P	793.562	13.632	PC	Partial match	Full match	3.46617e+08	1.68902e+08	5.10769e+08	2.07358e+08	1.41858e+08	2.13949e+08	5.2233e+08	4.0462e+08	4.7044e+08	6.03017e+07	8.85665e+07	1.22694e+08	3.6338e+08	2.98987e+08	1.80898e+08
Com_310_pos	PC (15:0/22:6)	C45 H78 N O8 P	791.548	10.636	PC	Partial match	Full match	8.38605e+08	8.55423e+08	1.19447e+09	9.96549e+08	1.32448e+09	1.18472e+09	9.8239e+08	1.72038e+09	2.03634e+09	1.49564e+09	1.40084e+09	2566445708	1.18331e+09	1.27407e+09	1.3702e+09
Com_270_pos	PE (18:1/18:2)	C41 H76 N O8 P	741.531	12.148	PE	Partial match	Full match	1.1495e+09	2.93519e+09	1.3644e+09	2.77036e+09	2.69109e+09	2.5728e+09	1.75543e+09	1.4963e+09	1.63479e+09	3.43522e+09	4.02189e+09	3.25031e+09	2.61758e+09	2.27928e+09	2.08647e+09
Com_244_pos	PC (18:0/22:4)	C48 H88 N O8 P	837.625	13.727	PC	Partial match	Full match	3.04811e+09	2.43593e+09	2.83061e+09	2.0065e+09	2.18413e+09	2.62185e+09	3.05086e+09	3.70942e+09	3.14369e+09	1.08988e+09	9.92148e+08	1.3588e+09	3.2079e+09	2.19425e+09	2.05892e+09
Com_1330_pos	PC (15:0/20:5)	C43 H76 N O8 P	765.532	10.208	PC	Partial match	Full match	4.06314e+07	3.89565e+07	3.38422e+07	4.2521e+07	4.6947e+07	4.85371e+07	3.87183e+07	4.97084e+07	5.87942e+07	9.4412e+07	2.98194e+08	1.82403e+08	5.01045e+07	5.91949e+07	5.36921e+07
Com_57_pos	PC (20:4/20:4)	C48 H80 N O8 P	829.562	10.416	PC	Partial match	Full match	1.00316e+10	4.04859e+09	1.36811e+10	1.15763e+10	1.23666e+10	1.0188e+10	8.64313e+09	1.70515e+10	13416137196	8.80174e+09	1.40903e+10	1.65106e+10	1.04807e+10	1.108e+10	1.1557e+10
Com_3040_pos	PC (17:0/18:0)	C43 H86 N O8 P	775.61	14.161	PC	Partial match	Full match	3.53481e+07	2.91147e+07	2.55798e+07	2.11608e+07	1.62317e+07	4.46166e+06	2.77032e+07	2.66313e+07	2.53378e+07	3.43994e+07	5.32953e+07	4.52218e+07	3.45797e+07	2.47812e+07	1.88671e+07
Com_1360_pos	PC (19:0/20:3)	C47 H88 N O8 P	825.624	13.966	PC	Partial match	Full match	5.89108e+07	6.87994e+07	5.0226e+07	5.26044e+07	6.55452e+07	6.37317e+07	5.83128e+07	8.64926e+07	4.5054e+07	1.1852e+08	1.49154e+08	1.95934e+08	8.58058e+07	7.78229e+07	7.26855e+07
Com_494_pos	PC (18:0/18:0)	C44 H88 N O8 P	789.625	14.809	PC	Partial match	Full match	1.11711e+09	7.87154e+08	5.90863e+08	6.52598e+08	4.97398e+08	7.47103e+08	7.6408e+08	6.81535e+08	9.80051e+08	4.88726e+08	3.06742e+08	5.22601e+08	8.58107e+08	6.45849e+08	5.57147e+08
Com_841_pos	PC (14:0/22:6)	C44 H76 N O8 P	777.532	10.026	PC	Partial match	Full match	1.38622e+08	1.89417e+08	3.02631e+08	2.14247e+08	2.2359e+08	2.28264e+08	1.30745e+08	5.51511e+08	3.78431e+08	3.31605e+08	3.87725e+08	4.6641e+08	2.67981e+08	2.74632e+08	3.02075e+08
Com_1278_pos	PE (20:2/22:6)	C47 H78 N O8 P	815.547	11.801	PE	Partial match	Full match	6.17533e+07	5.19582e+07	1.40085e+08	3.93152e+07	6.88222e+07	4.24653e+07	9.04719e+07	1.25093e+08	7.42475e+07	1.31805e+08	1.34908e+08	2.25958e+08	7.77215e+07	9.22756e+07	8.36195e+07
Com_200_pos	PC (19:0/20:4)	C47 H86 N O8 P	823.609	13.28	PC	Partial match	Full match	1.30188e+09	2.30933e+09	2.22653e+09	1.24564e+09	1.1665e+09	2.08292e+09	3.25653e+09	1.01028e+09	1.65545e+09	3.70891e+09	4.62696e+09	4.49494e+09	2.49919e+09	2.07601e+09	2.38788e+09
Com_39_pos	PC (18:0/20:3)	C46 H86 N O8 P	811.609	13.409	PC	Partial match	Full match	16859580501	13661280486	1.20151e+10	1.59157e+10	1.37822e+10	1.20766e+10	1.19522e+10	2.1758e+10	1.1363e+10	1.37847e+10	1.59393e+10	1.7845e+10	19827304889	1.17316e+10	1.11641e+10
Com_969_pos	Cer-NS (d18:1/24:2)	C42 H79 N O3	645.606	14.863	Cer	No results	Full match	2.57155e+08	2.72729e+08	2.28793e+08	2.79031e+08	3.58732e+08	2.51575e+08	3.01357e+08	3.19646e+08	2.22626e+08	4.19787e+08	2.58351e+08	3.62437e+08	3.27869e+08	2.80939e+08	2.46134e+08
Com_61_pos	LPC 18:0	C26 H54 N O7 P	523.364	5.487	PC	Partial match	Full match	1.48206e+10	7.77915e+09	9.69294e+09	1.0461e+10	8.22563e+09	9.37409e+09	7.82212e+09	1.76034e+10	1.12514e+10	6.95851e+09	7.11139e+09	6.72466e+09	7.9959e+09	9.37682e+09	9.37152e+09
Com_20_pos	PC (16:0/18:1)	C42 H82 N O8 P	759.578	12.762	PC	Partial match	Full match	4.36582e+10	39894423038	4.13448e+10	4.8905e+10	4.74639e+10	4.84401e+10	4.78807e+10	3.50803e+10	3.39852e+10	3.4506e+10	3.38451e+10	3.87599e+10	4.16947e+10	41843805560	4.4746e+10
Com_4320_pos	LPC 18:3	C26 H48 N O7 P	517.318	1.88	PC	Partial match	Full match	9.47756e+06	7.20704e+06	7.69428e+06	1.70765e+07	1.50131e+07	9.45556e+06	9.98809e+06	2.55501e+07	8.02285e+06	1.47931e+07	2.76777e+07	1.68154e+07	7.73202e+06	1.33603e+07	8.61335e+06
Com_2022_pos	PE (16:0e/22:4)	C43 H80 N O7 P	753.568	13.957	PE	Partial match	Full match	9.12244e+07	7.1072e+07	4.05601e+07	7.34103e+07	5.37569e+07	7.16848e+07	7.63047e+07	4.50269e+07	7.14075e+07	5.49258e+07	4.84855e+07	6.60237e+07	8.22043e+07	5.44397e+07	6.38991e+07
Com_31_pos	PE (16:0/20:4)	C41 H74 N O8 P	739.516	11.894	PE	Partial match	Full match	2.76794e+10	2.96773e+10	22297813454	2.68316e+10	27129331875	3.05998e+10	29854331414	2.13632e+10	2.45792e+10	27611224712	2.67499e+10	2.26762e+10	2.46343e+10	2.46297e+10	2.50226e+10
Com_944_pos	PC (18:2/20:5)	C46 H78 N O8 P	803.547	10.611	PC	Partial match	Full match	1.89294e+08	1.661e+08	2.30582e+08	1.57319e+08	1.01538e+08	2.00984e+08	2.05561e+08	2.80517e+08	3.21192e+08	1.46942e+08	2.95723e+08	3.97436e+08	1.93823e+08	2.15804e+08	2.0543e+08
Com_46_pos	PC (18:0/18:1)	C44 H86 N O8 P	787.609	13.949	PC	Partial match	Full match	1.71966e+10	1.08478e+10	6.45088e+09	1.1551e+10	1.44889e+10	9.99403e+09	1.39494e+10	1.03977e+10	7.67906e+09	1.04721e+10	1.20891e+10	1.31117e+10	1.77604e+10	1.37568e+10	8.14406e+09
Com_2696_pos	PC (20:5/22:6)	C50 H78 N O8 P	851.547	9.43	PC	Partial match	Full match	4.69273e+06	3.73925e+06	7.74976e+06	4.19909e+06	5.77441e+06	9.00838e+06	4.66326e+06	1.01432e+07	7.94519e+06	1.68637e+07	8.24039e+07	2.8985e+07	1.04953e+07	1.71821e+07	1.45841e+07
Com_1791_pos	PE (18:2/20:5)	C43 H72 N O8 P	761.5	10.897	PE	Partial match	Full match	9.3829e+07	6.41422e+07	8.61846e+07	6.30992e+07	9.61229e+07	1.02321e+08	8.75787e+07	9.2162e+07	8.92657e+07	8.71925e+07	6.10629e+07	1.18928e+08	7.68092e+07	9.1833e+07	8.9137e+07
Com_344_pos	Cer-NS (d18:1/23:0)	C41 H81 N O3	635.622	15.903	Cer	Partial match	Full match	1.29047e+09	1.54936e+09	1.12419e+09	1.40557e+09	1.4162e+09	1.67872e+09	1.04321e+09	1.14099e+09	1.46848e+09	1.58357e+09	1.04482e+09	1.44917e+09	1.85494e+09	1.31722e+09	1.18029e+09
Com_406_pos	PC (20:4/22:6)	C50 H80 N O8 P	853.563	10.139	PC	Partial match	Full match	8.10891e+08	2.88666e+08	1.44027e+09	1.13908e+09	1.13877e+09	9.50027e+08	9.86242e+08	1.81764e+09	1694824549	8.25393e+08	1.65362e+09	1.30249e+09	9.48025e+08	1.03451e+09	1.20246e+09
Com_433_pos	PC (17:0/18:1)	C43 H84 N O8 P	773.593	13.399	PC	Partial match	Full match	5.51133e+08	5.71622e+08	4.80186e+08	6.1653e+08	9.15104e+08	9.7594e+08	9.0478e+08	5.63652e+08	7.07422e+08	9.71311e+08	1.59509e+09	1.48974e+09	9.99487e+08	8.61443e+08	8.02902e+08
Com_12_pos	PC (18:1/20:4)	C46 H82 N O8 P	807.577	11.658	PC	Partial match	Full match	5.02383e+10	5.41085e+10	4.25354e+10	5.95884e+10	6.71856e+10	5.44991e+10	5.3945e+10	6.97908e+10	4.07682e+10	6.07805e+10	8.4809e+10	6.30615e+10	4.61134e+10	4.90865e+10	60471721802
Com_2028_pos	PE (17:1/20:4)	C42 H74 N O8 P	751.514	11.316	PE	Partial match	Full match	3.4829e+07	4.4227e+07	3.4995e+07	7.16699e+07	1.20121e+08	4.06075e+07	4.12132e+07	3.41879e+07	5.16925e+07	2.15657e+07	1.21082e+08	9.17075e+07	4.46177e+07	4.72866e+07	6.23438e+07
Com_114_pos	PC (16:0/16:1)	C40 H78 N O8 P	731.546	11.489	PC	Partial match	Full match	3.15706e+09	2.31322e+09	3.18395e+09	3.56397e+09	3.05137e+09	2.98167e+09	2.94971e+09	5.64024e+09	3.09588e+09	5.04999e+09	1.26512e+10	5.92181e+09	3.81213e+09	3.78666e+09	4.17577e+09
Com_1206_pos	Cer-NDS (d18:0/24:0)	C42 H85 N O3	651.652	16.367	Cer	Partial match	Full match	2.31934e+08	1.07746e+08	6.9088e+07	1.78221e+08	1.56161e+08	1.79948e+08	1.29659e+08	2.02091e+08	2.6383e+08	9.79087e+07	5.29689e+07	9.9281e+07	1.97399e+08	1.7172e+08	1.12178e+08
Com_1540_pos	LPC 16:1	C24 H48 N O7 P	493.317	2.177	PC	Partial match	Full match	5.08286e+07	2.99989e+07	5.64695e+07	4.4339e+07	5.81697e+07	3.54805e+07	3.98532e+07	1.84604e+08	4.71979e+07	7.25626e+07	1.60155e+08	1.07944e+08	5.72322e+07	6.858e+07	5.17395e+07
Com_1076_pos	PC (20:2/22:5)	C50 H86 N O8 P	859.609	11.904	PC	Partial match	Full match	1.41687e+08	1.90973e+08	1.80508e+08	1.24596e+08	2.57319e+08	1.25688e+08	1.00149e+08	3.82005e+08	1.36205e+08	3.35223e+08	3.24958e+08	2.62481e+08	1.76368e+08	1.84186e+08	2.2023e+08
Com_94_pos	PC (15:0/20:4)	C43 H78 N O8 P	767.547	10.928	PC	Partial match	Full match	3.65367e+09	2.01066e+09	2.79619e+09	3.29666e+09	3.88185e+09	3.78051e+09	3.15811e+09	4.72403e+09	4.84471e+09	6.15255e+09	5.37039e+09	1.03615e+10	4.09391e+09	4.19877e+09	4.23821e+09
Com_132_pos	PC (17:0/18:2)	C43 H82 N O8 P	771.578	12.476	PC	Partial match	Full match	2.93397e+09	2.52347e+09	1.9869e+09	2.80051e+09	2.87182e+09	2.695e+09	2.5104e+09	3.19241e+09	2.32189e+09	5.69562e+09	7.23059e+09	7.18166e+09	3.85716e+09	3.2101e+09	1.98885e+09
Com_69_pos	PE (18:1/20:4)	C43 H76 N O8 P	765.53	11.951	PE	Partial match	Full match	1.0893e+10	1.36602e+10	1.01429e+10	1.2185e+10	1.49047e+10	1.25808e+10	1.11993e+10	1.03284e+10	7.41354e+09	1.51321e+10	1.4316e+10	1.38538e+10	7.857e+09	1.17586e+10	1.21928e+10
Com_3180_pos	Cer-NDS (d18:0/23:0)	C41 H83 N O3	637.637	16.103	Cer	Partial match	Full match	3.96175e+07	2.4427e+07	1.6299e+07	2.08881e+07	2.18603e+07	2.09877e+07	1.98393e+07	3.52733e+07	3.98073e+07	1.77192e+07	1.15091e+07	2.73435e+07	3.25097e+07	3.21061e+07	2.43763e+07
Com_147_pos	PC (18:0/22:5)	C48 H86 N O8 P	835.608	13.375	PC	Partial match	Full match	4.83057e+09	2.57159e+09	9.2343e+09	3.92918e+09	2.28091e+09	3.27683e+09	7.34853e+09	6.208e+09	6.72984e+09	6.40469e+08	1.28066e+09	1.31654e+09	5.11999e+09	4.0972e+09	3.84033e+09
Com_1054_pos	PC (17:0/22:6)	C47 H82 N O8 P	819.575	11.677	PC	Partial match	Full match	1.33781e+08	1.24932e+08	3.27248e+08	1.53352e+08	1.40073e+08	1.51691e+08	2.02677e+08	2.31012e+08	2.22029e+08	1.82912e+08	4.94502e+08	3.24672e+08	1.75328e+08	1.92076e+08	2.14469e+08
Com_7329_pos	PC (18:0e/18:1)	C44 H88 N O7 P	773.628	13.608	PC	Partial match	Full match	3.87472e+06	4.21927e+06	3.87302e+06	4.22259e+06	3.1629e+06	4.57949e+06	4.68058e+06	3.35457e+06	3.7523e+06	3.1815e+06	2.54189e+06	2.78577e+06	4.99308e+06	3.50039e+06	3.20095e+06
Com_37_pos	PC (16:0/16:0)	C40 H80 N O8 P	733.562	12.687	PC	Partial match	Full match	2.1333e+10	2.2545e+10	1.79998e+10	1.7685e+10	12637634384	1.99294e+10	2.36768e+10	1.63906e+10	1.60414e+10	2.11312e+10	1.65648e+10	1.99565e+10	2.01264e+10	18408684927	1.77975e+10
Com_1393_pos	Cer-NS (d18:1/26:1)	C44 H85 N O3	675.654	16.068	Cer	Partial match	Full match	1.81593e+08	1.60749e+08	8.39138e+07	1.13009e+08	1.58585e+08	1.65821e+08	7.51551e+07	5.80377e+07	1.47054e+08	1.30257e+08	7.90662e+07	1.2031e+08	1.54259e+08	1.32418e+08	1.05935e+08
Com_999_pos	PE (17:0/18:2)	C40 H76 N O8 P	729.532	12.757	PE	Partial match	Full match	8.72377e+07	1.95605e+08	5.16275e+07	2.34515e+08	2.43689e+08	1.83392e+08	8.51613e+07	7.17233e+07	8.80661e+07	3.10342e+08	3.39741e+08	3.66995e+08	2.30944e+08	1.64791e+08	1.9025e+08
Com_1831_pos	LPC 20:1	C28 H56 N O7 P	549.38	5.657	PC	Partial match	Full match	6.13481e+07	3.09615e+07	3.13039e+07	2.86191e+07	3.97065e+07	2.71634e+07	3.85659e+07	1.34232e+08	3.89688e+07	3.59375e+07	5.3848e+07	6.79949e+07	3.78613e+07	4.34582e+07	4.38922e+07
Com_2920_pos	PE (20:3/20:4)	C45 H76 N O8 P	789.531	12.24	PE	Partial match	Full match	4.73891e+07	2.66667e+07	3.03147e+07	3.02938e+07	2.50962e+07	3.47326e+07	3.18194e+07	2.62095e+07	2.99707e+07	2.97197e+07	3.44814e+07	3.89009e+07	3.36768e+07	3.6515e+07	2.96937e+07
Com_593_pos	PE (18:1/20:5)	C43 H74 N O8 P	763.516	10.939	PE	Partial match	Full match	3.8616e+08	2.52626e+08	4.03742e+08	6.05214e+08	8.51624e+08	5.20291e+08	4.05921e+08	5.08811e+08	4.72691e+08	7.21827e+08	6.89489e+08	8.4376e+08	5.36978e+08	5.06044e+08	5.35814e+08
Com_1287_pos	PC (15:0/16:1)	C39 H76 N O8 P	717.531	10.85	PC	Partial match	Full match	3.95125e+07	2.12594e+07	3.98983e+07	3.74922e+07	4.67229e+07	3.44243e+07	2.12774e+07	8.40929e+07	4.15816e+07	8.44604e+07	3.2343e+08	1.88853e+08	5.10924e+07	5.18913e+07	7.03437e+07
Com_42_pos	PC (18:0/20:5)	C46 H82 N O8 P	807.577	12.132	PC	Partial match	Full match	1.03227e+10	9.26142e+09	2.95777e+10	1.13322e+10	8.71326e+09	1.15735e+10	2.08721e+10	18028231159	1.86747e+10	8.52231e+09	30206684257	10157697295	1.49733e+10	1.48151e+10	13395426835
Com_154_pos	PC (15:0/18:2)	C41 H78 N O8 P	743.547	11.129	PC	Partial match	Full match	1.96828e+09	1.03671e+09	1.03648e+09	2.0799e+09	2.06365e+09	2.63492e+09	9.94839e+08	1.83858e+09	1.70938e+09	4.90466e+09	5.50259e+09	6.30237e+09	1.58938e+09	1.30619e+09	2.32911e+09
Com_1503_pos	PC (20:0/22:6)	C50 H88 N O8 P	861.625	13.841	PC	Partial match	Full match	1.0385e+08	6.26976e+07	7.77534e+07	4.65446e+07	6.35749e+07	6.51756e+07	8.02858e+07	9.32448e+07	1.05751e+08	9.3418e+07	1.2166e+08	1.63477e+08	1.25887e+08	9.83521e+07	8.85292e+07
Com_959_pos	Cer-NS (d18:1/26:0)	C44 H87 N O3	677.669	16.694	Cer	Partial match	Full match	3.25174e+08	3.65847e+08	2.43828e+08	3.61349e+08	3.51565e+08	2.59407e+08	2.24557e+08	1.9486e+08	2.60228e+08	1.95846e+08	1.52461e+08	1.42493e+08	3.39083e+08	2.45773e+08	2.4445e+08
Com_2208_pos	PC (22:6/22:6)	C52 H80 N O8 P	877.563	9.868	PC	Partial match	Full match	2.27543e+07	4.04297e+06	4.47956e+07	3.49135e+07	2.32383e+07	2.70719e+07	2.7298e+07	7.82912e+07	7.48013e+07	2.5971e+07	1.18203e+08	3.44507e+07	3.96934e+07	4.16988e+07	3.58822e+07
Com_52_pos	PC (18:1/22:6)	C48 H82 N O8 P	831.576	11.323	PC	Partial match	Full match	10338808969	9.0795e+09	1.55326e+10	5.57346e+09	1.07951e+10	1.01422e+10	1.12142e+10	1.58115e+10	1.35309e+10	1.08344e+10	1.59293e+10	1.74844e+10	1.05097e+10	7.18587e+09	1.19041e+10
Com_970_pos	LPC 22:6	C30 H50 N O7 P	567.333	2.072	PC	Partial match	Full match	3.47249e+08	1.64716e+08	4.19252e+08	2.46255e+08	2.90275e+08	3.25317e+08	2.42832e+08	4.50304e+08	2.94723e+08	1.9806e+08	2.76863e+08	3.01121e+08	2.88253e+08	3.18733e+08	2.37867e+08
Com_546_pos	LPC 18:2	C26 H50 N O7 P	519.333	2.249	PC	Partial match	Full match	5.78889e+08	3.74407e+08	5.19244e+08	7.69725e+08	7.73104e+08	5.98706e+08	5.05933e+08	7.93223e+08	3.72531e+08	8.01265e+08	1.32787e+09	9.9726e+08	6.51273e+08	7.00702e+08	6.10224e+08
Com_4397_pos	PC (18:1e/16:0)	C42 H84 N O7 P	745.599	14.435	PC	Partial match	Full match	2.00803e+07	2.37373e+07	1.36356e+07	1.50628e+07	1.13797e+07	1.27414e+07	2.46654e+07	1.4027e+07	1.29213e+07	1.89967e+07	1.3686e+07	1.72797e+07	1.5354e+07	1.47091e+07	1.17666e+07
Com_2610_pos	LPC 24:0	C32 H66 N O7 P	607.457	10.468	PC	Partial match	Full match	4.73695e+07	3.00034e+07	2.69039e+07	3.89985e+07	3.13584e+07	3.97166e+07	2.70949e+07	3.80933e+07	3.6335e+07	3.9475e+07	3.7107e+07	6.03273e+07	3.33604e+07	4.16852e+07	4.34426e+07
Com_3959_pos	LPC 22:0	C30 H62 N O7 P	579.427	8.997	PC	Partial match	Full match	2.50014e+07	1.45945e+07	1.27725e+07	2.03513e+07	1.7283e+07	2.27269e+07	2.02824e+07	2.37644e+07	2.44971e+07	1.98588e+07	1.85564e+07	2.59259e+07	1.86148e+07	2.06093e+07	1.96646e+07
Com_287_pos	LPC 20:4	C28 H50 N O7 P	543.333	2.198	PC	Partial match	Full match	2.74624e+09	1.45321e+09	2390901515	2.50825e+09	3.34817e+09	2.6594e+09	2.11465e+09	2.61793e+09	2.59603e+09	1.84459e+09	2.2921e+09	2.30194e+09	2.32515e+09	2.25044e+09	2.1199e+09
Com_82_pos	PC (16:1/20:4)	C44 H78 N O8 P	779.547	10.424	PC	Partial match	Full match	4.10938e+09	3.1529e+09	4.67494e+09	4.40778e+09	4.92511e+09	3.28573e+09	3.21466e+09	6.67866e+09	3.64008e+09	4.876e+09	1.02988e+10	1.19941e+10	4.20093e+09	5.7476e+09	5.75005e+09
Com_1615_pos	PC (24:1/20:4)	C52 H94 N O8 P	891.671	14.805	PC	Partial match	Full match	9.08855e+07	5.23932e+07	5.20075e+07	5.0021e+07	4.57493e+07	7.28748e+07	7.19468e+07	7.93731e+07	7.20839e+07	8.67559e+07	6.46933e+07	1.44122e+08	7.4569e+07	7.31987e+07	5.67388e+07
Com_2699_pos	LPC 20:0	C28 H58 N O7 P	551.395	7.628	PC	Partial match	Full match	5.066e+07	3.14879e+07	3.2856e+07	3.14021e+07	2.8538e+07	3.49647e+07	3.03288e+07	5.85805e+07	3.85049e+07	3.84977e+07	4.24538e+07	5.6583e+07	3.69499e+07	3.68129e+07	3.67297e+07
Com_571_pos	Cer-NS (d18:1/22:0)	C40 H79 N O3	621.606	15.582	Cer	Partial match	Full match	6.32576e+08	7.08205e+08	5.95187e+08	7.12834e+08	9.27412e+08	8.24897e+08	5.44731e+08	6.05514e+08	7.36088e+08	6.62554e+08	5.0233e+08	5.19133e+08	7.92339e+08	6.50584e+08	5.64579e+08
Com_231_pos	PC (19:1/20:4)	C47 H84 N O8 P	821.592	12.228	PC	Partial match	Full match	1.95831e+09	2.2378e+09	1.69153e+09	1.56173e+09	1.83398e+09	1.684e+09	1.66335e+09	2.67708e+09	1.62952e+09	2.17997e+09	3.17681e+09	3.87833e+09	2.04198e+09	1.9076e+09	1.86153e+09
Com_1317_pos	SM (d14:0/28:0)	C47 H97 N2 O6 P	816.708	15.881	SM	Partial match	Full match	2.01146e+08	1.50727e+08	6.0057e+07	1.32491e+08	1.06697e+08	1.57069e+08	1.42056e+08	1.3696e+08	1.4933e+08	1.45708e+08	7.3869e+07	1.44835e+08	1.79614e+08	1.1454e+08	1.14551e+08
Com_685_pos	Vitamin A	C20 H30 O	286.23	4.807	-	Full match	No results	3.00569e+08	2.12564e+08	1.41152e+08	5.35561e+08	4.34213e+08	5.21878e+08	2.59974e+08	5.37503e+08	2.68184e+08	3.81149e+08	3.15648e+08	6.60132e+08	3.26658e+08	3.61287e+08	3.1975e+08
Com_3042_pos	PC (18:2/18:3)	C44 H78 N O8 P	779.542	12.23	PC	No results	Invalid mass	3.6975e+07	3.02323e+07	3.5076e+07	2.69519e+07	2.83976e+07	5.35411e+07	3.62059e+07	2.9089e+07	3.4189e+07	4.1659e+07	4.76707e+07	4.51449e+07	3.57357e+07	2.99144e+07	2.92667e+07
Com_4719_pos	MFCD00467914	C23 H39 N O2	361.3	1.281	-	Full match	No results	8.11293e+06	1.03102e+07	1.36192e+07	7.77376e+06	1.00251e+07	6.43613e+06	1.19902e+07	8.56016e+06	8.56443e+06	8.19111e+06	1.27539e+07	1.81586e+07	9.47042e+06	9.45668e+06	7.98587e+06
Com_241_pos	1-oleoyl-2-linoleoyl-sn-glycerol	C39 H70 O5	618.522	16.797	-	Full match	No results	3.51519e+09	2.53659e+09	3.06806e+09	1.84729e+09	1.04334e+09	2.06303e+09	3.2405e+09	1.09806e+09	3.16354e+09	1.17125e+09	1.5528e+09	2.13905e+09	1.72152e+09	1.66127e+09	2.08326e+09
Com_5255_pos	beta-Myrcene	C10 H16	136.125	18.133	-	Full match	No results	7.57778e+06	5.7164e+06	2.1572e+06	5.06051e+06	5.61089e+06	7.30927e+06	3.73871e+06	7.2308e+06	6.51481e+06	5.04798e+06	2.37614e+06	5.23323e+06	1.25421e+07	1.05827e+07	9.25968e+06
Com_8023_pos	(9S)-1,5,9-Trimethyl-6,7,8,9-tetrahydronaphtho[2,1-b]furan	C15 H18 O	214.136	4.807	-	Full match	No results	2.22082e+06	2.19158e+06	1.45846e+06	3.66618e+06	3.16251e+06	3.1033e+06	2.79646e+06	3.95685e+06	2.10324e+06	2.87657e+06	3.15155e+06	3.58682e+06	3.57079e+06	3.12299e+06	2.37798e+06
Com_265_pos	1,2-Dilinoleoyl-sn-glycerol	C39 H68 O5	616.504	14.595	-	Full match	No results	2.88369e+09	1.97107e+09	3.43364e+09	2.56425e+09	2.35389e+09	1.56925e+06	7.48991e+06	3.10749e+09	2.19527e+09	2.18795e+09	2.9611e+09	1.94333e+09	2.88334e+09	2.29978e+09	2.14781e+09
Com_6401_pos	PC(o-18:1(9Z)/20:1(11Z))	C46 H90 N O7 P	799.648	14.858	PC	Full match	No results	4.33315e+06	7.56913e+06	2.02595e+06	6.08809e+06	7.18005e+06	5.43851e+06	5.8321e+06	5.35807e+06	4.80183e+06	4.234e+06	4.12842e+06	5.24851e+06	7.73866e+06	4.75831e+06	4.37959e+06
Com_8673_pos	(2S)-3-{[(2R)-2-Hydroxydocosyl]oxy}-1,2-propanediol	C25 H52 O4	416.385	1.535	-	Full match	No results	2.3245e+06	1.79174e+06	1.88396e+06	1.87904e+06	1.65068e+06	1.78608e+06	1.45734e+06	1.64594e+06	2.61358e+06	1.91288e+06	1.69128e+06	1.668e+06	1.66992e+06	1.82729e+06	1.45362e+06
Com_3065_pos	ent-cassa-12,15-diene	C20 H32	272.25	16.271	-	Full match	No results	6.12619e+06	9.0042e+06	5.01456e+06	3.29729e+07	1.87387e+07	3.98723e+07	6.39937e+06	2.03584e+07	1.61441e+07	2.51556e+07	9.2345e+06	4.4323e+07	2.91233e+07	2.21919e+07	1.94454e+07
Com_3849_pos	Stearoyl glutamic acid	C23 H43 N O5	413.314	1.62	-	Full match	No results	1.82885e+07	6.01797e+06	2.01064e+07	6.18289e+06	2.67831e+06	7.79069e+06	2.2485e+07	1.3168e+07	8.84922e+06	3.00197e+07	1.36865e+07	1.14351e+07	1.19353e+07	1.43348e+07	1.18556e+07
Com_4568_pos	PG(18:0/22:4(7Z,10Z,13Z,16Z))	C46 H83 O10 P	826.575	13.995	PG	Full match	No results	1.41452e+07	1.59895e+07	1.36089e+07	2.20886e+07	1.54986e+07	1.58243e+07	1.4546e+07	9.90918e+06	9.92886e+06	8.15991e+06	1.77821e+07	3.85863e+06	1.70006e+07	1.13489e+07	1.45281e+07
Com_3080_pos	DG(20:0/20:4(5Z,8Z,11Z,14Z)/0:0)[iso2]	C43 H76 O5	672.57	15.132	DAG	Full match	No results	3.62787e+07	2.47125e+07	2.8461e+07	3.65135e+07	2.4897e+07	2.81449e+07	3.35511e+07	3.45269e+07	2.90219e+07	2.88433e+07	1.75019e+07	4.19248e+07	3.84359e+07	3.31221e+07	2.6131e+07
Com_6405_pos	all-trans-retinal	C20 H28 O	284.214	2.381	-	Full match	No results	3.09057e+06	2.49615e+06	1.87712e+06	4.54712e+06	3.62888e+06	4.44657e+06	2.04453e+06	5.83113e+06	2.72291e+06	4.73628e+06	3.8797e+06	8.78905e+06	3.11801e+06	3.75931e+06	3.70991e+06
Com_2351_pos	Chamazulene	C14 H16	184.125	15.989	-	Full match	No results	2.60836e+07	2.10065e+07	7.54498e+06	5.05105e+07	3.37077e+07	6.97732e+07	1.20885e+07	4.01498e+07	2.95336e+07	3.48746e+07	1.31487e+07	4.87709e+07	6.35471e+07	5.1855e+07	4.65104e+07
Com_3078_pos	TAG (12:0-16:0-18:2)	C49 H90 O6	791.7	16.884	TAG	No results	Invalid mass	1.82042e+07	2.49752e+07	1.09912e+07	8.41401e+06	9.24998e+06	2.31012e+07	1.105e+07	3.03032e+07	2.42134e+07	1.16145e+07	2.37502e+07	1.89478e+07	3.84727e+07	3.14949e+07	2.43323e+07
Com_3601_pos	DAG (18:2/18:4)	C39 H64 O5	629.501	11.326	DAG	No results	Invalid mass	8.70103e+06	2.40112e+07	7.58851e+06	2.65581e+07	1.34565e+07	2.1927e+07	7.47723e+06	1.16987e+07	1.01152e+07	3.45678e+07	1.34593e+07	2.07024e+07	1.38913e+07	1.58808e+07	1.59594e+07
Com_386_pos	PC (20:3e/17:1)	C45 H84 N O7 P	781.603	13.112	PC	No match	Invalid mass	1.5165e+09	1.63371e+09	1.77178e+09	1.76969e+09	1.50698e+09	1.5849e+09	1.68598e+09	1.58919e+09	1.16232e+09	1.84192e+09	2.38174e+09	1.35879e+09	1.56717e+09	1.41762e+09	1.47002e+09
Com_105_pos	(9Z,11R,12Z,15Z)-11-(Nonadecanoyloxy)-9,12,15-octadecatrienoic acid	C37 H66 O4	574.496	17.582	-	Full match	No results	8.57151e+09	4.96e+09	3.86198e+09	5.707e+09	6.00473e+09	5.43385e+09	5.19523e+09	7.89463e+09	8.57712e+09	3.30981e+09	2.71309e+09	3.25451e+09	8.52237e+09	7.66796e+09	7.70711e+09
Com_671_pos	ACar 18:2	C25 H46 N O4	423.335	2.239	ACar	No match	Invalid mass	4.84662e+08	1.07417e+08	8.5911e+08	2.47409e+08	1.35754e+08	2.66425e+08	5.28038e+08	6.75141e+08	3.25694e+08	7.4619e+08	4.60467e+08	5.8558e+08	3.87092e+08	4.30255e+08	3.90752e+08
Com_7136_pos	N-oleoylthreonine	C22 H41 N O4	383.304	1.649	-	Full match	No results	2.19968e+06	1.06069e+06	2.39326e+06	1.51287e+06	1.29665e+06	1.59202e+06	1.84676e+06	1.89192e+06	1.50067e+06	2.68366e+06	1.97947e+06	6.21502e+06	1.99399e+06	2.08962e+06	1.92222e+06
Com_5622_pos	Tretinoin	C20 H28 O2	300.209	10.482	-	Full match	No results	3.22629e+06	3.08696e+06	3.67046e+06	6.9264e+06	5.9607e+06	9.56177e+06	4.32006e+06	7.03561e+06	3.74608e+06	8.07448e+06	4.78995e+06	1.2073e+07	4.42999e+06	4.82933e+06	5.47668e+06
Com_8122_pos	6,8-Diprenylnaringenin	C25 H28 O5	408.193	1.081	-	Full match	No results	693473	773652	740420	492382	313297	555996	1.35612e+06	1.26955e+06	1.17302e+06	1.12578e+06	653521	3.81742e+06	1.02787e+06	878596	762879
Com_7808_pos	C14-Carnitine	C21 H41 N O4	371.304	4.081	-	Full match	No results	869918	772533	862462	806473	692345	592203	694895	5.30232e+06	662898	1.06495e+06	1.01989e+06	849025	845931	841046	655070
Com_4904_pos	palmitoleoyl ethanolamide	C18 H35 N O2	297.267	1.389	-	Full match	No results	6.5242e+06	1.40926e+07	1.54832e+07	1.57418e+07	7.6071e+06	8.96114e+06	1.45736e+07	1.12677e+07	1.13353e+07	1.17884e+07	1.13449e+07	1.6687e+07	1.1241e+07	1.23023e+07	1.03104e+07
Com_2476_pos	(9Z,11R,12Z,15Z)-11-(Heptadecanoyloxy)-9,12,15-octadecatrienoic acid	C35 H62 O4	546.465	12.603	-	Full match	No results	4.44432e+07	5.43934e+07	3.80476e+07	3.13906e+07	4.72566e+07	3.03728e+07	4.28214e+07	6.1612e+07	3.76278e+07	6.69293e+07	8.54047e+07	5.09971e+07	5.83065e+07	4.81916e+07	5.02747e+07
Com_3029_pos	Sitoindoside II	C53 H92 O7	840.688	15.662	-	Full match	No results	2.93727e+07	2.30213e+07	2.14611e+07	4.16739e+07	1.10039e+07	1.94861e+07	1.10652e+07	2.3651e+07	3.27498e+07	3.48851e+07	1.85471e+07	4.5534e+07	2.00633e+07	3.00968e+07	3.25693e+07
Com_6913_pos	2-[(5Z,8Z,11Z,14Z,17Z)-eicosapentaenoyl]-sn-glycerol	C23 H36 O4	376.26	4.367	-	Full match	No results	1.60134e+06	1.48776e+06	2.03963e+06	1.65607e+06	1.44972e+06	1.3955e+06	1.81925e+06	8.15997e+06	1.52896e+06	3.95772e+06	1.31589e+06	4.50998e+06	1.53889e+06	1.59796e+06	1.97667e+06
Com_4636_pos	ACar 4:0	C11 H22 N O4	231.147	0.972	ACar	No match	Invalid mass	7.63373e+06	5.50627e+06	3.27473e+06	4.41414e+06	3.07384e+06	2.73804e+06	2.81438e+07	2.10261e+07	8.6047e+06	1.01833e+07	1.16902e+07	1.03637e+07	8.48153e+06	7.64152e+06	6.39503e+06
Com_502_pos	1,2-di-[(9Z,12Z,15Z)-octadecatrienoyl]-sn-glycero-3-phosphocholine	C44 H76 N O8 P	777.529	10.599	PC	Full match	No results	2.09306e+08	1.60734e+08	1.5486e+08	2.38191e+08	2.67916e+08	2.09095e+08	1.49399e+08	2.47065e+08	1.90993e+08	5.85953e+06	1.64208e+09	5.84891e+08	2.66056e+08	2.99905e+08	2.77938e+08
Com_2847_pos	cerebroside	C41 H77 N O9	727.559	11.351	-	Full match	No results	4.95736e+07	5.52153e+07	3.80989e+07	3.57271e+07	4.43804e+07	5.28814e+07	4.28092e+07	3.15713e+07	3.59768e+07	4.33847e+07	4.99786e+07	3.9445e+07	3.56559e+07	3.77839e+07	4.39227e+07
Com_8676_pos	(3S,5Z,7E)-24-(Dimethylamino)-9,10-secochola-5,7,10-trien-3-ol	C26 H43 N O	385.334	1.291	-	Full match	No results	1.54147e+06	1.59413e+06	2.50227e+06	1.70432e+06	1.81016e+06	1.25741e+06	1.30387e+06	1.63663e+06	1.62186e+06	2.81106e+06	1.78593e+06	1.54495e+06	1.63013e+06	1.83753e+06	1.56104e+06
Com_8677_pos	TAG (18:1-18:1-18:2)	C57 H102 O6	899.793	19.548	TAG	No results	Invalid mass	627959	1.3061e+06	300570	3.34916e+06	974637	904377	465636	523830	603071	481672	713977	472583	643185	923592	1.13171e+06
Com_234_pos	TAG (18:1-18:2-18:3)	C57 H98 O6	895.762	16.959	TAG	No results	Invalid mass	1.34312e+09	2.04302e+09	3.33893e+08	1.16815e+09	1.15081e+09	1.60568e+09	7.19626e+08	9.07261e+08	1.41255e+09	4.21581e+09	4.61053e+08	1.74216e+09	2.70359e+09	2.0702e+09	1.81895e+09
Com_112_pos	phenolic phthiocerol	C37 H68 O4	576.511	17.576	FA	Full match	No results	7.69942e+09	4.69873e+09	3.28363e+09	5.57332e+09	5.95118e+09	5.38676e+09	4.95659e+09	6.91466e+09	8.44249e+09	2.9199e+09	2.13632e+09	2.97684e+09	7.76394e+09	7.41634e+09	7.35472e+09
Com_7525_pos	anacardic acid	C22 H36 O3	348.267	1.742	-	Full match	No results	2.13609e+06	1.98075e+06	7.33392e+06	2.15595e+06	1.83003e+06	799155	3.31414e+06	2.29885e+06	1.53262e+06	2.36129e+06	1.40369e+06	2.60697e+06	2.01171e+06	2.43934e+06	2.0154e+06
Com_8065_pos	1-heptadecanoyl-sn-glycero-3-phosphate	C20 H41 O7 P	424.26	5.764	PA	Full match	No results	2.90423e+06	2.3821e+06	3.70157e+06	4.16588e+06	2.52088e+06	3.46264e+06	2.54119e+06	2.37891e+06	2.69567e+06	2.44115e+06	2.07704e+06	3.95873e+06	2.40253e+06	2.742e+06	3.03148e+06
Com_2232_pos	N-[(15Z)-tetracosenoyl]-tetradecasphing-4-enine-1-phosphoethanolamine	C40 H79 N2 O6 P	714.568	10.875	-	Full match	No results	8.0108e+06	4.18017e+07	2.6847e+07	4.35673e+07	1.31706e+07	5.63051e+07	4.42059e+07	4.09066e+07	6.48163e+07	4.44075e+07	3.17073e+07	7.98871e+07	4.42435e+07	5.41865e+07	5.2372e+07
Com_3944_pos	MFCD00082962	C9 H12 O3	168.079	16.265	-	Full match	No results	9.86908e+06	1.3375e+07	8.43405e+06	2.51408e+07	1.66428e+07	2.92908e+07	1.28779e+07	1.72652e+07	1.5581e+07	1.7448e+07	1.17509e+07	2.61814e+07	1.84934e+07	1.55592e+07	1.74367e+07
Com_8908_pos	(23S)-methyl-3alpha,7alpha,12alpha-trihydroxy-5beta-cholan-24-oic acid	C25 H42 O5	422.303	13.854	-	Full match	No results	1.20852e+06	1.88292e+06	1.35668e+06	1.34939e+06	1.55701e+06	1.41812e+06	1.06319e+06	1.57381e+06	881438	1.41152e+06	757390	1.22799e+06	1.74195e+06	1.0301e+06	1.38543e+06
Com_3682_pos	MFCD00010474	C27 H44 O2	400.334	7.725	-	Full match	No results	2.8254e+07	1.63123e+07	2.16914e+07	1.04078e+07	1.64946e+07	7.71765e+06	2.88899e+07	1.70803e+07	1.05322e+07	1.784e+07	2.84993e+07	2.99957e+07	1.64526e+07	1.89926e+07	1.78294e+07
Com_9_pos	TG(16:1(9Z)/18:1(9Z)/18:1(9Z))[iso3]	C55 H100 O6	856.752	17.575	TAG	Full match	No results	5.92335e+10	4.37657e+10	3.27801e+10	4.40589e+10	4.97872e+10	4.20668e+10	4.07285e+10	50986437264	5.76811e+10	1.69725e+10	2.20753e+10	2.29288e+10	5.93059e+10	5.54497e+10	5.86235e+10
Com_2410_pos	DAG (18:3/22:6)	C43 H66 O5	679.518	11.421	DAG	No results	Invalid mass	2.43592e+07	2.64605e+07	1.69162e+07	2.46624e+07	1.17501e+07	3.58296e+07	1.94514e+07	2.54939e+07	2.63886e+07	5.4614e+07	5.75343e+07	6.97018e+07	2.12811e+07	2.1442e+07	2.82414e+07
Com_885_pos	TAG (16:0-22:5-22:6)	C63 H100 O6	969.778	16.882	TAG	No results	Invalid mass	1.51065e+08	1.46297e+08	3.91639e+07	1.34067e+08	1.233e+08	2.77768e+08	7.28589e+07	1.21113e+08	2.51353e+08	4.74884e+08	7.68652e+07	3.40659e+08	3.4154e+08	2.5396e+08	2.27283e+08
Com_487_pos	TAG (18:1-18:2-18:2)	C57 H100 O6	902.732	17.252	TAG	No results	Invalid mass	5.61592e+08	1.37903e+09	5.74102e+08	6.15061e+08	3.01693e+08	7.99433e+08	6.52287e+08	6.05984e+08	5.82488e+08	1.23714e+09	4.15176e+08	7.06186e+08	9.37216e+08	7.66765e+08	7.85906e+08
Com_1378_pos	Furan Fatty Acid F5	C21 H36 O3	336.266	14.793	-	Full match	No results	1.68012e+08	1.27339e+08	1.49713e+08	1.42635e+08	1.33945e+08	1.59401e+08	1.21635e+08	1.32227e+08	1.4573e+08	1.64193e+08	1.21185e+08	1.68227e+08	1.68084e+08	1.34475e+08	1.3056e+08
Com_3260_pos	TAG (14:0-18:2-22:6)	C57 H94 O6	896.69	16.65	TAG	No match	Invalid mass	5.98204e+06	1.0621e+07	1.12281e+06	6.70396e+06	7.25679e+06	9.41994e+06	5.0511e+06	1.00705e+07	6.13048e+06	4.30359e+07	3.14108e+07	2.36549e+07	1.76879e+07	1.33261e+07	1.02261e+07
Com_6197_pos	4,10-Undecadiynal	C11 H14 O	162.104	18.419	-	Full match	No results	4.88239e+06	3.88485e+06	1.9744e+06	4.45408e+06	4.61643e+06	6.10367e+06	3.53902e+06	4.52182e+06	3.13663e+06	6.02998e+06	4.13321e+06	5.21119e+06	8.36917e+06	7.10988e+06	6.50117e+06
Com_6677_pos	ACar 24:4	C31 H54 N O4	503.398	4.748	ACar	No results	Invalid mass	4.96888e+06	437179	1.10093e+07	1.87688e+06	808384	800479	4.63724e+06	9.03255e+06	3.64276e+06	990989	780183	1.63275e+06	3.07539e+06	2.26085e+06	2.92553e+06
Com_104_pos	1-Palmitoleoyl-2-oleoyl-sn-glycerol	C37 H68 O5	592.507	13.852	-	Full match	No results	8.16708e+09	7.40106e+09	7.33186e+09	7.29243e+09	6.86486e+09	6.49514e+09	7.11584e+09	6.16344e+09	6.04876e+09	1.04956e+10	7.21032e+09	6.95129e+09	8.54263e+09	6.69019e+09	6.0438e+09
Com_7952_pos	12-Oxotridecanoic acid	C13 H24 O3	228.172	1.192	-	Full match	No results	3.08315e+06	2.46471e+06	5.361e+06	2.23828e+06	2.16448e+06	1.26693e+06	6.27751e+06	2.61913e+06	2.18137e+06	3.62078e+06	1.91879e+06	1.93714e+06	2.63717e+06	2.25201e+06	2.88854e+06
Com_6614_pos	ACar 20:6	C27 H42 N O4	443.304	1.664	ACar	No results	Invalid mass	813445	779665	724364	658401	174018	496845	1.17496e+06	878336	664459	8.8147e+06	9.49758e+06	2.31833e+06	1.58944e+06	1.72671e+06	1.47122e+06
Com_4604_pos	PG(16:1(9Z)/20:4(5Z,8Z,11Z,14Z))	C42 H73 O10 P	768.492	11.14	PG	Full match	No results	1.57503e+07	1.27183e+07	1.21635e+07	1.78663e+07	1.86109e+07	1.84796e+07	1.42803e+07	1.55955e+07	1.57741e+07	2.08941e+07	1.39525e+07	1.77591e+07	1.51671e+07	1.33806e+07	1.68053e+07
Com_8634_pos	phosphatidylserine O-18:0/0:0	C24 H50 N O8 P	511.329	2.265	-	Full match	No results	2.56328e+06	990601	1.04263e+06	1.44257e+06	1.47675e+06	1.38718e+06	1.09442e+06	2.27885e+06	1.90131e+06	970759	1.2928e+06	1.63524e+06	1.76905e+06	1.65972e+06	1.51469e+06
Com_2370_pos	C24:1 1-Deoxyceramide (m18:1/24:1(15Z))	C42 H81 N O2	631.626	14.78	-	Full match	No results	6.91572e+07	6.20142e+07	3.96629e+07	5.05532e+07	4.59585e+07	5.70752e+07	4.78712e+07	3.30281e+07	5.29169e+07	3.6627e+07	3.50988e+07	5.63123e+07	6.00275e+07	4.50096e+07	4.47618e+07
Com_6679_pos	2-MeO-E1	C19 H24 O3	300.172	16.268	-	Full match	No results	2.28135e+06	3.02077e+06	1.62611e+06	6.09612e+06	3.93275e+06	8.05768e+06	2.29917e+06	3.36684e+06	3.20456e+06	3.90346e+06	3.10859e+06	7.81247e+06	3.73938e+06	3.72488e+06	4.47139e+06
Com_160_pos	Ubiquinone 9	C54 H82 O4	794.621	16.27	-	Full match	No results	1.43098e+09	1.67774e+09	9.59546e+08	3.97613e+09	2.58388e+09	4.46269e+09	1.45618e+09	2.72462e+09	2.09882e+09	3.23508e+09	1.54814e+09	5.65018e+09	3.6843e+09	2.94348e+09	2.56116e+09
Com_2431_pos	xestoaminol B	C14 H27 N O	225.209	5.44	-	Full match	No results	1.67403e+07	4.35766e+07	3.63472e+07	1.94875e+07	2.54601e+07	3.57299e+07	3.22015e+07	3.00639e+07	1.79832e+07	2.27835e+07	3.86543e+07	6.85169e+07	2.45502e+07	2.91775e+07	3.4258e+07
Com_1649_pos	TAG (18:2-20:4-22:5)	C63 H100 O6	974.733	16.713	TAG	No match	Invalid mass	8.93287e+06	2.17531e+07	3.21355e+06	1.48148e+07	1.42281e+07	2.53719e+07	5.68239e+06	1.12002e+07	8.05204e+06	1.51667e+08	1.65575e+07	5.70471e+07	4.34026e+07	3.0747e+07	2.41766e+07
Com_8091_pos	N-oleoyl-(4E,14Z)-sphingadienine-1-phosphocholine	C41 H79 N2 O6 P	726.567	10.761	SM	Full match	No results	2.84861e+06	4.4592e+06	1.87256e+06	2.2013e+06	4.94166e+06	2.33686e+06	1.6767e+06	2.09568e+06	3.00457e+06	2.22172e+06	2.96772e+06	2.00953e+06	2.32739e+06	3.01903e+06	2.07321e+06
Com_4894_pos	FZ7700000	C27 H44 O	384.339	10.99	-	Full match	No results	9.81918e+06	8.33674e+06	9.34903e+06	8.7689e+06	1.09023e+07	1.2029e+07	1.0606e+07	9.81343e+06	9.4107e+06	1.16698e+07	8.2411e+06	1.67607e+07	1.15667e+07	1.10153e+07	1.14401e+07
Com_3839_pos	(2E,4E,6E,8E)-3,5,7-Trimethyl-2,4,6,8-decatetraene	C13 H20	176.156	16.269	-	Full match	No results	6.67214e+06	1.1402e+07	6.43441e+06	2.19597e+07	1.38737e+07	2.7179e+07	8.38623e+06	1.53133e+07	1.20137e+07	1.52129e+07	1.01562e+07	2.75794e+07	1.79175e+07	1.43619e+07	1.43191e+07
Com_3950_pos	ACar 22:5	C29 H48 N O4	473.351	2.32	ACar	No match	Invalid mass	9.1751e+06	1.03762e+06	8.50932e+06	4.2124e+06	2.90635e+06	3.72074e+06	8.49422e+06	7.42585e+06	5.76537e+06	2.86386e+07	3.1831e+07	1.88211e+07	9.12738e+06	1.02141e+07	9.66054e+06
Com_6175_pos	TAG (15:0-16:0-18:0)	C52 H100 O6	842.742	17.398	TAG	No results	Invalid mass	9.24223e+06	2.48315e+06	1.89353e+06	2.68998e+06	4.76139e+06	4.85915e+06	3.76096e+06	1.02836e+07	8.4617e+06	2.93259e+06	1.39146e+06	4.26018e+06	5.09262e+06	5.5753e+06	6.26375e+06
Com_5799_pos	(3beta,22alpha)-Spirosol-5-en-3-ol	C27 H43 N O2	413.33	1.053	-	Full match	No results	1.01443e+07	8.26331e+06	8.45435e+06	7.50407e+06	8.04554e+06	9.21087e+06	7.41179e+06	9.65297e+06	1.01142e+07	1.12119e+07	1.11555e+07	8.0844e+06	9.87469e+06	9.78753e+06	7.60939e+06
Com_9177_pos	(5Z,8Z)-tetradecadienoylcarnitine	C21 H37 N O4	367.271	1.665	-	Full match	No results	644120	482144	553880	322307	131574	285994	1.0109e+06	433983	353140	692485	816254	1.14128e+06	437970	608357	470864
Com_2758_pos	p-cymene	C10 H14	134.109	14.61	-	Full match	No results	5.23732e+07	3.44913e+07	3.57535e+07	4.16361e+07	3.48193e+07	4.08667e+07	3.47608e+07	5.34928e+07	5.17767e+07	2.95766e+07	2.53013e+07	3.04063e+07	4.5984e+07	4.21317e+07	4.06451e+07
Com_4823_pos	6-hydroxysphing-4E-enine	C18 H37 N O3	315.277	1.433	-	Full match	No results	1.42921e+07	1.39568e+07	1.47602e+07	2.25302e+07	1.08641e+07	1.02891e+07	1.80212e+07	1.42198e+07	1.0413e+07	1.59953e+07	1.44773e+07	1.68921e+07	1.35767e+07	1.38914e+07	1.16586e+07
Com_5706_pos	3,4-dihydroxy-9,10-secoandrosta-1(10),2,4-triene-9,17-dione	C19 H24 O4	316.168	16.275	-	Full match	No results	2.05021e+06	2.98983e+06	1.35673e+06	5.24904e+06	4.8503e+06	1.13754e+07	2.26965e+06	6.85536e+06	4.14204e+06	5.88429e+06	2.16471e+06	1.16865e+07	7.35163e+06	5.60595e+06	5.85851e+06
Com_4485_pos	9-OAHSA	C36 H68 O4	564.512	17.778	FA	Full match	No results	1.41366e+07	7.91494e+06	8.17622e+06	1.18184e+07	7.49795e+06	1.02664e+07	1.23013e+07	1.25121e+07	1.4657e+07	5.85725e+06	1.00479e+07	8.6268e+06	1.76212e+07	1.71497e+07	1.45045e+07
Com_5173_pos	1,2-di[(4Z,7Z,10Z,13Z,16Z,19Z)-docosahexaenoyl]-sn-glycerol	C47 H68 O5	712.505	12.396	-	Full match	No results	5.79868e+06	8.6819e+06	4.00402e+06	1.15722e+07	1.28448e+07	1.15993e+07	9.32285e+06	8.36553e+06	6.69318e+06	1.62433e+07	8.59984e+06	6.87868e+06	1.30066e+07	8.68352e+06	9.93128e+06
Com_71_pos	Trilinolein	C57 H98 O6	878.737	17.168	-	Full match	No results	8.82361e+09	8.14488e+09	1.66057e+09	6.75514e+09	6.04738e+09	9.75744e+09	4.71056e+09	5.90433e+09	9.73401e+09	7.37912e+09	1.214e+09	5.19269e+09	11904349407	9.22057e+09	8.88846e+09
Com_1549_pos	5-{5-[(E)-2-Carboxyvinyl]-3,4-dimethyl-2-furyl}pentanoic acid	C14 H18 O5	266.115	1.201	-	Full match	No results	8.60142e+07	7.48178e+07	1.21173e+08	7.64789e+07	8.75611e+07	8.70242e+07	1.06655e+08	7.26578e+07	6.71429e+07	8.26548e+07	1.17476e+08	1.54554e+08	8.28377e+07	9.0358e+07	7.83424e+07
Com_3594_pos	16-Heptadecyne-1,2,4-triol	C17 H32 O3	284.235	13.603	-	Full match	No results	2.35919e+07	1.65549e+07	2.23897e+07	1.60703e+07	1.81864e+07	1.20087e+07	2.0139e+07	3.73689e+07	2.48652e+07	1.37243e+07	3.52633e+07	1.44483e+07	2.65593e+07	2.1275e+07	1.89088e+07
Com_2295_pos	2,4,6-Octatriyn-1-ol	C8 H6 O	118.042	0.98	-	Full match	No results	3.85369e+07	2.57328e+07	6.09006e+07	6.78233e+07	2.61178e+07	2.7881e+07	6.67689e+07	5.26976e+07	7.65102e+07	6.38924e+07	3.51647e+07	6.71296e+07	4.60075e+07	5.21021e+07	4.9693e+07
Com_6838_pos	PC (18:4e/27:0)	C53 H100 N O7 P	852.692	15.79	PC	No results	Invalid mass	6.91569e+06	6.11186e+06	2.83922e+06	4.16871e+06	2.57131e+06	5.44908e+06	4.98075e+06	2.72398e+06	4.35727e+06	7.47425e+06	843027	5.67547e+06	5.53701e+06	4.17958e+06	2.76817e+06
Com_4492_pos	2,4-Nonadien-1-al	C9 H14 O	138.104	5.86	-	Full match	No results	4.26486e+06	9.46041e+06	9.35382e+06	4.82574e+06	5.67897e+06	7.39856e+06	6.47846e+06	6.79383e+06	4.05154e+06	5.06524e+06	7.84858e+06	2.00159e+07	5.9398e+06	6.0121e+06	7.16513e+06
Com_2558_pos	Ceramide (d18:1/24:0)	C42 H83 N O3	649.636	14.771	-	Full match	No results	6.02263e+07	5.41347e+07	3.57188e+07	4.44371e+07	4.13e+07	5.16166e+07	4.12997e+07	2.88004e+07	4.44776e+07	3.02314e+07	3.51287e+07	5.1877e+07	5.49606e+07	4.04107e+07	3.85293e+07
Com_456_pos	(9E,12E,15E)-9,12,15-Octadecatrienal	C18 H30 O	262.23	4.324	-	Full match	No results	3.88837e+08	9.18603e+08	8.6094e+08	3.51658e+08	4.94332e+08	6.72471e+08	6.57747e+08	4.86362e+08	3.82358e+08	4.76734e+08	7.53641e+08	1.32805e+09	5.24973e+08	5.88228e+08	6.51588e+08
Com_797_pos	1-icosanoyl-2-[(5Z,8Z,11ZZ,14Z,17Z)-eicosapentaenoyl]-sn-glycerol	C43 H74 O5	670.554	14.31	-	Full match	No results	3.69381e+08	2.23352e+08	3.35459e+08	2.95685e+08	2.99542e+08	2.62446e+08	2.9309e+08	4.45456e+08	3.10264e+08	1.97627e+08	1.2698e+08	2.27825e+08	4.48529e+08	2.88778e+08	2.29217e+08
Com_2828_pos	1-[(9Z)-tetradecenoyl]-2-[(5Z,8Z,11Z,14Z)-icosatetraenoyl]-sn-glycerol	C37 H62 O5	586.458	12.591	-	Full match	No results	8.84714e+06	1.93436e+07	1.35797e+07	1.36438e+07	1.25625e+07	5.32229e+06	1.18199e+07	1.308e+07	4.69162e+06	4.3824e+07	7.57776e+07	1.63169e+07	1.49333e+07	1.17461e+07	1.21248e+07
Com_3085_pos	CL (14:0-22:5-16:0-20:4)	C81 H140 O17 P2	1463.98	16.138	CL	No results	Invalid mass	2.9979e+07	3.80623e+07	2.52961e+07	1.78826e+07	1.78927e+07	2.09418e+07	2.43555e+07	1.7773e+07	2.55052e+07	4.1667e+07	2.3356e+07	3.16974e+07	3.82056e+07	2.69064e+07	1.91038e+07
Com_1699_pos	(9Z,12Z)-N-Hydroxy-9,12-octadecadienamide	C18 H33 N O2	295.251	1.967	-	Full match	No results	3.36341e+07	7.65364e+07	5.99652e+07	3.48974e+07	3.8328e+07	4.09569e+07	3.90714e+07	4.58397e+07	2.43603e+07	3.90615e+07	7.86593e+07	1.30716e+08	4.18431e+07	4.57203e+07	3.40044e+07
Com_9051_pos	N-Palmitoyl-L-tyrosine	C25 H41 N O4	419.303	3.735	-	Full match	No results	363745	263527	442772	669584	359152	349287	432168	1.8136e+06	681315	1.75415e+06	889776	1.37468e+06	410159	513593	501273
Com_8260_pos	(2R)-2,3-Bis(undecanoyloxy)propyl 2-(trimethylammonio)ethyl phosphate	C30 H60 N O8 P	593.408	7.08	-	Full match	No results	3.03492e+06	898260	2.47566e+06	1.27042e+06	1.84955e+06	1.17633e+06	3.20467e+06	3.79593e+06	3.13021e+06	1.95146e+06	2.21456e+06	3.51823e+06	2.30723e+06	2.45509e+06	1.91607e+06
Com_7848_pos	1-O-palmitoyl-2-O-(5-oxovaleryl)-sn-glycero-3-phosphocholine	C29 H56 N O9 P	593.37	4.493	PC	Full match	No results	2.70614e+06	2.67438e+06	2.54175e+06	2.22368e+06	2.38486e+06	3.24417e+06	3.08931e+06	3.54378e+06	3.13971e+06	2.32652e+06	2.04082e+06	4.41952e+06	2.18805e+06	2.58826e+06	2.64419e+06
Com_2050_pos	TAG (14:0-16:0-16:0)	C49 H94 O6	795.73	17.608	TAG	No results	Invalid mass	1.08358e+07	1.45764e+07	2.1712e+07	9.1214e+06	8.08348e+06	2.46272e+07	1.8229e+07	6.49664e+07	1.36159e+07	1.56605e+07	1.34884e+08	1.87151e+07	3.19646e+07	3.09387e+07	2.76416e+07
Com_817_pos	1-alpha-linolenoyl-2-[(8Z,11Z,14Z)-icosatrienoyl]-sn-glycerol	C41 H68 O5	640.506	17.163	-	Full match	No results	3.40436e+08	3.06794e+08	7.32071e+07	2.29845e+08	1.94814e+08	3.53685e+08	1.56284e+08	2.25442e+08	3.95285e+08	3.42202e+08	8.97624e+07	1.83849e+08	4.33401e+08	3.40067e+08	3.16671e+08
Com_2630_pos	DAG (14:0/18:1)	C35 H66 O5	583.518	13.628	DAG	No match	Invalid mass	3.01327e+07	2.07185e+07	3.23188e+07	1.68865e+07	1.57652e+07	1.02279e+07	2.17216e+07	5.31176e+07	2.67578e+07	2.551e+07	8.60123e+07	2.59807e+07	4.31067e+07	2.93538e+07	2.23821e+07
Com_3098_pos	3-dehydroteasterone	C28 H46 O4	446.34	9.638	-	Full match	No results	3.22849e+06	4.95734e+07	4.11171e+06	4.70616e+06	4.31503e+06	3.85096e+06	5.13437e+06	4.82762e+06	4.42221e+06	6.10926e+06	7.87189e+06	5.07753e+06	4.34835e+06	4.42049e+06	4.17177e+06
Com_2065_pos	(8E,10Z)-8,10-Tetradecadienal	C14 H24 O	208.183	5.446	-	Full match	No results	2.14913e+07	5.86708e+07	4.95569e+07	2.71022e+07	3.40929e+07	4.50821e+07	4.35593e+07	4.05829e+07	2.4134e+07	3.02185e+07	5.06754e+07	9.15393e+07	3.26209e+07	3.84267e+07	4.52791e+07
Com_7276_pos	Norkurarinone	C25 H28 O6	424.19	5.377	-	Full match	No results	3.45718e+06	4.15857e+06	4.71362e+06	3.7744e+06	3.92445e+06	5.53311e+06	5.00698e+06	6.84197e+06	3.87188e+06	3.84638e+06	3.41035e+06	5.27899e+06	3.28828e+06	4.84579e+06	5.46681e+06
Com_530_pos	TAG (15:0-18:1-18:2)	C54 H98 O6	859.763	17.411	TAG	No results	Invalid mass	8.37831e+08	5.42747e+08	2.1341e+08	4.66718e+08	5.31638e+08	4.57097e+08	5.09531e+08	8.4997e+08	7.1662e+08	4.0508e+08	3.20274e+08	5.14863e+08	9.45012e+08	9.15498e+08	7.77259e+08
Com_608_pos	TAG (17:0-18:1-18:1)	C56 H104 O6	889.809	17.702	TAG	No results	Invalid mass	6.17109e+08	3.94572e+08	4.95355e+08	3.63645e+08	3.44559e+08	2.35669e+08	5.54219e+08	6.3369e+08	3.18395e+08	2.10029e+08	6.55618e+08	4.3686e+08	7.11442e+08	5.83883e+08	5.12149e+08
Com_2094_pos	DAG (18:1/18:2)	C39 H70 O5	635.539	13.608	DAG	No results	Invalid mass	2.37769e+07	6.21517e+07	4.84976e+07	5.89369e+07	3.35708e+07	6.82992e+07	5.70395e+07	8.56504e+07	7.46713e+07	5.9643e+07	3.72676e+07	5.1059e+07	7.86192e+07	4.93641e+07	5.09803e+07
Com_4429_pos	PC (17:0/17:1)	C42 H82 N O8 P	777.588	14.789	PC	No match	Invalid mass	1.70256e+07	1.36217e+07	1.87809e+07	1.35928e+07	2.47136e+07	1.41694e+07	1.34905e+07	1.23441e+07	1.13213e+07	1.432e+07	9.52852e+06	1.33966e+07	1.80372e+07	1.0754e+07	1.24339e+07
Com_6935_pos	3-Methoxy-5-[2-(3-methoxyphenyl)ethyl]phenol	C16 H18 O3	258.125	16.265	-	Full match	No results	2.04833e+06	2.42373e+06	1.95199e+06	6.58938e+06	2.70643e+06	7.01528e+06	2.4747e+06	3.66281e+06	1.8335e+06	3.75633e+06	2.06806e+06	6.86689e+06	4.05828e+06	3.31607e+06	3.23069e+06
Com_176_pos	1-(1Z-octadecenyl)-2-oleoyl-sn-glycero-3-phosphoserine	C42 H80 N O9 P	773.558	10.424	PS	Full match	No results	2.40711e+09	2.21671e+09	3.09123e+09	3.90158e+09	3.39606e+09	2.81477e+09	2.05459e+09	5.56931e+09	2.81796e+08	4.98924e+09	7.39878e+09	4.94155e+08	3.66208e+09	4.1507e+09	3.42438e+09
Com_120_pos	2,3-Dipalmito-1-olein	C53 H100 O6	832.753	17.882	-	Full match	No results	6.22185e+09	2.93856e+09	4.17502e+09	3.798e+09	2.8934e+09	3.2187e+09	4.52311e+09	8.50296e+09	5.37031e+09	1.31222e+09	4.13843e+09	1.98386e+09	7.09651e+09	6.34973e+09	6.01469e+09
Com_8940_pos	3-Oxochol-4-en-24-oic acid	C24 H36 O3	372.267	1.259	-	Full match	No results	979730	827170	1.26914e+06	621841	2.05261e+06	885773	1.47408e+06	1.0181e+06	886442	878401	2.7682e+06	1.78951e+06	802631	946667	742111
Com_5323_pos	(6E,10Z)-3,4,7,11-Tetramethyl-6,10-tridecadienal	C17 H30 O	250.23	7.444	-	Full match	No results	2.78287e+06	5.69982e+06	5.94291e+06	3.86283e+06	3.52363e+06	3.95182e+06	4.91657e+06	5.52231e+06	3.23253e+06	4.08886e+06	5.33316e+06	1.38349e+07	4.11991e+06	5.42321e+06	4.21611e+06
Com_5900_pos	TAG (18:0-18:0-18:0)	C57 H110 O6	907.848	18.484	TAG	No results	Invalid mass	7.94946e+06	2.1367e+06	3.83718e+06	6.61573e+06	2.50492e+06	4.46314e+06	2.7886e+06	4.59746e+06	4.31776e+06	2.06183e+06	518382	4.00301e+06	9.45173e+06	7.34225e+06	4.73871e+06
Com_309_pos	TAG (16:0-18:2-22:6)	C59 H98 O6	924.717	17.034	TAG	No match	Invalid mass	7.995e+08	1.01368e+09	2.46699e+08	9.12934e+08	9.79012e+08	1.15871e+09	5.88833e+08	6.7317e+08	8.1631e+08	2.85273e+09	1.33409e+09	1.891e+09	1.6045e+09	1.03702e+09	1.01751e+09
Com_6603_pos	MFCD00057815	C27 H46 O2	402.349	8.313	-	Full match	No results	3.80641e+06	3.57989e+06	3.32645e+06	4.67205e+06	4.6962e+06	4.88305e+06	5.12793e+06	4.20128e+06	5.33515e+06	3.62135e+06	5.14543e+06	8.08004e+06	3.47941e+06	4.75381e+06	4.85175e+06
Com_990_pos	2-Oxohenicosanoic acid	C21 H40 O3	340.297	13.237	-	Full match	No results	3.57534e+08	3.98747e+08	2.77523e+08	3.31581e+08	3.25808e+08	3.55746e+08	3.48948e+08	2.4463e+08	2.90241e+08	3.0833e+08	2.5693e+08	2.19337e+08	2.97464e+08	2.81106e+08	2.90965e+08
Com_4883_pos	tutin	C15 H18 O6	294.11	1.314	-	Full match	No results	7.70786e+06	7.14575e+06	1.11584e+07	7.45053e+06	8.35962e+06	8.77909e+06	9.86861e+06	6.83694e+06	6.54486e+06	7.9089e+06	1.10691e+07	1.68244e+07	7.81022e+06	8.75473e+06	7.84947e+06
Com_584_pos	N,N-diethyl-3-hydroxybut-2-enamide	C8 H15 N O2	157.11	0.967	-	Full match	No results	2.9963e+08	1.85668e+08	5.39184e+08	4.75011e+08	1.5583e+08	1.41689e+08	4.1785e+08	1.82998e+08	8.63347e+08	4.75818e+08	8.70075e+07	2.40569e+08	3.17249e+08	3.49909e+08	3.4301e+08
Com_3650_pos	TAG (18:0-20:4-22:4)	C63 H106 O6	980.782	17.631	TAG	No match	Invalid mass	7.23907e+06	1.0677e+07	2.93712e+06	7.68559e+06	5.20773e+06	1.19284e+07	4.50686e+06	1.72302e+07	8.1519e+06	3.36311e+07	4.69739e+06	2.18794e+07	8.90347e+06	6.38282e+06	9.00565e+06
Com_1544_pos	PC (22:4e/16:3)	C46 H80 N O7 P	789.552	7.929	PC	No match	Invalid mass	5.08208e+07	4.35447e+07	3.10816e+07	5.22001e+07	4.40488e+07	5.45491e+07	5.59148e+07	4.37884e+07	4.12114e+07	4.33838e+07	6.70041e+07	1.55742e+08	5.14327e+07	4.76075e+07	5.95565e+07
Com_3639_pos	(9Z,11R,12Z,15Z)-11-(Stearoyloxy)-9,12,15-octadecatrienoic acid	C36 H64 O4	560.48	13.272	-	Full match	No results	2.22975e+07	1.67158e+07	1.58588e+07	2.05638e+07	1.78261e+07	1.90404e+07	1.85232e+07	1.64519e+07	1.66625e+07	3.37947e+07	3.27825e+07	2.98939e+07	2.18505e+07	1.95383e+07	1.95567e+07
Com_5489_pos	TAG (16:0-17:0-20:4)	C56 H100 O6	885.78	17.692	TAG	No results	Invalid mass	1.23818e+07	4.35241e+06	2.82627e+06	7.49045e+06	1.47337e+07	8.55356e+06	6.65822e+06	1.13205e+07	1.09664e+07	5.46263e+06	1.58113e+06	4.36042e+06	1.05835e+07	7.00349e+06	8.64698e+06
Com_1176_pos	5-propylideneisolongifolane	C18 H30	246.235	5.444	-	Full match	No results	6.93765e+07	1.75856e+08	1.36283e+08	7.74256e+07	1.02437e+08	1.40387e+08	1.14403e+08	1.37343e+08	7.38808e+07	8.86618e+07	1.44746e+08	2.73847e+08	1.056e+08	1.19014e+08	1.28423e+08
Com_8567_pos	O-{Hydroxy[(2R)-2-hydroxy-3-(icosyloxy)propoxy]phosphoryl}-L-serine	C26 H54 N O8 P	539.36	3.771	-	Full match	No results	2.44798e+06	1.86628e+06	1.71022e+06	1.73039e+06	2.24347e+06	1.66424e+06	1.29621e+06	1.77921e+06	2.8644e+06	826332	1.12706e+06	1.3235e+06	1.15791e+06	1.86804e+06	1.77158e+06
Com_1016_pos	TAG (14:0-16:0-22:6)	C55 H94 O6	826.707	17.088	TAG	No match	Invalid mass	1.47248e+08	2.11038e+08	7.95574e+07	1.42305e+08	1.70777e+08	1.5835e+08	1.02867e+08	1.92793e+07	1.2975e+08	2.53248e+08	1.78164e+08	1.60613e+08	3.12565e+08	2.13754e+08	2.23832e+08
Com_3103_pos	TAG (18:2-20:5-20:5)	C61 H94 O6	944.687	16.083	TAG	No match	Invalid mass	930470	6.53626e+06	614667	1.95608e+06	2.34965e+06	2.8953e+06	709850	727643	2.78501e+06	4.70659e+07	9.57457e+06	2.05008e+07	7.8593e+06	6.68863e+06	5.20996e+06
Com_2794_pos	cis-Jasmone	C11 H16 O	164.12	18.418	FA	Full match	No results	1.71794e+07	1.74895e+07	3.46259e+06	1.86814e+07	1.80551e+07	2.51854e+07	7.27021e+06	2.03837e+07	1.05903e+07	2.27162e+07	4.6162e+06	2.41231e+07	4.66343e+07	3.44297e+07	3.25186e+07
Com_63_pos	TG(18:2(9Z,12Z)/18:2(9Z,12Z)/20:2(11Z,14Z))[iso3]	C59 H102 O6	906.767	17.426	TAG	Full match	No results	9.87071e+09	6.25366e+09	2.52306e+09	6.45055e+09	6.46588e+09	7.88242e+09	5.22521e+09	1.03085e+10	1.08096e+10	6.17037e+09	1.75033e+09	5.66379e+09	1.26651e+10	1.12645e+10	9.47065e+09
Com_5445_pos	1-Cyano-2-methyl-2-propen-1-yl palmitate	C21 H37 N O2	335.282	7.177	-	Full match	No results	7.54546e+06	4.26068e+06	1.81193e+07	1.14344e+07	4.11049e+06	7.34449e+06	1.27973e+07	1.54689e+07	1.15497e+07	6.53522e+06	8.77474e+06	8.81232e+06	7.52346e+06	9.75599e+06	9.62885e+06
Com_101_pos	TG(18:1(9Z)/18:2(9Z,12Z)/18:2(9Z,12Z))[iso3]	C57 H100 O6	880.752	17.458	TAG	Full match	No results	7.41653e+09	2.99251e+09	2.53946e+09	5.6563e+09	5.28491e+09	6.4937e+09	4.75673e+09	7.09759e+09	7.71855e+09	2.41068e+09	1.84832e+09	2.60069e+09	8.74238e+09	7.8517e+09	4.6866e+09
Com_1363_pos	guaiazulene	C15 H18	198.141	15.989	-	Full match	No results	7.16237e+07	5.66183e+07	1.90769e+07	1.38352e+08	8.78314e+07	1.92495e+08	3.03568e+07	1.06324e+08	8.08758e+07	9.57469e+07	3.55623e+07	1.23891e+08	1.71739e+08	1.33703e+08	1.22566e+08
Com_8612_pos	(3alpha,7alpha,12R)-3,7,15-Trihydroxy-12,13-epoxytrichothec-9-en-8-one	C15 H20 O6	296.126	1.318	-	Full match	No results	1.79171e+06	1.76523e+06	3.02908e+06	1.54714e+06	1.6602e+06	1.76569e+06	2.56115e+06	1.62457e+06	1.36907e+06	1.81396e+06	2.34927e+06	2.72802e+06	1.78966e+06	1.76635e+06	1.59833e+06
Com_8691_pos	1-O-oleoyl-sn-glycero-3-phosphoserine	C24 H46 N O9 P	523.292	2.613	PS	Full match	No results	2.11072e+06	1.17825e+06	1.14213e+06	2.24906e+06	1.08159e+06	904343	1.36579e+06	1.77023e+06	2.56201e+06	1.15937e+06	1.23129e+06	1.35746e+06	1.61577e+06	1.62819e+06	1.43885e+06
Com_8720_pos	13,14-Dihydroretinol	C20 H32 O	288.245	1.967	-	Full match	No results	673624	607818	738467	1.97983e+06	1.73661e+06	1.60809e+06	845890	2.34479e+06	1.02872e+06	1.52137e+06	1.39558e+06	2.45621e+06	1.27759e+06	1.4422e+06	1.33179e+06
Com_7429_pos	1-O-octadecyl-2-arachidonoyl-sn-glycero-3-phosphocholine	C46 H86 N O7 P	795.614	14.075	PC	Full match	No results	5.22396e+06	502213	1.9066e+06	4.19278e+06	2.57955e+06	1.86323e+06	3.05188e+06	1.80608e+06	1.90614e+06	1.73091e+06	2.62163e+06	2.01257e+06	3.1831e+06	3.13369e+06	1.51971e+06
Com_4435_pos	PC (20:4e/22:6)	C50 H82 N O7 P	839.569	8.202	PC	No match	Invalid mass	1.2453e+07	1.23216e+07	2.50844e+07	8.60839e+06	1.13984e+07	1.20605e+07	1.48725e+07	1.37636e+07	1.54688e+07	1.08096e+07	8.56606e+06	2.04983e+07	9.72994e+06	1.19258e+07	1.18801e+07
Com_4617_pos	TAG (18:1-22:4-22:6)	C65 H104 O6	1002.77	17.124	TAG	No match	Invalid mass	8.35209e+06	1.04333e+07	6.84548e+06	1.16427e+07	1.00492e+07	1.62105e+07	6.57756e+06	1.21377e+07	1.09624e+07	2.01071e+07	6.6491e+06	1.82025e+07	1.6672e+07	1.28872e+07	1.41641e+07
Com_3635_pos	ACar 14:0	C21 H42 N O4	371.304	1.839	ACar	No match	Invalid mass	2.96975e+07	8.98094e+06	3.2362e+07	9.72087e+06	7.12473e+06	1.04799e+07	2.25977e+07	3.48325e+07	1.6219e+07	2.29137e+07	2.31635e+07	1.28827e+07	1.68196e+07	1.92714e+07	1.72734e+07
Com_188_pos	TAG (16:0-16:1-18:2)	C53 H96 O6	845.747	17.243	TAG	No results	Invalid mass	3.0089e+09	1.87529e+09	1.13983e+09	1.77374e+09	2.62439e+09	2515900435	1.4996e+09	4.16091e+09	3.32248e+09	1.77174e+09	2.01552e+09	2.48477e+09	4.25998e+09	3.40798e+09	3.19483e+09
Com_2994_pos	(2R)-1-(Hexadecyloxy)-3-(phosphonooxy)-2-propanyl (9Z)-9-hexadecenoate	C35 H69 O7 P	632.478	14.592	-	Full match	No results	3.32474e+07	2.73826e+07	4.89187e+07	3.62206e+07	3.20372e+07	2.71138e+07	2.43192e+07	3.63299e+07	2.57594e+07	3.87292e+07	5.06996e+07	2.78914e+07	4.08646e+07	2.81565e+07	2.34275e+07
Com_6254_pos	3-hydroxyoctadecanoylcarnitine	C25 H49 N O5	443.361	3.276	FA	Full match	No results	8.98624e+06	5.12858e+06	2.25427e+06	2.62126e+06	2.30671e+06	3.99377e+06	7.01534e+06	3.15931e+06	4.28714e+06	2.77361e+06	706316	2.03209e+06	3.47232e+06	3.79565e+06	3.13762e+06
Com_3204_pos	Koiganal II	C18 H32 O	264.245	13.391	-	Full match	No results	2.76169e+07	4.32911e+07	1.47856e+07	3.64737e+07	3.28609e+07	3.53096e+07	2.20247e+07	1.92241e+07	2.04229e+07	4.45186e+07	2.81169e+07	2.92114e+07	3.09154e+07	2.67074e+07	2.63235e+07
Com_4545_pos	5-Pentylresorcinol	C11 H16 O2	180.115	1.201	-	Full match	No results	1.26267e+07	1.16786e+07	1.1846e+07	1.79553e+07	1.25397e+07	1.87651e+07	1.3022e+07	1.73042e+07	1.36596e+07	2.02862e+07	1.84599e+07	1.95031e+07	1.30459e+07	1.36835e+07	1.44489e+07
Com_647_pos	DG(18:2(9Z,12Z)/18:3(9Z,12Z,15Z)/0:0)	C39 H66 O5	614.491	12.093	DAG	Full match	No results	3.76236e+08	4.44183e+08	2.41378e+08	4.93767e+08	3.33704e+08	4.49932e+08	3.57323e+08	2.70438e+08	3.02587e+08	7.92669e+08	2.69456e+08	5.03141e+08	4.48338e+08	4.36994e+08	3.55146e+08
Com_6113_pos	ACar 14:2	C21 H38 N O4	367.272	1.334	ACar	No match	Invalid mass	9.50478e+06	2.77641e+06	6.53947e+06	3.61424e+06	1.14844e+06	3.3817e+06	4.2658e+06	4.01902e+06	5.34588e+06	9.50419e+06	1.83773e+06	2.88328e+06	4.20797e+06	4.96292e+06	3.57796e+06
Com_650_pos	TAG (17:0-17:0-17:1)	C54 H102 O6	868.753	17.453	TAG	No match	Invalid mass	4.28047e+08	4.02695e+08	1.7707e+08	3.61368e+08	3.45636e+08	2.58799e+08	2.77425e+08	4.49259e+08	3.35848e+08	3.38352e+08	1.63749e+08	3.58701e+08	6.31432e+08	5.71094e+08	3.88926e+08
Com_1653_pos	CL (14:0-22:3-18:1-20:3)	C83 H148 O17 P2	1496.04	16.834	CL	No results	Invalid mass	1.32671e+08	7.62378e+07	9.88276e+07	6.73155e+07	7.02642e+07	6.87042e+07	1.08329e+08	6.43449e+07	9.16864e+07	5.75317e+07	3.27163e+07	5.90762e+07	1.0384e+08	1.0594e+08	6.36385e+07
Com_2622_pos	Lyso-PAF-C16	C24 H52 N O6 P	481.354	4.014	-	Full match	No results	5.73418e+07	2.8132e+07	2.79516e+07	2.85424e+07	2.03537e+07	3.19198e+07	3.14001e+07	3.23285e+07	2.89198e+07	2.21542e+07	2.19241e+07	3.60711e+07	3.01203e+07	2.95668e+07	2.94829e+07
Com_2496_pos	O-{Hydroxy[(2R)-2-hydroxy-3-(palmitoyloxy)propoxy]phosphoryl}-L-serine	C22 H44 N O9 P	497.276	2.633	-	Full match	No results	767043	1.02044e+06	1.06003e+06	1.08574e+06	937951	859251	877703	7.71023e+07	888613	1.44374e+06	1.39343e+06	2.2371e+06	977675	956191	1.26376e+06
Com_2312_pos	TAG (18:1-20:4-22:5)	C63 H102 O6	976.748	17.004	TAG	No match	Invalid mass	2.13808e+07	4.43053e+07	1.88581e+07	5.87125e+07	5.36389e+07	9.09738e+07	3.6977e+07	5.37363e+07	4.48933e+07	3.98305e+07	1.91275e+07	4.75487e+07	2.6267e+07	4.24197e+07	5.31946e+07
Com_975_pos	1-Stearoyl-2-arachidonoyl-sn-glycerol	C41 H72 O5	644.536	15.362	-	Full match	No results	2.87377e+08	1.75777e+08	4.69394e+08	2.97444e+08	2.19529e+08	2.15604e+08	3.2131e+08	3.23611e+08	2.37537e+08	1.53989e+08	2.1078e+08	1.90607e+08	3.34724e+08	2.95417e+08	2.31479e+08
Com_3039_pos	3-decaprenyl-4,5-dihydroxybenzoic acid	C57 H86 O4	834.65	14.023	-	Full match	No results	3.52594e+07	2.91411e+07	2.00663e+07	2.26003e+07	2.92996e+07	2.38941e+07	3.11216e+07	2.55783e+07	2.05006e+07	3.91605e+07	2.3915e+07	4.52258e+07	2.95653e+07	3.25919e+07	2.57559e+07
Com_2409_pos	LysoPC(P-18:0)	C26 H54 N O6 P	507.37	4.319	PC	Full match	No results	6.70945e+07	2.66157e+07	1.85835e+07	1.83348e+07	3.46059e+07	1.8498e+07	2.3103e+07	1.89149e+07	362284	8.02287e+06	8.30131e+06	699225	1.74814e+07	2.04426e+07	1.90645e+07
Com_3135_pos	(15Z)-N-[(2S,3R)-3-Hydroxy-2-octadecanyl]-15-tetracosenamide	C42 H83 N O2	633.642	16.38	-	Full match	No results	2.87504e+07	2.15524e+07	1.15151e+07	1.92064e+07	1.67646e+07	2.56012e+07	1.45147e+07	2.37428e+07	4.26792e+07	1.15077e+07	8.50263e+06	2.08054e+07	2.46487e+07	2.14088e+07	2.16557e+07
Com_247_pos	(6E,10E)-3,7,11,15-Tetramethyl-6,10,14-hexadecatrien-1-ol	C20 H36 O	292.276	7.453	-	Full match	No results	9.54097e+08	2.32581e+09	2.11506e+09	1.10126e+09	1.41543e+09	1.70505e+09	1.70047e+09	1.59601e+09	1.02316e+09	1.22479e+09	1.89849e+09	3638870095	1.43477e+09	1.57307e+09	1.68434e+09
Com_6895_pos	(2R)-2-Hydroxy-3-(icosyloxy)propyl 2-(trimethylammonio)ethyl phosphate	C28 H60 N O6 P	537.417	8.263	-	Full match	No results	6.64791e+06	2.69946e+06	2.18917e+06	5.72154e+06	2.32599e+06	4.39466e+06	4.13132e+06	4.45511e+06	7.09764e+06	1.77011e+06	3.32259e+06	3.28722e+06	3.65681e+06	4.46785e+06	4.01687e+06
Com_6354_pos	TG(16:1(9Z)/16:1(9Z)/20:4(5Z,8Z,11Z,14Z))[iso3]	C55 H94 O6	850.706	16.604	TAG	Full match	No results	2.95645e+06	5.26197e+06	946169	2.07658e+06	2.84388e+06	3.184e+06	2.53411e+06	3.5197e+06	3.12541e+06	8.89011e+06	3.2559e+06	6.50128e+06	7.88334e+06	6.89827e+06	5.36279e+06
Com_7842_pos	PC(14:1(9Z)/16:1(9Z))	C38 H72 N O8 P	701.5	9.821	PC	Full match	No results	3.47791e+06	2.74555e+06	1.95664e+06	2.81462e+06	4.24175e+06	4.11368e+06	3.24137e+06	2.40141e+06	2.65464e+06	3.78647e+06	2.09594e+06	4.42942e+06	2.59662e+06	2.70171e+06	1.689e+06
Com_5357_pos	3-Hydroxy-3-[(3-methylbutanoyl)oxy]-4-(trimethylammonio)butanoate	C12 H23 N O5	261.158	0.954	-	Full match	No results	4.40946e+06	5.76715e+06	3.83926e+06	4.1686e+06	2.93784e+06	4.33528e+06	1.66062e+07	8.51551e+06	7.74652e+06	1.49122e+07	5.82948e+06	1.28707e+07	6.56476e+06	6.02707e+06	5.85801e+06
Com_3142_pos	PC(o-22:1(13Z)/22:3(10Z,13Z,16Z))	C52 H98 N O7 P	879.706	16.811	PC	Full match	No results	707132	1.24527e+07	4.63234e+06	3.06486e+07	2.12746e+07	3.19368e+07	1.27591e+07	1.43555e+07	3.41832e+06	4.6019e+07	3.00821e+07	2.74358e+07	1.17259e+07	1.12128e+07	1.20718e+07
Com_2818_pos	PALMITOYL PROLINE	C21 H39 N O3	353.293	4.502	-	Full match	No results	1.06463e+06	1.01916e+06	938849	872078	827272	1.09976e+06	1.02474e+06	6.16635e+07	1.08812e+06	1.05299e+06	1.09022e+06	1.32841e+06	748267	936220	776392
Com_6608_pos	ACar 12:1	C19 H36 N O4	341.256	1.233	ACar	No results	Invalid mass	7.76119e+06	1.52497e+06	7.94416e+06	4.85621e+06	862353	2.32546e+06	3.75143e+06	4.70117e+06	3.0804e+06	3.86044e+06	2.03195e+06	816438	3.8646e+06	3.84541e+06	2.59673e+06
Com_2949_pos	TAG (18:0-18:1-20:1)	C59 H110 O6	936.813	18.432	TAG	No match	Invalid mass	2.88085e+07	8.86416e+06	1.47951e+07	2.28697e+07	1.67616e+07	1.87403e+07	1.36852e+07	2.77186e+07	2.59057e+07	4.96239e+06	6.49823e+06	1.40314e+07	4.21468e+07	2.51985e+07	2.21373e+07
Com_3927_pos	mycomycin	C13 H10 O2	198.068	16.266	FA	Full match	No results	7.53083e+06	8.6197e+06	5.99464e+06	1.93019e+07	1.2912e+07	2.29285e+07	7.79174e+06	1.24363e+07	1.09011e+07	1.21148e+07	8.20113e+06	2.6409e+07	1.39704e+07	1.17959e+07	1.33301e+07
Com_2209_pos	TAG (15:0-18:2-18:3)	C54 H94 O6	855.732	16.848	TAG	No results	Invalid mass	3.34725e+07	3.74555e+07	1.32369e+07	2.81225e+07	2.39835e+07	2.34884e+07	1.88689e+07	2.97793e+07	4.07273e+07	8.90461e+07	1.9414e+07	5.16146e+07	4.35414e+07	4.55497e+07	3.91737e+07
Com_4177_pos	Ubiquinone-10	C49 H74 O4	726.558	16.271	-	Full match	No results	6.41596e+06	7.65296e+06	4.56275e+06	2.09481e+07	1.21285e+07	2.18944e+07	4.99868e+06	1.3593e+07	8.86527e+06	1.5653e+07	7.39379e+06	2.33082e+07	1.84627e+07	1.00522e+07	1.09334e+07
Com_8596_pos	cuparene	C15 H22	202.172	2.316	-	Full match	No results	2.66597e+06	1.33785e+06	1.68853e+06	2.07049e+06	1.81073e+06	1.93365e+06	1.14759e+06	2.34871e+06	2.08663e+06	1.8066e+06	2.156e+06	1.85502e+06	1.66513e+06	1.71224e+06	2.3384e+06
Com_6759_pos	3beta-hydroxy-4beta-methyl-5alpha-cholest-7-ene-4alpha-carboxylic acid	C29 H48 O3	444.361	9.765	-	Full match	No results	4.44145e+06	2.01112e+06	1.05857e+06	9.32421e+06	9.50772e+06	8.66668e+06	1.27622e+06	3.66753e+06	2.95398e+06	7.37869e+06	1.24531e+06	945811	1.06091e+06	835208	1.39143e+06
Com_3461_pos	2,4-OCTADIENAL	C8 H12 O	124.089	5.447	-	Full match	No results	1.09932e+07	2.26346e+07	1.99052e+07	1.46868e+07	1.60696e+07	1.77587e+07	1.94723e+07	1.64845e+07	1.38903e+07	1.48872e+07	1.93357e+07	3.46041e+07	1.53057e+07	1.61586e+07	1.89243e+07
Com_6248_pos	PC (20:2/20:3)	C48 H86 N O8 P	835.593	7.815	PC	No results	Invalid mass	6.38022e+06	3.33987e+06	4.34819e+06	4.68255e+06	3.64803e+06	1.14316e+07	2.72002e+06	5.8952e+06	3.50349e+06	6.6518e+06	6.22885e+06	6.76212e+06	5.01183e+06	5.13571e+06	5.72175e+06
Com_8289_pos	2-[(5Z,8Z,11Z)-icosatrienoyl]-sn-glycero-3-phosphoethanolamine	C25 H46 N O7 P	503.302	2.784	PE	Full match	No results	3.29483e+06	1.33946e+06	1.58873e+06	2.63833e+06	2.46726e+06	1.97495e+06	1.17373e+06	3.42884e+06	1.70357e+06	2.7047e+06	4.78591e+06	2.83235e+06	2.58397e+06	2.4741e+06	2.30557e+06
Com_4407_pos	TAG (18:0-18:1-20:0)	C59 H112 O6	933.871	18.841	TAG	No results	Invalid mass	9.43328e+06	4.29971e+06	3.98632e+06	1.30577e+07	5.51072e+06	1.16079e+07	5.49497e+06	1.00021e+07	7.84066e+06	6.00485e+06	4.08341e+06	9.00532e+06	1.82919e+07	1.06484e+07	9.93182e+06
Com_163_pos	TG(16:1(9Z)/18:1(9Z)/20:0)[iso6]	C57 H106 O6	886.799	18.138	TAG	Full match	No results	3.04424e+09	1.04559e+09	1.29831e+09	1.59289e+09	1.38377e+09	1.63023e+09	1.40929e+09	2.46223e+09	2.79818e+09	4.52846e+08	6.61861e+08	6.96895e+08	4.9091e+09	2.46216e+09	3.07443e+09
Com_3714_pos	4-Hydroxy-5,6-undecadiene-8,10-diynoic acid	C11 H10 O3	190.063	16.264	-	Full match	No results	1.12434e+07	1.24216e+07	1.00498e+07	2.75645e+07	1.76497e+07	3.05608e+07	1.34104e+07	1.87531e+07	1.38608e+07	2.05564e+07	1.42321e+07	2.95788e+07	2.46205e+07	1.75649e+07	1.79544e+07
Com_7028_pos	PG(18:3(6Z,9Z,12Z)/22:6(4Z,7Z,10Z,13Z,16Z,19Z))	C46 H73 O10 P	816.491	9.465	PG	Full match	No results	3.52927e+06	7.51966e+06	1.63656e+06	2.5345e+06	3.48681e+06	4.65284e+06	2.62223e+06	1.12031e+06	1.80856e+06	1.95484e+06	1.04706e+06	1.37877e+06	2.05217e+06	2.88514e+06	3.28299e+06
Com_429_pos	DAG (16:0/18:1)	C37 H70 O5	611.549	14.597	DAG	No match	Invalid mass	1.26861e+09	6.67104e+08	1.3838e+09	9.59509e+08	9.36988e+08	7.72707e+08	9.79724e+08	1.50282e+09	1.07091e+09	6.57051e+08	3.51392e+08	6.70557e+08	1.32287e+09	9.17606e+08	8.12289e+08
Com_978_pos	DAG (18:2/18:3)	C39 H66 O5	631.517	12.134	DAG	No results	Invalid mass	2.0885e+08	3.14833e+08	1.59071e+08	2.64958e+08	1.49207e+08	2.4924e+08	2.16221e+08	1.39739e+08	1.64212e+08	4.15175e+08	1.22333e+08	2.14993e+08	2.38566e+08	2.55171e+08	2.04327e+08
Com_7150_pos	Nandrolone	C18 H26 O2	274.193	1.95	-	Full match	No results	4.87035e+06	3.49172e+06	3.40879e+06	4.55718e+06	3.34091e+06	5.57038e+06	3.82612e+06	3.91186e+06	4.1848e+06	4.99081e+06	4.27911e+06	6.18253e+06	4.10661e+06	4.29826e+06	3.39006e+06
Com_1932_pos	DAG (20:1/18:2)	C41 H74 O5	663.58	14.728	DAG	No results	Invalid mass	1.00063e+08	5.81083e+07	1.12398e+08	5.99456e+07	7.43214e+07	7.03809e+07	6.1956e+07	1.15359e+08	8.95994e+07	8.52087e+07	6.03567e+07	7.60446e+07	8.44128e+07	8.3826e+07	5.67627e+07
Com_4982_pos	Ceramide (d18:1/18:0)	C36 H71 N O3	565.542	14.795	-	Full match	No results	7.17219e+06	1.21351e+07	7.58482e+06	2.0603e+07	1.03798e+07	1.48579e+07	6.35445e+06	6.62805e+06	4.44485e+06	1.00813e+07	9.10079e+06	7.80818e+06	1.41727e+07	8.27233e+06	8.61129e+06
Com_6770_pos	LysoPC(18:3(9Z,12Z,15Z))	C26 H48 N O7 P	517.314	2.863	PC	Full match	No results	6.4684e+06	4.36316e+06	6.07735e+06	4.36147e+06	3.88929e+06	3.96243e+06	4.19732e+06	5.85097e+06	4.78612e+06	5.21252e+06	4.18271e+06	6.9946e+06	4.45979e+06	8.06269e+06	4.87332e+06
Com_8295_pos	1-[(8Z,11Z,14Z)-icosatrienoyl]-sn-glycero-3-phosphocholine	C28 H52 N O7 P	545.348	3.333	PC	Full match	No results	1.37091e+06	745704	1.80476e+06	1.61208e+06	1.36933e+06	1.0084e+06	1.65054e+06	3.99077e+06	1.48757e+06	603004	1.69873e+06	1.80052e+06	1.3035e+06	1.06793e+06	1.48177e+06
Com_268_pos	TG(18:2(9Z,12Z)/20:4(5Z,8Z,11Z,14Z)/20:4(5Z,8Z,11Z,14Z))[iso3]	C61 H98 O6	926.736	16.671	TAG	Full match	No results	4.85625e+08	8.54182e+08	1.06624e+08	4.89634e+08	3.01872e+08	9.49901e+08	2.45886e+08	3.18589e+08	6.15569e+08	3.57556e+09	4.68627e+08	1.96515e+09	1.46222e+09	1.02571e+09	8.37901e+08
Com_3345_pos	DAG (18:1/18:3)	C39 H68 O5	633.533	13.248	DAG	No results	Invalid mass	2.99743e+07	3.74872e+07	4.96622e+07	3.99065e+07	3.56539e+07	3.35942e+07	4.49792e+07	3.46985e+07	3.35668e+07	2.93321e+07	3.00127e+07	2.31309e+07	3.2662e+07	3.27992e+07	3.76604e+07
Com_4014_pos	(-)-beta-caryophyllene	C15 H24	204.187	16.27	-	Full match	No results	7.67259e+06	8.54748e+06	5.22713e+06	1.68764e+07	1.03148e+07	2.08037e+07	3.8875e+06	9.99311e+06	7.24186e+06	1.55364e+07	5.81337e+06	2.53175e+07	1.58331e+07	1.06059e+07	9.78271e+06
Com_5010_pos	N-(11Z-icosenoyl)-sphingosine-1-phosphocholine	C43 H85 N2 O6 P	756.612	12.739	SM	Full match	No results	1.34735e+07	1.78475e+07	7.99963e+06	1.29802e+07	1.884e+07	1.78578e+07	9.1346e+06	6.87036e+06	7.76133e+06	1.37837e+07	8.34178e+06	9.47442e+06	1.39941e+07	9.25406e+06	1.07069e+07
Com_8416_pos	1-hexadecyl-2-[(9Z,12Z)-octadecadienoyl]-sn-glycero-3-phosphocholine	C42 H82 N O7 P	743.585	15.196	PC	Full match	No results	845002	1.38899e+06	683572	1.45193e+06	1.83549e+06	1.70976e+06	2.11786e+06	811549	1.11704e+06	2.50711e+06	2.05947e+06	3.13035e+06	2.62807e+06	1.42711e+06	2.12659e+06
Com_7055_pos	mastigophorene A	C30 H42 O4	466.309	16.938	-	Full match	No results	1.36407e+06	1.67797e+06	717265	2.9385e+06	1.32094e+06	3.72563e+06	1.31316e+06	1.50613e+06	1.37961e+06	2.66896e+06	797961	6.45923e+06	1.90862e+06	2.02688e+06	1.44432e+06
Com_3362_pos	3-O-Sulfogalactosylceramide	C48 H93 N O11 S	891.644	12.555	-	Full match	No results	1.99365e+07	2.02696e+07	5.15744e+07	1.97031e+07	1.66858e+07	1.42095e+07	3.66423e+07	2.72705e+07	2.92263e+07	8.82696e+06	1.40665e+07	1.48433e+07	1.89895e+07	2.16592e+07	2.18431e+07
Com_2249_pos	bastimolide B	C44 H84 O11	788.602	12.806	FA	Full match	No results	4.914e+07	5.09435e+07	9.24711e+07	5.19193e+07	5.26486e+07	4.59219e+07	5.44623e+07	5.73939e+07	4.37719e+07	5.63311e+07	1.14327e+08	7.16636e+07	5.69079e+07	5.53629e+07	5.50544e+07
Com_336_pos	TAG (16:0-18:2-20:4)	C57 H98 O6	900.718	17.163	TAG	No match	Invalid mass	1.40317e+09	1.48296e+09	3.8474e+08	1.50741e+09	1.23402e+09	1.64439e+09	1.33246e+09	1.26126e+09	1.559e+09	1.15558e+09	2.15781e+08	8.7576e+08	1.94126e+09	1.48149e+09	1.41651e+09
Com_1851_pos	MFCD00270409	C21 H38 O4	354.277	4.062	-	Full match	No results	8.9401e+06	8.10569e+06	9.17919e+06	8.02312e+06	8.93875e+06	8.77784e+06	9.18309e+06	1.31719e+08	8.99837e+06	1.28096e+07	1.16359e+07	9.98595e+06	8.56328e+06	9.52042e+06	9.74091e+06
Com_326_pos	PC(P-16:0/18:3(9Z,12Z,15Z))	C42 H78 N O7 P	739.552	11.125	PC	Full match	No results	9.23372e+06	9.64221e+08	6.97326e+08	1.45854e+09	1.69973e+09	1.54788e+09	8.20273e+08	1.36593e+09	1.22884e+09	8.52264e+06	3.43192e+09	1.08369e+07	1.48852e+09	1.63622e+09	2.01134e+09
Com_7510_pos	Lonchocarpenin	C27 H28 O6	448.191	4.917	-	Full match	No results	2.79717e+06	2.55302e+06	2.34564e+06	2.73315e+06	2.84395e+06	2.57457e+06	2.24318e+06	6.16792e+06	1.67794e+06	4.93158e+06	3.86975e+06	4.7821e+06	2.71444e+06	3.00671e+06	3.77001e+06
Com_3595_pos	CL (14:0-22:3-18:1-18:1)	C81 H148 O17 P2	1472.04	17.032	CL	No results	Invalid mass	3.05001e+07	2.05054e+07	3.80124e+07	1.42128e+07	1.431e+07	1.5476e+07	4.22952e+07	1.92871e+07	2.74799e+07	7.14032e+06	4.46532e+06	1.56593e+07	2.76286e+07	1.87846e+07	1.5775e+07
Com_3132_pos	2-arachidonyl glyceryl ether	C23 H40 O3	364.297	14.689	-	Full match	No results	3.44275e+07	2.17005e+07	3.76613e+07	1.72914e+07	2.73641e+07	2.15834e+07	1.76894e+07	4.95867e+07	2.79597e+07	2.31893e+07	2.06708e+07	3.14728e+07	3.69992e+07	2.2999e+07	2.24929e+07
Com_7552_pos	1-[(9Z)-hexadecenoyl]-sn-glycero-3-phosphocholine	C24 H48 N O7 P	493.317	5.822	PC	Full match	No results	1.25621e+06	1.2141e+06	1.79879e+06	443635	2.57087e+06	1.19083e+06	3.27018e+06	1.43905e+06	918015	5.64464e+06	2.09102e+06	3.80125e+06	2.21486e+06	1.2625e+06	1.8844e+06
Com_7375_pos	PC (22:5e/22:5)	C52 H86 N O7 P	867.599	9.224	PC	No match	Invalid mass	5.36249e+06	2.05494e+06	2.86668e+06	1.30071e+06	1.95842e+06	1.90073e+06	5.97982e+06	2.68594e+06	4.7694e+06	1.34844e+06	1.57812e+06	3.24816e+06	1.90186e+06	2.36463e+06	2.09065e+06
Com_4163_pos	(2E,5Z,7E)-decatrienoylcarnitine	C17 H27 N O4	309.194	1.032	-	Full match	No results	2.25362e+07	1.04797e+07	1.51946e+07	1.52835e+07	7.56174e+06	1.16361e+07	2.18598e+07	1.12168e+07	1.53845e+07	1.82437e+07	4.10757e+06	1.2911e+07	1.32713e+07	1.40227e+07	1.18194e+07
Com_7298_pos	Palmitoyl glutamic acid	C21 H39 N O5	385.282	1.289	-	Full match	No results	4.07351e+06	1.30571e+06	4.43564e+06	1.40405e+06	810929	1.33642e+06	5.88501e+06	3.26893e+06	2.1381e+06	6.31366e+06	2.01996e+06	2.18414e+06	2.14191e+06	2.53487e+06	2.59492e+06
Com_2659_pos	propionylcarnitine	C10 H19 N O4	217.131	0.962	FA	Full match	No results	2.37354e+07	2.95773e+07	1.3792e+07	7.82602e+06	4.4527e+06	8.35533e+06	5.53435e+07	3.94613e+07	3.29852e+07	6.34885e+07	3.57033e+07	5.67552e+07	2.89777e+07	2.90906e+07	2.75248e+07
Com_5348_pos	PC (20:4e/7:0)	C35 H64 N O7 P	641.432	5.419	PC	No results	Invalid mass	1.57685e+06	4.63143e+06	1.91897e+06	2.04706e+06	2.35925e+06	3.99086e+06	1.609e+06	7.16362e+06	3.12152e+06	2.11928e+06	1.17483e+06	1.3697e+07	2.86928e+06	2.75486e+06	2.90157e+06
Com_4451_pos	Propyl (2Z)-3-(2-furyl)acrylate	C10 H12 O3	180.078	16.268	-	Full match	No results	8.02346e+06	8.89101e+06	5.79042e+06	1.88994e+07	1.32759e+07	2.48358e+07	6.84827e+06	1.4375e+07	1.00502e+07	1.26282e+07	7.42687e+06	1.85043e+07	1.44954e+07	1.13551e+07	1.0918e+07
Com_8957_pos	Lyngbic acid	C15 H28 O3	256.204	1.133	FA	Full match	No results	834760	920980	2.63186e+06	707347	627238	617975	2.37159e+06	963224	553467	1.36357e+06	955236	1.01631e+06	1.06988e+06	890169	860262
Com_7646_pos	(9Z,12Z,15Z)-3-hydroxyoctadecatrienoylcarnitine	C25 H43 N O5	437.314	1.533	-	Full match	No results	2.4981e+06	827953	6.24251e+06	1.47195e+06	681766	1.75675e+06	4.43663e+06	3.18664e+06	2.02246e+06	5.40564e+06	4.09502e+06	3.2867e+06	1.94193e+06	2.5552e+06	2.82501e+06
Com_6704_pos	C10-Carnitine	C17 H33 N O4	315.241	1.147	-	Full match	No results	7.41825e+06	1.88904e+06	3.39747e+06	2.25457e+06	1.05098e+06	1.72907e+06	3.88977e+06	3.71289e+06	2.90369e+06	4.64201e+06	3.20966e+06	2.37411e+06	3.32841e+06	3.27032e+06	2.51344e+06
Com_6380_pos	Tetrahydro-11-deoxycortisol	C21 H34 O4	350.246	1.634	-	Full match	No results	1.2047e+06	1.40963e+06	1.37616e+06	1.03233e+06	1.00998e+06	1.31108e+06	1.32867e+06	1.04436e+07	968230	2.15547e+06	1.37554e+06	2.3654e+06	1.50893e+06	1.07824e+06	1.00405e+06
Com_7275_pos	6-bromo-5,9-docosadienoic acid	C22 H39 Br O2	414.215	3.401	-	Full match	No results	1.07597e+06	1.10513e+06	1.17243e+06	1.51435e+06	1.72583e+06	1.52624e+06	1.45481e+06	6.84377e+06	1.43869e+06	1.62487e+06	1.54946e+06	1.36503e+06	1.18067e+06	1.35074e+06	1.48039e+06
Com_8360_pos	O-heptadecanoylcarnitine	C24 H47 N O4	413.351	3.771	-	Full match	No results	3.0917e+06	1.80523e+06	4.43811e+06	1.83956e+06	1.76469e+06	2.80601e+06	3.03674e+06	3.43898e+06	2.16205e+06	3.35098e+06	2.67726e+06	3.25725e+06	2.17741e+06	2.55646e+06	2.06769e+06
Com_3048_pos	bendigole E	C23 H32 O4	372.23	16.27	-	Full match	No results	1.16212e+07	1.2552e+07	5.7114e+06	3.1765e+07	1.84697e+07	3.47965e+07	1.1724e+07	2.22832e+07	1.5392e+07	2.74525e+07	1.19213e+07	4.49456e+07	3.08608e+07	2.03158e+07	2.30913e+07
Com_2296_pos	PG(18:1(9Z)/18:2(9Z,12Z))	C42 H77 O10 P	772.526	12.539	PG	Full match	No results	3.1327e+07	6.65215e+07	4.47208e+07	4.39614e+07	4.30203e+07	4.40078e+07	6.44572e+07	2.40247e+07	2.26745e+07	8.27438e+07	7.27551e+07	5.61485e+07	5.09758e+07	4.18761e+07	4.29092e+07
Com_113_pos	TG(16:1(9Z)/16:1(9Z)/18:0)[iso3]	C53 H98 O6	830.737	17.604	TAG	Full match	No results	6.1471e+09	4.5911e+09	4.698e+09	5.07459e+09	4.6964e+09	4.78149e+09	5.5167e+09	2.90859e+09	6.76056e+09	3.94837e+09	6.21719e+09	3.84725e+09	7.69368e+09	7.33467e+09	8.41367e+09
Com_3108_pos	3-Oxo-4,6-choladienoic acid	C24 H34 O3	370.25	1.229	-	Full match	No results	7.96715e+06	1.73782e+06	6.41944e+06	783273	5.44689e+07	3.45926e+06	4.24866e+06	1.95936e+06	8.70852e+06	904289	2.45807e+06	4.60738e+06	7.15043e+06	8.35972e+06	7.48891e+06
Com_2356_pos	Dihydro-resveratrol	C14 H14 O3	230.094	16.271	-	Full match	No results	1.76329e+07	2.0966e+07	1.37354e+07	5.36612e+07	3.3198e+07	5.836e+07	1.96456e+07	3.53533e+07	2.71919e+07	2.98441e+07	1.79219e+07	7.21371e+07	3.92312e+07	3.29618e+07	3.41489e+07
Com_6984_pos	N-ArachidonylGABA	C24 H39 N O3	389.293	2.442	-	Full match	No results	1.17879e+06	542544	966519	1.04196e+06	703439	1.00137e+06	520400	1.38586e+06	1.177e+06	2.42429e+06	3.91628e+06	6.67633e+06	1.42374e+06	1.41276e+06	1.2619e+06
Com_9098_pos	all-trans axerophthene	C20 H30	270.235	1.969	-	Full match	No results	390567	370965	459555	1.14907e+06	1.12718e+06	998684	485627	1.61631e+06	640580	900946	742603	1.44544e+06	663877	857370	750306
Com_9276_pos	(5Z)-3-Oxo-N-[(2R)-5-oxotetrahydro-2-furanyl]-5-dodecenamide	C16 H25 N O4	295.178	1.136	-	Full match	No results	305866	317336	258270	390478	251744	244012	403559	395288	376980	422648	371808	260824	399449	343791	281588
Com_2943_pos	3-hydroxy-2-methyl-3-phytyl-2,3-dihydro-1,4-naphthoquinone	C31 H48 O3	468.358	9.838	-	Full match	No results	3.95606e+07	2.6494e+07	1.85904e+07	6.29857e+07	4.53069e+07	4.67493e+07	2.76351e+07	4.53075e+07	3.22504e+07	3.60008e+07	3.03892e+07	3.78738e+07	2.74038e+07	2.89287e+07	3.34611e+07
Com_446_pos	TAG (14:0-14:0-20:1)	C51 H96 O6	826.705	16.92	TAG	No match	Invalid mass	7.06097e+08	8.06377e+08	2.04717e+08	4.38237e+08	5.98976e+08	6.33078e+08	3.39205e+08	7.32369e+08	7.22753e+08	8.97164e+08	4.6449e+08	6.11908e+08	1243851597	9.00596e+08	8.68921e+08
Com_3941_pos	TAG (18:1-18:2-19:0)	C58 H106 O6	882.824	17.987	TAG	No results	Invalid mass	1.80035e+07	1.04169e+07	1.72022e+07	1.38035e+07	1.47053e+07	1.70846e+07	1.86594e+07	1.94327e+07	1.67363e+07	1.00016e+07	1.05468e+07	1.74755e+07	2.30266e+07	1.40045e+07	1.47082e+07
Com_296_pos	(5Z,7E)-9,10-Secocholesta-5,7,10-triene	C27 H44	368.344	18.13	-	Full match	No results	1.28163e+09	8.40879e+08	2.96148e+08	9.82317e+08	7.59209e+08	1.20853e+09	6.48901e+08	1.31174e+09	1.1185e+09	9.30783e+08	2.86273e+08	1.09948e+09	2.39838e+09	1.66324e+09	1.43997e+09
Com_1268_pos	TAG (16:1-17:0-18:1)	C54 H100 O6	861.773	17.415	TAG	No results	Invalid mass	1.69408e+08	1.21308e+08	9.88042e+07	1.1256e+08	1.10641e+08	9.10326e+07	1.16734e+08	2.29861e+08	1.68418e+08	1.14279e+08	1.76304e+08	1.44011e+08	2.02728e+08	1.82989e+08	1.62554e+08
Com_598_pos	TAG (16:0-18:3-22:6)	C59 H96 O6	917.748	16.78	TAG	No results	Invalid mass	8.0979e+07	9.97935e+07	1.68798e+07	6.06395e+07	4.72032e+07	1.02625e+08	3.54967e+07	1.5882e+08	1.10436e+08	2.68852e+08	3.10579e+08	8.30546e+08	1.62474e+08	1.14756e+08	1.01209e+08
Com_4740_pos	Adipostatin A	C21 H36 O2	320.272	14.592	-	Full match	No results	1.42933e+07	1.08328e+07	2.02205e+07	1.39492e+07	1.45608e+07	1.03818e+07	1.45192e+07	1.85969e+07	1.27869e+07	5.70392e+06	6.98641e+06	6.97635e+06	1.57714e+07	1.25356e+07	1.15422e+07
Com_1404_pos	Acetylcarnitine	C9 H17 N O4	203.116	0.955	-	Full match	No results	4.40895e+07	3.9569e+07	4.62356e+07	2.6293e+07	1.42064e+07	2.21123e+07	2.58265e+08	2.18644e+08	9.21518e+07	1.50576e+08	1.12275e+08	1.69046e+08	8.20601e+07	9.0728e+07	8.52765e+07
Com_8296_pos	C17 Sphingosine	C17 H35 N O2	285.267	2.077	-	Full match	No results	1.29097e+06	1.83638e+06	1.77378e+06	1.1701e+06	1.52959e+06	1.03452e+06	1.65536e+06	1.43565e+06	1.51857e+06	2.10852e+06	2.14873e+06	3.38856e+06	1.65394e+06	1.67775e+06	1.31126e+06
Com_4261_pos	Valerenal	C15 H22 O	218.167	18.814	-	Full match	No results	7.71047e+06	7.05916e+06	1.82512e+06	7.83933e+06	8.87919e+06	8.27225e+06	3.57695e+06	7.64997e+06	3.36109e+06	3.12567e+06	2.34529e+06	3.63666e+06	1.96622e+07	1.40317e+07	1.25408e+07
Com_898_pos	ACar 16:0	C23 H46 N O4	399.335	2.867	ACar	No match	Invalid mass	3.15792e+08	9.78081e+07	5.94854e+08	1.37534e+08	1.34399e+08	1.99936e+08	3.40674e+08	4.58363e+08	1.74782e+08	3.27551e+08	2.11723e+08	2.75538e+08	2.33244e+08	2.64422e+08	2.51778e+08
Com_1488_pos	TAG (14:0-16:1-18:2)	C51 H92 O6	817.716	16.87	TAG	No results	Invalid mass	6.74388e+07	6.75253e+07	2.87331e+07	4.55306e+07	3.07998e+07	6.41119e+07	3.23374e+07	9.20336e+07	6.80577e+07	6.52947e+07	9.03709e+07	6.74101e+07	1.46723e+08	1.03666e+08	8.84668e+07
Com_6260_pos	Gyrinal	C14 H18 O3	234.125	16.272	-	Full match	No results	3.3736e+06	2.60184e+06	2.16427e+06	6.10416e+06	4.95252e+06	7.99447e+06	3.74556e+06	4.92191e+06	4.4677e+06	4.65635e+06	3.75581e+06	9.31672e+06	5.76685e+06	4.18576e+06	4.81163e+06
Com_2876_pos	Cholesteryl linolenate	C45 H74 O2	646.567	18.992	-	Full match	No results	2.30787e+07	1.42933e+07	4.1954e+06	1.55237e+07	1.31176e+07	1.82504e+07	7.34162e+06	2.39899e+07	1.07352e+07	1.57717e+07	7.1467e+06	1.68272e+07	4.4612e+07	3.11529e+07	2.46421e+07
Com_6581_pos	1-alpha-linolenoyl-2-arachidoyl-sn-glycerol	C41 H74 O5	646.554	14.957	-	Full match	No results	4.96516e+06	4.30591e+06	3.17665e+06	5.04318e+06	4.57788e+06	5.27427e+06	3.98063e+06	7.38701e+06	3.40239e+06	4.40686e+06	7.40898e+06	8.16442e+06	5.23842e+06	5.4218e+06	4.24974e+06
Com_8274_pos	9-(Dimethylarsoryl)nonanoic acid	C11 H23 As O3	278.086	1.206	-	Full match	No results	835890	616264	1.13449e+06	344869	717788	733920	832637	4.10238e+06	893820	2.90897e+06	1.22719e+06	1.5442e+06	568108	606936	589118
Com_4864_pos	ACar 22:4	C29 H50 N O4	475.367	3.091	ACar	No match	Invalid mass	1.0751e+07	2.31912e+06	2.38208e+07	5.26571e+06	2.72238e+06	4.17769e+06	1.19029e+07	1.21256e+07	1.30037e+07	7.32249e+06	4.84466e+06	9.07649e+06	8.36859e+06	7.29238e+06	4.9311e+06
Com_1666_pos	(1S)-1,23-dihydroxy-24,25,26,27-tetranorcalciol	C23 H36 O3	360.266	14.61	-	Full match	No results	1.30936e+08	8.18187e+07	8.52487e+07	9.54594e+07	7.40993e+07	9.07155e+07	7.67372e+07	1.21109e+08	1.13805e+08	4.2954e+07	5.51817e+07	7.11668e+07	1.13736e+08	9.89262e+07	8.8535e+07
Com_4145_pos	4,6-CHOLESTADIEN-3-ONE	C27 H42 O	382.323	10.583	-	Full match	No results	1.81058e+07	1.49024e+07	1.15759e+07	1.37298e+07	1.39824e+07	1.1564e+07	1.25354e+07	1.27878e+07	6.53346e+06	2.12998e+07	1.045e+07	2.36763e+07	8.90191e+06	1.27744e+07	1.1224e+07
Com_2576_pos	(22E)-9,14-Dihydroxyergosta-4,7,22-triene-3,6-dione	C28 H40 O4	440.292	16.27	-	Full match	No results	1.48777e+07	1.94966e+07	1.1445e+07	4.30705e+07	2.81335e+07	5.21657e+07	1.87376e+07	2.79512e+07	2.23485e+07	3.49009e+07	1.91217e+07	6.20229e+07	4.16887e+07	3.06671e+07	2.57799e+07
Com_578_pos	TAG (16:0-18:2-20:5)	C57 H96 O6	898.702	16.918	TAG	No match	Invalid mass	2.43784e+08	3.95483e+08	6.56037e+07	2.51681e+08	2.47817e+08	3.29687e+08	1.67475e+08	2.30398e+08	2.1674e+08	9.48451e+08	4.065e+08	4.24649e+08	5.17089e+08	3.64088e+08	3.41624e+08
Com_2656_pos	Retinol palmitate	C36 H60 O2	524.459	15.991	-	Full match	No results	1.81341e+07	1.73231e+07	7.77803e+06	2.90635e+07	1.85024e+07	3.79201e+07	1.02361e+07	2.46569e+07	1.59861e+07	2.82729e+07	1.49767e+07	2.84119e+07	5.0986e+07	3.09685e+07	2.70704e+07
Com_6601_pos	N-[(2S,3R)-3-Hydroxy-2-octadecanyl]tetracosanamide	C42 H85 N O2	635.658	16.615	-	Full match	No results	5.78267e+06	4.9817e+06	4.18758e+06	5.41599e+06	4.63344e+06	5.8854e+06	4.61948e+06	6.11005e+06	6.46159e+06	7.21719e+06	4.54095e+06	3.1913e+06	7.10333e+06	4.03982e+06	4.83676e+06
Com_7216_pos	MFCD16876371	C25 H26 O5	406.176	1.12	-	Full match	No results	1.30981e+06	1.325e+06	594819	1.227e+06	663731	998590	2.66853e+06	4.05641e+06	2.64508e+06	2.86304e+06	1.08044e+06	5.99758e+06	1.37025e+06	1.7989e+06	1.52128e+06
Com_6110_pos	PC (16:0e/2:0)	C26 H54 N O7 P	523.354	3.158	PC	No results	Invalid mass	6.68802e+06	3.47667e+06	6.74348e+06	6.79072e+06	6.02303e+06	5.84338e+06	6.26016e+06	1.16367e+07	4.01408e+06	3.09174e+06	6.93363e+06	6.57325e+06	5.44846e+06	6.12016e+06	4.94062e+06
Com_7858_pos	MFCD00130070	C10 H21 N O	171.162	1.404	-	Full match	No results	1.90846e+06	3.16557e+06	3.38457e+06	1.52606e+06	1.81767e+06	1.97708e+06	2.28321e+06	2.30284e+06	2.12758e+06	2.39924e+06	3.42182e+06	4.40469e+06	2.55831e+06	2.56085e+06	1.83411e+06
Com_195_pos	N-{(3R)-3-[(13-Methyltetradecanoyl)oxy]hexadecanoyl}glycyl-L-serine	C36 H68 N2 O7	640.504	13.86	-	Full match	No results	3447724673	4.04578e+09	4435920206	3.56546e+09	3631738225	2.92165e+09	3.96893e+09	3.35295e+09	2.59024e+09	3.69041e+09	3.67438e+09	3.15825e+09	4.09644e+09	3.36273e+09	3.01562e+09
Com_4971_pos	DG(16:1(9Z)/18:3(9Z,12Z,15Z)/0:0)	C37 H64 O5	588.475	12.33	DAG	Full match	No results	1.25797e+07	1.57727e+07	1.46881e+07	1.09463e+07	8.52848e+06	9.79475e+06	1.37519e+07	1.48174e+07	1.15362e+07	1.06814e+07	1.53677e+07	9.68571e+06	1.42295e+07	9.66975e+06	9.07197e+06
Com_1585_pos	TAG (16:0-16:0-18:0)	C53 H102 O6	851.793	18.232	TAG	No results	Invalid mass	8.50879e+07	1.51196e+07	7.98303e+07	7.6128e+07	3.06702e+07	7.95356e+07	5.08082e+07	1.09649e+08	7.70176e+07	2.87022e+07	1.67908e+08	4.0689e+07	1.30854e+08	9.10273e+07	6.79101e+07
Com_2337_pos	(+/-)-Camphor	C10 H16 O	152.12	5.444	-	Full match	No results	1.81681e+07	5.04567e+07	3.89945e+07	2.0573e+07	2.81674e+07	3.76723e+07	3.42484e+07	3.31001e+07	2.03374e+07	2.46808e+07	3.4928e+07	7.33641e+07	2.46936e+07	3.06977e+07	3.52007e+07
Com_7104_pos	1-stearoyl-2-arachidonoyl-sn-glycero-3-phosphoethanolamine	C43 H78 N O8 P	767.545	14.134	PE	Full match	No results	4.0947e+06	3.9579e+06	3.1568e+06	4.16419e+06	4.16388e+06	3.64815e+06	3.51514e+06	7.42643e+06	2.61569e+06	4.07556e+06	3.32591e+06	3.72632e+06	5.00131e+06	4.13389e+06	2.69921e+06
Com_5955_pos	TAG (18:1-21:1-21:1)	C63 H116 O6	985.903	18.817	TAG	No match	Invalid mass	7.9029e+06	3.59218e+06	2.49112e+06	8.09901e+06	5.61634e+06	7.67368e+06	3.27186e+06	6.92494e+06	5.49124e+06	5.67561e+06	2.71872e+06	1.05046e+07	9.20939e+06	9.64738e+06	7.85871e+06
Com_1698_pos	(3R)-3-[(2-Hydroxyhexadecanoyl)oxy]-4-(trimethylammonio)butanoate	C23 H45 N O5	415.33	2.035	-	Full match	No results	6.95398e+07	1.68197e+07	1.53681e+08	2.37132e+07	1.06567e+07	2.20999e+07	7.35837e+07	1.53903e+08	4.24675e+07	7.46956e+07	1.19917e+08	6.30525e+07	6.54851e+07	6.84427e+07	5.65883e+07
Com_849_pos	TAG (15:0-18:2-22:4)	C58 H100 O6	909.777	17.299	TAG	No results	Invalid mass	2.63741e+08	2.92807e+08	1.11112e+08	2.12068e+08	3.06992e+08	3.12577e+08	1.94198e+08	3.09115e+08	2.86132e+08	3.42775e+08	1.33886e+08	3.08782e+08	4.06893e+08	3.37565e+08	3.23093e+08
Com_908_pos	1-(9Z-hexadecenoyl)-2-(9Z,12Z-octadecadienoyl)-sn-glycerol	C37 H66 O5	590.491	12.685	-	Full match	No results	1.9089e+08	1.88625e+08	1.81475e+08	1.31949e+08	1.76388e+08	1.03887e+08	2.06575e+08	3.15423e+08	1.5207e+08	3.81274e+08	6.01242e+08	2.811e+08	2.21686e+08	2.06099e+08	2.02083e+08
Com_2653_pos	N-[(2S,3R,4E,14Z)-1,3-Dihydroxy-4,14-octadecadien-2-yl]docosanamide	C40 H77 N O3	619.591	14.776	-	Full match	No results	3.17411e+07	3.94039e+07	3.43122e+07	3.30373e+07	5.45474e+07	4.47742e+07	3.93906e+07	4.12937e+07	3.97073e+07	4.51165e+07	3.3253e+07	3.80312e+07	5.10595e+07	3.63838e+07	3.49324e+07
Com_1223_pos	TAG (18:2-18:2-18:3)	C57 H96 O6	898.702	16.7	TAG	No match	Invalid mass	5.32028e+07	1.78249e+08	2.38977e+07	8.10428e+07	5.9761e+07	8.63233e+07	4.90149e+07	5.70783e+07	6.28648e+07	2.73834e+08	6.46772e+07	1.08818e+08	1.53795e+08	1.40992e+08	9.93181e+07
Com_3435_pos	(2S,3R,4E)-3-Hydroxy-2-(palmitoylamino)-4-octadecen-1-yl docosanoate	C56 H109 N O4	859.836	17.724	-	Full match	No results	3.38318e+07	2.46475e+07	1.5967e+07	1.41573e+07	2.91511e+07	1.12103e+07	1.11318e+07	1.7847e+07	1.63682e+07	1.25264e+07	1.13286e+07	7.93226e+06	2.40924e+07	1.68324e+07	1.83267e+07
Com_2449_pos	TAG (17:1-18:2-22:6)	C60 H98 O6	931.763	16.835	TAG	No results	Invalid mass	1.01346e+07	2.10163e+07	2.98681e+06	9.93436e+06	1.13091e+07	1.81179e+07	8.14486e+06	1.1072e+07	1.55504e+07	6.07541e+07	1.87987e+07	6.77103e+07	3.43459e+07	2.64161e+07	2.24216e+07
Com_2402_pos	3-hexaprenyl-4-hydroxy-5-methoxybenzoic acid	C38 H56 O4	576.418	16.27	-	Full match	No results	1.73336e+07	2.34237e+07	1.00022e+07	4.86795e+07	3.54902e+07	6.27668e+07	1.88367e+07	3.00492e+07	2.85978e+07	3.79487e+07	1.93304e+07	7.00535e+07	4.79679e+07	3.91536e+07	2.1876e+07
Com_3860_pos	Dihomo-Î³-Linolenoyl PAF C-16	C44 H84 N O7 P	769.596	14.588	-	Full match	No results	2.45603e+07	2.11001e+07	1.81262e+07	1.49877e+07	1.8737e+07	2.30513e+07	3.14141e+07	1.99972e+07	2.44857e+07	1.53881e+07	1.44078e+07	2.1326e+07	2.4005e+07	1.98237e+07	1.81406e+07
Com_5198_pos	DAG (18:0/20:3)	C41 H74 O5	663.58	14.982	DAG	No results	Invalid mass	1.11001e+07	7.53474e+06	6.62126e+06	1.15553e+07	8.2989e+06	9.23746e+06	7.20569e+06	1.20327e+07	8.62683e+06	1.25183e+07	1.35408e+07	1.46716e+07	1.26524e+07	9.85806e+06	8.87491e+06
Com_7089_pos	1-palmitoyl-2-arachidonoyl-sn-glycero-3-phospho-(1'-sn-glycerol)	C42 H75 O10 P	770.51	10.299	PG	Full match	No results	4.3979e+06	4.21127e+06	3.00548e+06	4.95214e+06	6.99821e+06	4.97195e+06	2.57918e+06	6.34506e+06	6.38746e+06	6.96379e+06	2.55837e+06	4.03579e+06	4.67512e+06	4.37441e+06	4.44458e+06
Com_7947_pos	(6E,18R)-25-Hydroxy-14,18-epoxyophiobola-3,6,19-triene-5,8-dione	C25 H34 O4	398.245	7.242	-	Full match	No results	4.04324e+06	3.29596e+06	5.23969e+06	3.52126e+06	3.08708e+06	2.92029e+06	5.0981e+06	4.76536e+06	2.6296e+06	4.35088e+06	4.87679e+06	2.94002e+06	3.43206e+06	3.6056e+06	2.71898e+06
Com_719_pos	TG(20:4(5Z,8Z,11Z,14Z)/20:4(5Z,8Z,11Z,14Z)/20:4(5Z,8Z,11Z,14Z))	C63 H98 O6	950.736	16.541	TAG	Full match	No results	9.36553e+07	1.89891e+08	2.82982e+07	1.18462e+08	9.26782e+07	2.46577e+08	4.55003e+07	6.53441e+07	1.60401e+08	6.82922e+08	1.00523e+08	4.65517e+08	3.53706e+08	2.06875e+08	1.97626e+08
Com_9182_pos	5-[(5Z,8Z,11Z)-5,8,11-Heptadecatrien-1-yl]-1,3-benzenediol	C23 H34 O2	342.256	1.347	-	Full match	No results	1.05362e+06	766558	613649	616028	814876	431818	943188	1.16027e+06	462731	801286	793729	899253	559443	611877	500850
Com_499_pos	1-oleoyl-2-(4Z,7Z,10Z,13Z,16Z,19Z-docosahexaenoyl)-sn-glycerol	C43 H70 O5	666.522	12.705	-	Full match	No results	1.36839e+08	2.61189e+08	6.95397e+07	1.88296e+08	2.99707e+08	2.4949e+08	1.26229e+08	1.32807e+08	1.13379e+08	1.24898e+09	4.1792e+08	4.91847e+08	1.42893e+08	2.43689e+08	2.59782e+08
Com_1072_pos	ACar 18:0	C25 H50 N O4	427.366	4.936	ACar	No match	Invalid mass	3.14015e+08	2.23237e+08	1.61444e+08	1.31588e+08	1.49309e+08	2.30944e+08	1.63063e+08	1.68518e+08	1.74465e+08	1.08936e+08	5.31661e+07	9.01684e+07	1.57649e+08	1.6936e+08	1.65503e+08
Com_2801_pos	Glepidotin C	C19 H22 O3	298.157	16.268	-	Full match	No results	1.23793e+07	1.47759e+07	7.82621e+06	4.19371e+07	2.564e+07	4.85158e+07	1.21755e+07	2.81975e+07	1.9337e+07	3.19431e+07	1.73872e+07	5.28072e+07	3.74786e+07	2.82669e+07	2.75133e+07
Com_8143_pos	(2E,4Z)-N-Isobutyl-2,4-decadienamide	C14 H25 N O	223.194	1.956	-	Full match	No results	1.09934e+06	2.53413e+06	2.56201e+06	1.39983e+06	1.3451e+06	2.09658e+06	1.93372e+06	1.77745e+06	1.21923e+06	1.60881e+06	2.67184e+06	3.76584e+06	1.74273e+06	1.73417e+06	1.43128e+06
Com_1960_pos	(9Z)-9-Octadecenamide	C18 H35 N O	281.272	2.355	-	Full match	No results	7.22408e+07	7.47175e+07	8.08559e+07	8.29529e+07	9.38067e+07	7.87648e+07	8.54276e+07	7.56801e+07	8.88406e+07	8.15752e+07	6.1861e+07	8.49786e+07	8.88744e+07	9.38337e+07	7.12367e+07
Com_6668_pos	16-O-deacetyl-16-epi-scalarolbutenolide	C25 H38 O4	402.277	3.712	-	Full match	No results	2.65363e+06	2.43011e+06	2.40284e+06	2.86764e+06	2.11242e+06	2.558e+06	2.42198e+06	9.22156e+06	3.37018e+06	5.99201e+06	3.80151e+06	6.51667e+06	2.73867e+06	3.47563e+06	3.14283e+06
Com_5868_pos	BMP (20:4/22:6)	C48 H75 O10 P	859.536	9.121	BMP	No match	Invalid mass	1.04779e+07	8.89606e+06	2.96384e+06	6.91181e+06	4.13933e+06	7.58972e+06	4.50305e+06	3.11679e+06	7.3115e+06	3.51542e+06	918948	1.6901e+06	4.41995e+06	4.76386e+06	5.20604e+06
Com_8971_pos	1-Myristoyl-2-hydroxy-sn-glycero-3-PE	C19 H40 N O7 P	425.254	2.088	-	Full match	No results	93026.3	100255	132834	102364	103656	95035.6	122335	2.15845e+06	86633.2	109589	138745	131135	101111	118211	95514.6
Com_8217_pos	neurosporaxanthin	C35 H46 O2	498.348	4.844	-	Full match	No results	3.25402e+06	1.71896e+06	3.60036e+06	1.92786e+06	1.36768e+06	1.67133e+06	2.53535e+06	2.99306e+06	1.96104e+06	2.74555e+06	3.25042e+06	3.61704e+06	1.28288e+06	2.00584e+06	2.32247e+06
Com_6865_pos	MFCD00674434	C20 H37 N O2	323.283	3.444	-	Full match	No results	5.13557e+06	6.53342e+06	3.22778e+06	5.39571e+06	4.41454e+06	5.67371e+06	3.89335e+06	4.95849e+06	2.90333e+06	7.76435e+06	3.66442e+06	6.4073e+06	5.05286e+06	4.65153e+06	4.62527e+06
Com_5610_pos	Methyl benzenepropanoate	C10 H12 O2	164.084	7.89	-	Full match	No results	7.09464e+06	1.40225e+07	4.90284e+06	1.1088e+07	7.23934e+06	7.28808e+06	9.7194e+06	7.48251e+06	8.12287e+06	5.68858e+06	6.2267e+06	6.7223e+06	6.55946e+06	7.30594e+06	7.68162e+06
Com_8001_pos	N-[(2S,3S,4R)-1,3,4-Trihydroxy-2-octadecanyl]tricosanamide	C41 H83 N O4	653.632	15.036	-	Full match	No results	3.06498e+06	2.55206e+06	2.63084e+06	2.96087e+06	2.89196e+06	3.30948e+06	1.57357e+06	1.97659e+06	2.63907e+06	2.22741e+06	2.86275e+06	2.53027e+06	3.6117e+06	2.1514e+06	2.29823e+06
Com_3559_pos	(2S,3R,4E,8E,10E)-2-Amino-9-methyl-4,8,10-octadecatriene-1,3-diol	C19 H35 N O2	309.267	1.338	-	Full match	No results	2.50317e+07	3.7321e+07	6.58305e+06	1.28636e+07	3.4173e+06	1.0305e+07	1.10048e+07	4.2422e+06	1.68394e+07	1.09964e+07	1.68728e+06	1.08324e+07	1.29312e+07	1.29856e+07	1.18884e+07
Com_2270_pos	TAG (14:0-16:0-16:1)	C49 H92 O6	793.715	17.228	TAG	No results	Invalid mass	2.41179e+07	2.46777e+07	2.43301e+07	1.50868e+07	1.28723e+07	3.00337e+07	2.20014e+07	9.0659e+07	2.9316e+07	1.67938e+07	1.10092e+08	3.03511e+07	5.44389e+07	4.27721e+07	4.22823e+07
Com_1824_pos	7-Octene-3,5-diyn-1-ol	C8 H8 O	120.057	1.2	-	Full match	No results	6.31922e+07	5.72977e+07	9.28274e+07	6.0829e+07	7.0384e+07	6.55022e+07	7.97011e+07	5.33546e+07	5.06705e+07	6.02578e+07	8.64851e+07	1.14675e+08	5.83855e+07	6.65644e+07	6.17717e+07
Com_6070_pos	(2S,3R,4E,6E)-2-Amino-4,6-tetradecadiene-1,3-diol	C14 H27 N O2	241.204	1.207	-	Full match	No results	3.36565e+06	5.83644e+06	6.81804e+06	4.45314e+06	4.63255e+06	5.59752e+06	6.71174e+06	4.53889e+06	2.79541e+06	4.60732e+06	6.17914e+06	1.00306e+07	4.79041e+06	6.55952e+06	4.27333e+06
Com_1316_pos	TAG (15:0-16:0-18:2)	C52 H96 O6	833.747	17.43	TAG	No results	Invalid mass	1.57988e+08	7.56001e+07	6.71342e+07	7.62648e+07	8.81869e+07	9.17218e+07	8.09775e+07	1.92953e+08	1.6722e+08	7.63244e+07	1.18868e+08	1.33989e+08	1.84012e+08	1.71205e+08	1.51725e+08
Com_7828_pos	Prosapogenin A	C39 H62 O12	722.426	4.904	-	Full match	No results	564576	784175	350925	786966	619444	1.08821e+06	363860	5.25281e+06	1.09567e+06	4.01082e+06	1.04478e+06	2.11257e+06	691252	1.22782e+06	1.39778e+06
Com_5988_pos	OLEOYL GLUTAMIC ACID	C23 H41 N O5	411.299	1.363	-	Full match	No results	5.39197e+06	1.70244e+06	3.3773e+06	1.89778e+06	758631	2.42223e+06	6.26771e+06	1.9213e+06	1.94638e+06	1.13536e+07	1.58946e+06	4.40875e+06	3.92113e+06	3.30791e+06	2.65454e+06
Com_6181_pos	TG(16:1(9Z)/18:2(9Z,12Z)/18:2(9Z,12Z))[iso3]	C55 H96 O6	852.721	15.856	TAG	Full match	No results	1.9848e+06	5.37742e+06	1.46436e+06	2.65419e+06	6.07391e+06	4.85833e+06	3.10932e+06	1.36022e+06	2.75297e+06	1.05091e+07	511037	2.43419e+06	2.93869e+06	3.53094e+06	3.45514e+06
Com_2000_pos	PE (20:3/22:6)	C47 H76 N O8 P	813.526	12.92	PE	No results	Invalid mass	7.08538e+07	9.85376e+07	1.1035e+08	8.23198e+07	3.2883e+07	9.21159e+07	1.2734e+08	7.44224e+07	6.06648e+07	9.12141e+07	1.40294e+08	9.68151e+07	6.60404e+07	7.43181e+07	9.13577e+07
Com_6135_pos	(2R)-1-(Hexadecyloxy)-3-(phosphonooxy)-2-propanyl (9Z)-9-nonadecenoate	C38 H75 O7 P	674.526	17.239	-	Full match	No results	8.01685e+06	3.17794e+06	2.83797e+06	4.77096e+06	4.95803e+06	6.97784e+06	5.24441e+06	8.35517e+06	9.88211e+06	8.20782e+06	1.76287e+06	6.58008e+06	8.09222e+06	1.06204e+07	7.57444e+06
Com_5716_pos	TAG (15:0-18:1-22:4)	C58 H102 O6	916.751	17.501	TAG	No match	Invalid mass	8.87903e+06	6.56092e+06	8.44404e+06	4.89114e+06	7.70237e+06	6.73855e+06	4.96106e+06	7.77725e+06	8.7148e+06	1.27254e+07	5.13904e+06	9.11684e+06	9.54649e+06	7.26404e+06	9.83396e+06
Com_459_pos	TAG (16:0-18:1-20:4)	C57 H100 O6	902.734	17.46	TAG	No match	Invalid mass	1.11012e+09	6.26062e+08	4.55425e+08	1.13336e+09	3.01693e+08	9.93238e+08	1.08195e+09	6.57946e+08	1.02547e+09	5.84487e+08	3.41479e+08	6.47453e+08	1.15296e+09	1.15559e+09	9.586e+08
Com_3006_pos	(2E,5E)-Undeca-2,5-dienal	C11 H18 O	166.136	5.852	-	Full match	No results	1.44761e+07	2.96023e+07	3.23266e+07	1.49341e+07	2.39073e+07	2.26543e+07	2.38244e+07	2.42151e+07	1.63537e+07	1.9941e+07	2.75991e+07	4.59823e+07	1.94629e+07	2.44223e+07	2.35395e+07
Com_3225_pos	clavepictine B	C20 H35 N O	305.271	13.401	-	Full match	No results	2.71726e+07	4.27114e+07	1.41384e+07	3.60244e+07	3.2437e+07	3.48903e+07	2.15728e+07	1.88478e+07	1.99336e+07	4.39528e+07	2.74412e+07	2.87975e+07	3.04384e+07	2.6248e+07	2.59564e+07
Com_1965_pos	obscuraminol A	C18 H31 N O	277.241	2.002	-	Full match	No results	2.38608e+07	7.2646e+07	6.18157e+07	2.86929e+07	3.29011e+07	4.9247e+07	3.32561e+07	3.3863e+07	3.01849e+07	3.92836e+07	5.57314e+07	1.00769e+08	4.4647e+07	4.62352e+07	2.89546e+07
Com_594_pos	TAG (14:0-16:0-18:1)	C51 H96 O6	821.748	17.564	TAG	No results	Invalid mass	3.04265e+08	1.79681e+08	3.68454e+08	2.14652e+08	1.93012e+08	2.34064e+08	1.4185e+08	9.87535e+08	4.42713e+08	1.46187e+08	9.43833e+08	3.02959e+08	5.98082e+08	5.01085e+08	5.44822e+08
Com_3607_pos	PC (18:2e/22:5)	C48 H84 N O7 P	817.584	9.904	PC	No match	Invalid mass	2.11966e+07	6.55749e+06	6.7261e+06	4.1086e+07	3.47927e+07	3.13545e+07	6.38711e+06	2.1629e+07	1.19447e+07	1.88668e+07	3.13949e+06	2.34558e+06	3.85619e+06	4.03607e+06	4.45261e+06
Com_7534_pos	MFCD09743628	C25 H44 O2	376.333	8.156	-	Full match	No results	4.61421e+06	4.29523e+06	5.89125e+06	2.42129e+06	1.76874e+06	1.95937e+06	6.42518e+06	6.11207e+06	2.41765e+06	3.05027e+06	4.25649e+06	2.1785e+06	2.97078e+06	2.94854e+06	3.44828e+06
Com_682_pos	PE (17:0/19:1)	C41 H80 N O8 P	745.553	13.403	PE	No results	Invalid mass	4.52289e+08	7.67515e+08	2.51887e+08	5.47065e+08	4.58477e+08	5.0015e+08	3.68774e+08	2.70484e+08	3.35986e+08	7.30679e+08	5.27002e+08	4.813e+08	5.5489e+08	4.30438e+08	3.71262e+08
Com_1410_pos	PC (19:1/19:2)	C46 H86 N O8 P	811.596	12.481	PC	No results	Invalid mass	1.68763e+08	1.06054e+08	1.55669e+08	9.36711e+07	1.27637e+08	1.365e+08	1.54484e+08	2.17745e+08	1.76198e+08	7.98358e+07	8.11532e+07	1.18352e+08	1.46237e+08	1.27073e+08	1.32001e+08
Com_3889_pos	2-Hydroxyestrone	C18 H22 O3	286.157	16.269	-	Full match	No results	7.06563e+06	7.34588e+06	5.28565e+06	2.21138e+07	1.12937e+07	2.53207e+07	9.41738e+06	1.22408e+07	7.48657e+06	1.34105e+07	7.54764e+06	2.68573e+07	1.78691e+07	1.39979e+07	1.11808e+07
Com_2765_pos	Coenzyme Q6	C39 H58 O4	590.433	16.27	-	Full match	No results	1.42346e+07	1.60723e+07	8.10095e+06	3.94892e+07	2.44951e+07	4.60722e+07	1.2836e+07	2.72788e+07	2.07977e+07	2.917e+07	1.33181e+07	5.41159e+07	3.52349e+07	2.8304e+07	2.62323e+07
Com_5480_pos	TEI 9647	C27 H38 O4	426.277	16.265	-	Full match	No results	3.52564e+06	6.78599e+06	2.38441e+06	9.81208e+06	6.63847e+06	1.13803e+07	3.28648e+06	7.28327e+06	6.22672e+06	8.2475e+06	3.66154e+06	1.29197e+07	9.61106e+06	6.52048e+06	6.84908e+06
Com_2750_pos	TAG (18:2-20:5-22:6)	C63 H96 O6	970.703	16.214	TAG	No match	Invalid mass	892551	4.46183e+06	647274	2.40989e+06	2.34941e+06	3.78805e+06	715939	1.21551e+06	1.88361e+06	5.99982e+07	1.33532e+07	2.76222e+07	9.80171e+06	6.15573e+06	6.52664e+06
Com_4130_pos	TAG (18:2-18:3-18:3)	C57 H94 O6	891.732	16.191	TAG	No results	Invalid mass	1.23776e+07	1.47635e+07	1.36698e+07	1.62333e+07	1.36054e+07	6.93669e+06	2.33556e+07	1.31722e+07	1.54729e+07	1.52082e+07	7.42717e+06	7.71684e+06	2.09551e+07	1.81509e+07	1.40199e+07
Com_1348_pos	PC (22:6e/20:3)	C50 H84 N O7 P	841.584	10.016	PC	No match	Invalid mass	1.91915e+08	1.35224e+08	1.10054e+08	2.12023e+08	1.87209e+08	2.09951e+08	1.52884e+08	1.51426e+08	1.62856e+08	1.12124e+08	7.96762e+07	1.53822e+08	8.85803e+07	1.35262e+08	1.11111e+08
Com_3405_pos	Desogestrel	C22 H30 O	310.229	13.276	-	Full match	No results	2.62648e+07	2.2518e+07	2.74962e+07	2.67093e+07	3.01508e+07	3.11898e+07	1.88223e+07	3.20839e+07	3.24635e+07	3.92794e+07	3.28143e+07	3.47445e+07	2.60162e+07	2.31258e+07	3.25048e+07
Com_7893_pos	MFCD03411991	C22 H39 N O5	397.283	1.292	-	Full match	No results	4.15461e+06	3.55643e+06	3.2973e+06	2.75221e+06	2.46331e+06	3.38611e+06	3.82903e+06	4.18526e+06	3.45234e+06	3.40399e+06	5.64929e+06	2.59373e+06	3.39107e+06	2.37299e+06	2.45902e+06
Com_7113_pos	Gibberellin A12 aldehyde	C20 H28 O3	316.204	1.634	-	Full match	No results	5.46559e+06	3.12017e+06	3.39418e+06	4.62884e+06	3.00765e+06	3.10193e+06	3.66076e+06	3.3085e+06	4.81374e+06	4.84423e+06	7.80154e+06	6.27588e+06	4.58445e+06	4.87881e+06	3.84408e+06
Com_3353_pos	PC (20:3/22:6)	C50 H82 N O8 P	855.563	7.303	PC	No results	Invalid mass	1.09527e+07	8.20454e+06	1.36306e+07	1.00169e+07	9.13646e+06	1.13033e+07	1.16418e+07	1.84308e+07	1.27182e+07	9.56218e+06	9.31403e+06	3.68912e+07	9.41409e+06	1.19389e+07	1.3989e+07
Com_2507_pos	1-arachidonoyl-sn-glycero-3-phospho-L-serine	C26 H44 N O9 P	545.276	1.897	PS	Full match	No results	5.62132e+07	3.02422e+07	2.86985e+07	5.6251e+07	2.53968e+07	2.54429e+07	3.51684e+07	5.41547e+07	6.58389e+07	4.25131e+07	4.82302e+07	5.35886e+07	4.3489e+07	4.57977e+07	3.63184e+07
Com_5454_pos	Megalomicin B	C46 H82 N2 O16	918.566	13.524	-	Full match	No results	6.5881e+06	1.00725e+07	1.39756e+07	6.72661e+06	6.39481e+06	5.02458e+06	1.14311e+07	8.91047e+06	3.98785e+06	8.09005e+06	1.90035e+07	6.9851e+06	1.09953e+07	7.06021e+06	6.51537e+06
Com_6454_pos	ACar 6:0	C13 H26 N O4	259.178	0.998	ACar	No match	Invalid mass	8.27407e+06	1.77838e+06	3.01032e+06	4.05753e+06	1.73801e+06	2.49988e+06	4.60063e+06	1.00656e+07	5.66741e+06	8.12646e+06	5.31361e+06	3.3109e+06	4.21411e+06	4.96797e+06	5.05744e+06
Com_6890_pos	16-ketoestrone	C18 H20 O3	284.141	16.261	-	Full match	No results	1.83779e+06	3.73941e+06	2.12708e+06	5.62069e+06	4.07341e+06	7.93196e+06	2.90124e+06	4.51237e+06	3.04234e+06	4.37857e+06	2.85861e+06	7.00873e+06	4.9804e+06	4.43232e+06	4.57463e+06
Com_870_pos	TAG (16:0-16:0-16:0)	C51 H98 O6	823.764	17.923	TAG	No results	Invalid mass	1.75228e+08	6.98864e+07	1.74625e+08	1.08395e+08	6.5676e+07	1.41872e+08	1.09976e+08	3.72457e+08	1.52037e+08	6.12237e+07	6.54951e+08	1.14591e+08	3.45896e+08	2.21689e+08	2.19049e+08
Com_4752_pos	LysoPC(22:4(7Z,10Z,13Z,16Z))	C30 H54 N O7 P	571.364	3.386	PC	Full match	No results	5.11616e+06	3.25007e+06	7.86686e+06	4.8532e+06	5.19861e+06	4.19804e+06	6.47576e+06	2.09481e+07	5.65494e+06	2.7521e+06	2.79073e+06	6.7404e+06	5.19472e+06	4.95026e+06	4.90467e+06
Com_1588_pos	TAG (15:0-16:1-18:2)	C52 H94 O6	831.732	17.066	TAG	No results	Invalid mass	7.60685e+07	8.43547e+07	3.99055e+07	5.44964e+07	5.43821e+07	5.01696e+07	4.96127e+07	9.20305e+07	9.48311e+07	1.00164e+08	8.38153e+07	8.4206e+07	1.3048e+08	1.05529e+08	7.55811e+07
Com_6034_pos	BMP (18:2/22:6)	C46 H75 O10 P	835.537	9.247	BMP	No match	Invalid mass	8.54536e+06	1.14172e+07	3.62801e+06	7.38387e+06	9.34351e+06	9.65991e+06	3.37582e+06	3.04813e+06	7.38861e+06	1.11488e+07	1.48592e+06	6.52902e+06	6.73453e+06	6.25511e+06	7.36977e+06
Com_1479_pos	TAG (18:1-18:1-20:1)	C59 H108 O6	934.796	18.114	TAG	No match	Invalid mass	1.14756e+08	6.96869e+07	8.16015e+07	7.85385e+07	7.22934e+07	7.5202e+07	4.48378e+07	1.25858e+08	1.12665e+08	3.49574e+07	2.15429e+07	3.90207e+07	1.48582e+08	1.20211e+08	1.11026e+08
Com_3189_pos	(2S)-1-Hydroxy-3-(icosanoyloxy)-2-propanyl henicosanoate	C44 H86 O5	694.646	18.43	-	Full match	No results	1.59124e+07	1.76089e+07	2.92063e+06	1.41777e+07	1.55785e+07	1.66598e+07	1.01907e+07	1.47734e+07	9.66398e+06	2.55124e+07	6.39468e+06	2.57438e+07	3.60329e+07	2.3675e+07	1.76848e+07
Com_4547_pos	ACar 8:1	C15 H28 N O4	285.194	1.019	ACar	No match	Invalid mass	9.58069e+06	6.35074e+06	9.36254e+06	7.17975e+06	2.33811e+06	4.31929e+06	1.54523e+07	8.47867e+06	1.10205e+07	2.13686e+07	9.43082e+06	1.71227e+07	9.00352e+06	1.01002e+07	8.58314e+06
Com_1758_pos	2-Hydroxy-8-(2-octyl-1-cyclopropen-1-yl)octanoic acid	C19 H34 O3	310.25	12.685	-	Full match	No results	5.75246e+07	4.21867e+07	7.61526e+07	4.97299e+07	4.86568e+07	3.64323e+07	8.09643e+07	1.01568e+08	5.045e+07	8.22866e+07	1.7864e+08	9.79271e+07	6.94306e+07	7.06407e+07	6.4039e+07
Com_9237_pos	1-(4Z,7Z,10Z,13Z,16Z,19Z-docosahexaenoyl)-sn-glycero-3-phosphocholine	C30 H50 N O7 P	567.335	1.646	PC	Full match	No results	756239	628556	491758	679303	319960	465482	766203	813703	739743	205794	854297	413029	641088	891177	445681
Com_6159_pos	1-docosyl-2-[(10Z,13Z,16Z)-docosatrienoyl]-sn-glycero-3-phosphocholine	C52 H100 N O7 P	881.725	16.266	PC	Full match	No results	4.34877e+06	1.97957e+06	2.39168e+06	7.33848e+06	4.88138e+06	7.41535e+06	3.60158e+06	4.86292e+06	3.83569e+06	7.30861e+06	4.58846e+06	9.6601e+06	8.08712e+06	4.18674e+06	5.05238e+06
Com_3177_pos	(2R)-1-(Octadecyloxy)-3-(phosphonooxy)-2-propanyl pentadecanoate	C36 H73 O7 P	648.51	10.612	-	Full match	No results	8.95331e+06	3.65533e+06	1.35255e+07	6.09142e+06	1.09363e+07	5.07299e+06	7.53553e+06	3.85229e+06	1.28888e+07	1.44049e+07	4.5694e+07	4.12338e+07	1.3566e+07	1.38811e+07	1.32762e+07
Com_1602_pos	PE (14:1e/24:4)	C43 H78 N O7 P	751.543	12.567	PE	No results	Invalid mass	1.07559e+08	9.9934e+07	1.0173e+08	8.96201e+07	1.07298e+08	7.38341e+07	1.25208e+08	8.82764e+07	8.0978e+07	1.14125e+08	7.37889e+07	1.46889e+08	1.11386e+08	6.94762e+07	1.04113e+08
Com_2697_pos	TAG (16:0-18:2-21:4)	C58 H100 O6	914.733	17.3	TAG	No match	Invalid mass	2.56338e+07	3.75826e+07	1.61011e+07	2.55549e+07	2.05805e+07	2.33729e+07	2.44625e+07	3.93822e+07	2.46391e+07	4.11962e+07	3.09017e+07	5.66517e+07	3.44001e+07	2.94829e+07	2.99188e+07
Com_8737_pos	FLEMICULOSIN	C25 H24 O4	388.166	1.115	-	Full match	No results	491213	399919	365795	369362	224673	479558	837537	743005	766235	771103	335178	2.42464e+06	513474	443162	391014
Com_2773_pos	Tricosanoyl Ethanolamide	C25 H51 N O2	397.391	9.092	-	Full match	No results	2.16476e+07	2.95996e+07	3.12186e+07	2.38187e+07	2.93864e+07	1.98746e+07	3.77058e+07	2.54758e+07	3.20825e+07	3.46511e+07	2.72016e+07	5.3794e+07	2.49357e+07	2.61419e+07	2.5442e+07
Com_134_pos	1-Palmitoyl-2-oleoyl-sn-glycerol	C37 H70 O5	594.522	14.592	-	Full match	No results	6.26765e+09	3.74986e+09	7.01576e+09	5.16364e+09	4.75973e+09	4.0946e+09	5.47346e+09	7.01036e+09	4.97031e+09	3.87394e+09	4.74576e+09	3.69575e+09	6.24942e+09	4790837998	4.40316e+09
Com_8860_pos	dichamanetin	C29 H24 O6	468.156	1.092	-	Full match	No results	404929	551339	439171	279164	295257	361926	598431	714887	935637	741131	524794	2.11956e+06	536512	606244	436717
Com_1140_pos	TAG (18:1-18:1-22:4)	C61 H106 O6	956.779	17.687	TAG	No match	Invalid mass	1.52863e+08	1.23452e+08	8.47123e+07	1.68081e+08	1.10079e+08	1.76785e+08	5.00039e+07	1.23621e+08	1.85326e+08	1.05254e+08	2.99006e+07	1.06797e+08	2.56726e+08	1.25214e+08	2.06188e+08
Com_6642_pos	2-deoxyecdysone 22-phosphate	C27 H45 O8 P	528.286	1.068	-	Full match	No results	6.12087e+06	4.38567e+06	4.77531e+06	2.21549e+06	3.23781e+06	3.67974e+06	4.7015e+06	3.89428e+06	8.00385e+06	5.91592e+06	2.22805e+06	7.93652e+06	5.6364e+06	4.86465e+06	4.06474e+06
Com_7168_pos	(2E,4E,6E,8E)-2,4,6,8-Decatetraenal	C10 H12 O	148.089	1.693	-	Full match	No results	5.89676e+06	3.927e+06	4.57167e+06	4.7165e+06	2.66824e+06	3.53548e+06	5.18772e+06	4.56776e+06	4.7511e+06	3.2414e+06	4.2777e+06	3.46234e+06	3.35661e+06	4.19963e+06	4.13447e+06
Com_6185_pos	Morusinol	C25 H26 O7	438.17	7.236	-	Full match	No results	5.5686e+06	3.50013e+06	3.55015e+06	5.3624e+06	5.7902e+06	5.36364e+06	3.30653e+06	1.1273e+07	4.45543e+06	4.41351e+06	1.98284e+06	4.04986e+06	3.94277e+06	4.8282e+06	4.21713e+06
Com_9235_pos	20-trifluoromethyl-leukotriene B4	C20 H29 F3 O4	390.201	1.161	-	Full match	No results	303944	238974	342049	346192	243198	308944	496461	400406	393605	462470	349658	844499	251799	266196	253417
Com_7672_pos	Cucurbitacin F	C30 H46 O7	518.325	1.122	-	Full match	No results	353536	447678	583176	427443	1.33948e+06	2.14524e+06	2.34851e+06	613282	4.93887e+06	467607	556903	611421	1.30201e+06	1.39564e+06	1.20082e+06
Com_1251_pos	DG(18:2(9Z,12Z)/20:0/0:0)[iso2]	C41 H76 O5	648.569	15.302	DAG	Full match	No results	1.56994e+08	1.12105e+08	2.5283e+08	1.45797e+08	1.29007e+08	1.09466e+08	1.50103e+08	2.40913e+08	1.46789e+08	8.85657e+07	1.01307e+08	1.11564e+08	2.08175e+08	1.45266e+08	1.41301e+08
Com_4995_pos	(21Z,24Z,27Z,30Z,33Z)-hexatriacontapentaenoic acid	C36 H62 O2	526.474	13.863	-	Full match	No results	9.77827e+06	1.09207e+07	8.97071e+06	1.25445e+07	1.28581e+07	1.08488e+07	7.67251e+06	1.21031e+07	1.19909e+07	1.00981e+07	6.16588e+06	1.04322e+07	1.40654e+07	1.07665e+07	1.00711e+07
Com_4592_pos	8-Aminooctanoic acid	C8 H17 N O2	159.126	0.956	-	Full match	No results	5.19347e+06	4.18796e+06	5.36291e+06	7.6646e+06	2.88502e+06	4.04346e+06	2.86471e+07	1.31032e+07	8.65053e+06	6.96252e+06	2.74223e+06	1.05531e+07	6.61078e+06	6.68445e+06	7.31685e+06
Com_8514_pos	3-Hydroxy-N-[(3S)-2-oxotetrahydro-3-furanyl]dodecanamide	C16 H29 N O4	299.21	1.052	-	Full match	No results	2.65815e+06	1.29757e+06	2.73892e+06	1.47761e+06	920188	1.04778e+06	2.15105e+06	1.74347e+06	1.77585e+06	3.20985e+06	1.70364e+06	2.56853e+06	1.8457e+06	1.76327e+06	1.49298e+06
Com_8090_pos	2-O-glutaroyl-1-O-palmitoyl-sn-glycero-3-phosphocholine	C29 H56 N O10 P	609.363	3.225	PC	Full match	No results	3.34078e+06	2.25919e+06	2.11027e+06	2.87698e+06	2.53329e+06	3.05152e+06	3.39161e+06	3.03443e+06	3.93585e+06	2.75434e+06	1.83463e+06	3.78713e+06	2.71714e+06	3.78649e+06	4.19286e+06
Com_6700_pos	DG(20:4(5Z,8Z,11Z,14Z)/20:4(5Z,8Z,11Z,14Z)/0:0)	C43 H68 O5	664.509	13.323	DAG	Full match	No results	1.10759e+06	1.35538e+06	3.12965e+06	1.59226e+06	1.2948e+06	1.20294e+06	1.47203e+06	2.45318e+06	1.52077e+06	8.4678e+06	2.74862e+06	6.7551e+06	1.94855e+06	1.42045e+06	1.73412e+06
Com_3789_pos	(2S,3R)-2-[(2Z,5Z)-2,5-Octadien-1-yl]-3-undecyloxirane	C21 H38 O	306.292	13.831	-	Full match	No results	2.73327e+07	2.3586e+07	1.4152e+07	1.74203e+07	1.81719e+07	2.1551e+07	1.81025e+07	1.68318e+07	1.79449e+07	9.79538e+06	9.83407e+06	1.7745e+07	2.04611e+07	1.30188e+07	1.76165e+07
Com_9193_pos	EPEA	C22 H35 N O2	345.267	1.517	-	Full match	No results	682108	419206	399639	897890	701411	733247	395405	538206	471495	1.06595e+06	587058	1.03755e+06	606340	518455	606750
Com_3853_pos	2E86WQ6JKP	C23 H39 N O5	409.283	1.23	-	Full match	No results	6.71492e+06	2.29379e+07	3.76829e+06	962232	9.4331e+06	5.38635e+06	1.38368e+07	1.76055e+07	2.77023e+07	7.72816e+06	1.22457e+06	2.64989e+06	1.03459e+07	1.11667e+07	1.03588e+07
Com_2103_pos	Geranylacetone	C13 H22 O	194.167	5.445	-	Full match	No results	2.09685e+07	5.44272e+07	4.88549e+07	2.48374e+07	3.06862e+07	4.28518e+07	4.26868e+07	3.44545e+07	2.3439e+07	2.87774e+07	4.71915e+07	8.87858e+07	2.73705e+07	3.65184e+07	3.87295e+07
Com_4257_pos	(2E)-3-Cyano-2-methyl-2-propen-1-yl stearate	C23 H41 N O2	363.313	1.89	-	Full match	No results	2.15511e+07	2.23366e+07	6.59912e+06	9.55537e+06	2.90678e+06	7.86439e+06	1.26213e+07	7.32907e+06	2.1112e+07	1.11624e+07	3.39646e+06	1.03467e+07	1.04166e+07	1.3475e+07	1.12543e+07
Com_7148_pos	petroformynic acid B	C47 H68 O4	696.512	16.897	-	Full match	No results	944588	1.17505e+06	603844	1.14836e+06	2.21542e+06	2.02203e+06	701847	779857	2.05971e+06	6.78286e+06	2.1453e+06	3.00686e+06	1.76672e+06	1.73016e+06	1.70497e+06
Com_7543_pos	Cxa-10	C18 H33 N O4	327.241	1.143	-	Full match	No results	3.34463e+06	2.12728e+06	3.09614e+06	3.13322e+06	1.8276e+06	3.41722e+06	3.19118e+06	3.5534e+06	2.35222e+06	3.23132e+06	7.50972e+06	4.50433e+06	3.46391e+06	2.74657e+06	2.52707e+06
Com_1332_pos	TAG (18:0-18:2-22:6)	C61 H102 O6	952.75	17.311	TAG	No match	Invalid mass	1.14895e+08	1.382e+08	1.39679e+08	1.37764e+08	1.55066e+08	4.03645e+07	1.37339e+08	2.92929e+07	1.44242e+08	5.81637e+07	1.43604e+08	1.78794e+08	1.79462e+08	1.5862e+08	1.65616e+08
Com_1307_pos	10-Oxononadecanoic acid	C19 H36 O3	312.266	11.899	-	Full match	No results	2.04339e+08	2.08856e+08	1.58548e+08	2.46679e+08	2.05661e+08	2.44806e+08	2.01828e+08	1.8787e+08	1.88801e+08	2.03854e+08	1.6529e+08	1.45939e+08	1.81672e+08	1.69143e+08	1.61739e+08
Com_1881_pos	1-arachidonoyl-sn-glycero-3-phosphocholine	C28 H50 N O7 P	543.33	3.421	PC	Full match	No results	1.4039e+07	9.3522e+06	1.34666e+07	1.13853e+07	1.03201e+07	1.43198e+07	1.09153e+07	1.28591e+08	8.90998e+06	9.7873e+06	1.68401e+07	1.94914e+07	1.05445e+07	9.38384e+06	1.18532e+07
Com_5939_pos	beta-D-galactosyl-(1->4)-beta-D-glucosyl-(1<->1)-N-oleoylsphingosine	C48 H89 N O13	887.637	14.948	-	Full match	No results	8.61691e+06	7.62588e+06	3.98973e+06	8.16351e+06	4.76996e+06	6.28702e+06	6.22606e+06	7.4686e+06	6.12032e+06	8.93853e+06	6.84096e+06	7.28308e+06	9.30717e+06	7.41236e+06	5.9401e+06
Com_7744_pos	1,2-di-[(11Z)-eicosenoyl]-sn-glycero-3-phosphocholine	C48 H92 N O8 P	841.652	15.121	PC	Full match	No results	2.2639e+06	1.986e+06	2.22325e+06	1.96605e+06	1.82511e+06	2.70205e+06	2.84704e+06	2.76284e+06	1.80111e+06	4.2456e+06	4.35565e+06	4.66813e+06	2.85525e+06	2.60054e+06	2.1125e+06
Com_5933_pos	Armillaramide	C34 H69 N O4	555.523	9.73	-	Full match	No results	2.33574e+06	3.94918e+06	2.64957e+06	3.38832e+06	3.60381e+06	3.4322e+06	3.07385e+06	2.24155e+06	2.7964e+06	2.91966e+06	3.59604e+06	1.06102e+07	2.82e+06	2.50819e+06	2.74273e+06
Com_4493_pos	(3E,5E,7E,9E)-6,8-Diethyl-4-methyl-3,5,7,9-dodecatetraene	C17 H28	232.219	18.819	-	Full match	No results	7.27665e+06	5.88797e+06	1.4799e+06	6.49484e+06	7.33795e+06	6.79391e+06	3.32484e+06	6.80622e+06	2.6451e+06	2.34892e+06	1.13584e+06	3.53191e+06	1.75897e+07	1.04328e+07	1.0198e+07
Com_6373_pos	kuwanon C	C25 H26 O6	422.171	1.109	-	Full match	No results	1.1311e+06	1.34629e+06	930674	1.40329e+06	910242	1.70436e+06	2.71715e+06	3.01883e+06	2.39005e+06	3.31491e+06	1.91243e+06	8.89043e+06	1.5528e+06	1.94225e+06	1.49864e+06
Com_5594_pos	Ceramide (d18:1/16:0)	C34 H67 N O3	537.512	13.857	-	Full match	No results	7.1745e+06	1.04816e+07	3.92773e+06	1.52592e+07	1.3716e+07	1.41402e+07	5.86833e+06	4.0857e+06	5.34028e+06	1.15319e+07	5.73101e+06	3.42052e+06	1.0776e+07	7.42829e+06	7.78785e+06
Com_3917_pos	5-[(1R)-1,2-Octadiene-4,6-diyn-1-yl]dihydro-2(3H)-furanone	C12 H10 O2	186.068	16.263	-	Full match	No results	4.77372e+06	9.60662e+06	4.99153e+06	2.12215e+07	1.07344e+07	2.56663e+07	7.90493e+06	1.53558e+07	1.14061e+07	1.41206e+07	7.34952e+06	2.65021e+07	1.09455e+07	1.18628e+07	1.42123e+07
Com_5259_pos	2-Docosyl-3-hydroxynonatriacontanedioic acid	C61 H120 O5	932.918	18.014	-	Full match	No results	1.37025e+07	1.27991e+07	6.5148e+06	2.99709e+06	7.07712e+06	3.89855e+06	4.1532e+06	3.39142e+06	3.47613e+06	5.5307e+06	6.9357e+06	3.25996e+06	8.32019e+06	5.88598e+06	5.35574e+06
Com_1785_pos	TAG (16:0-17:0-18:1)	C54 H102 O6	863.789	17.913	TAG	No results	Invalid mass	3.47651e+07	2.56969e+07	3.96062e+07	2.50646e+07	2.22457e+07	1.91922e+07	3.09352e+07	4.91976e+07	3.33e+07	1.71967e+07	5.95789e+07	1.19776e+08	4.25348e+07	3.97528e+07	3.87659e+07
Com_1083_pos	PE (18:5e/22:0)	C45 H82 N O7 P	741.628	14.405	PE	No results	Invalid mass	2.98396e+08	2.37986e+08	1.97256e+08	1.84168e+08	1.5003e+08	2.1328e+08	3.41844e+08	1.81134e+08	2.68445e+08	1.39993e+08	9.04494e+07	1.74299e+08	2.82505e+08	1.81444e+08	1.64602e+08
Com_345_pos	TAG (18:0-18:0-18:1)	C57 H108 O6	905.84	18.179	TAG	No results	Invalid mass	1.71952e+09	7.54056e+08	9.76121e+08	1.44124e+09	9.53795e+08	8.9401e+08	9.88153e+08	1.22401e+09	1.30153e+09	3.81764e+08	8.64155e+08	5.52422e+08	1.8487e+09	1.60993e+09	1.09532e+09
Com_366_pos	L-α-PALMITIN	C19 H38 O4	330.277	13.856	-	Full match	No results	1.69843e+09	1.43781e+09	1.26057e+09	1.48472e+09	1.46797e+09	1.4122e+09	1253617527	1.23567e+09	1.34843e+09	2.02655e+09	1.11611e+09	1.505e+09	1.71552e+09	1.43485e+09	1.32128e+09
Com_5627_pos	PC (17:1/17:1)	C42 H80 N O8 P	757.558	15.665	PC	No results	Invalid mass	7.32283e+06	9.81461e+06	8.30188e+06	6.19754e+06	7.55308e+06	7.4773e+06	4.65228e+06	5.25433e+06	3.93233e+06	1.31932e+07	9.8853e+06	7.19823e+06	9.52355e+06	7.6909e+06	7.71807e+06
Com_2848_pos	(1alpha)-1-Hydroxy-7-oxoabieta-8,11,13-trien-18-oic acid	C20 H26 O4	330.183	16.269	-	Full match	No results	1.20012e+07	1.44758e+07	7.13911e+06	4.05448e+07	2.45004e+07	4.80872e+07	1.06379e+07	2.49323e+07	1.86398e+07	2.94934e+07	1.6278e+07	5.1485e+07	3.67677e+07	2.57434e+07	2.64428e+07
Com_434_pos	1,2-Dipalmitoleoyl-sn-glycero-3-phosphocholine	C40 H76 N O8 P	729.53	10.269	PC	Full match	No results	2.50827e+06	1.97193e+06	9.95954e+08	2.29404e+06	4.11417e+06	2.4566e+06	1.98545e+06	8.33659e+06	1.5042e+09	9.86951e+06	4.0715e+07	1.0166e+07	5.71763e+06	6.28981e+06	7.63658e+06
Com_121_pos	TAG (16:0-16:0-18:2)	C53 H98 O6	847.763	17.603	TAG	No results	Invalid mass	5.62736e+09	4.1145e+09	4.14512e+09	4.52605e+09	4.26368e+09	4.19789e+09	4.8211e+09	6.83524e+09	6.24763e+09	3.3299e+09	5.01774e+09	2.7652e+08	7.05647e+09	6.69182e+09	7.74428e+09
Com_681_pos	TAG (18:1-18:2-20:2)	C59 H104 O6	925.801	17.163	TAG	No results	Invalid mass	5.15712e+08	5.271e+08	2.15513e+08	5.15887e+08	3.57073e+08	4.89447e+08	3.93106e+08	3.37537e+08	4.95567e+08	3.96004e+08	2.16514e+08	3.74411e+08	5.87341e+08	4.71878e+08	4.96676e+08
Com_3389_pos	N-[(2S,3R)-1,3-Dihydroxy-2-octadecanyl]-32-hydroxydotriacontanamide	C50 H101 N O4	779.773	18.276	-	Full match	No results	1.18486e+07	1.08348e+07	4.21242e+06	2.04632e+07	1.28962e+07	1.76617e+07	5.03788e+06	1.4906e+07	5.46001e+06	1.919e+07	9.99569e+06	4.16016e+06	3.16944e+07	1.90588e+07	1.73342e+07
Com_2990_pos	2-Aminoheptanoic acid	C7 H15 N O2	145.11	0.961	-	Full match	No results	1.88511e+07	2.34494e+07	1.82174e+07	2.32127e+07	1.71959e+07	1.79175e+07	6.99361e+07	2.24369e+07	2.94213e+07	4.9494e+07	2.00812e+07	4.5043e+07	1.7184e+07	2.98279e+07	2.81284e+07
Com_1212_pos	TAG (16:1-16:1-18:2)	C53 H94 O6	848.687	16.928	TAG	No match	Invalid mass	1.17915e+08	1.76648e+08	7.48183e+07	1.25324e+08	1.50979e+08	1.36991e+08	8.9859e+07	2.27308e+08	1.20194e+08	1.98602e+08	1.6388e+08	1.28343e+08	2.25598e+08	1.81639e+08	1.84022e+08
Com_3163_pos	(3Z,6Z,8E)-3,6,8-Dodecatrien-1-ol	C12 H20 O	180.151	5.871	-	Full match	No results	9.99812e+06	2.13633e+07	2.36629e+07	9.3109e+06	1.25298e+07	2.15873e+07	1.3895e+07	2.2121e+07	9.26674e+06	1.17158e+07	1.69688e+07	4.14654e+07	1.37185e+07	1.36314e+07	1.36774e+07
Com_5186_pos	Lysophosphatidylinositol	C29 H49 O12 P	620.297	1.888	-	Full match	No results	1.01084e+07	8.79397e+06	6.61551e+06	9.98294e+06	6.09261e+06	6.2221e+06	7.97741e+06	1.11441e+07	1.14805e+07	9.37114e+06	1.07365e+07	1.47436e+07	9.4228e+06	9.84567e+06	7.0471e+06
Com_9039_pos	(2R)-1-(Octadecyloxy)-3-(phosphonooxy)-2-propanyl heptadecanoate	C38 H77 O7 P	676.542	14.562	-	Full match	No results	950521	784427	704238	1.12805e+06	1.46283e+06	628626	760937	1.16086e+06	857585	988119	661546	1.6234e+06	1.26655e+06	776736	772534
Com_6118_pos	PC (14:0e/24:0)	C46 H94 N O7 P	725.666	16.027	PC	No results	Invalid mass	3.61223e+06	8.54434e+06	5.57973e+06	7.47426e+06	4.99265e+06	6.9933e+06	3.84241e+06	7.79179e+06	6.87809e+06	9.46171e+06	3.68862e+06	9.8491e+06	8.00304e+06	6.39588e+06	7.61534e+06
Com_2726_pos	ACar 18:3	C25 H44 N O4	421.319	1.84	ACar	No match	Invalid mass	1.52168e+07	4.10075e+06	7.82536e+07	1.06074e+07	3.8053e+06	8.45628e+06	2.97534e+07	4.28585e+07	1.33044e+07	2.66814e+07	2.65669e+07	2.99501e+07	1.86453e+07	1.83672e+07	1.75568e+07
Com_4651_pos	MFCD00129083	C20 H34 O	290.261	6.332	-	Full match	No results	6.84374e+06	1.48861e+07	1.25e+07	7.6071e+06	9.63678e+06	1.00572e+07	1.13683e+07	1.04153e+07	7.3298e+06	8.65684e+06	1.31808e+07	1.87089e+07	7.29326e+06	1.01532e+07	1.01936e+07
Com_3173_pos	Lyso-PAF C-18	C26 H56 N O6 P	509.385	6.6	-	Full match	No results	3.97109e+07	1.97288e+07	1.88306e+07	2.44464e+07	1.91984e+07	3.1357e+07	2.58651e+07	1.80975e+07	1.96627e+07	1.18776e+07	1.20483e+07	2.15596e+07	2.02102e+07	2.34601e+07	2.17126e+07
Com_766_pos	DG(18:1(9Z)/20:4(5Z,8Z,11Z,14Z)/0:0)[iso2]	C41 H70 O5	642.521	13.264	DAG	Full match	No results	3.08781e+08	2.3914e+08	2.1198e+08	3.47055e+08	2.7172e+08	3.35971e+08	2.08051e+08	3.75391e+08	3.10268e+08	6.13624e+08	5.76881e+08	5.17745e+08	3.92475e+08	3.83435e+08	3.23131e+08
Com_7789_pos	3-hydroxyarachidonoylcarnitine	C27 H45 N O5	463.33	1.764	FA	Full match	No results	1.3133e+06	685823	1.13684e+06	1.43284e+06	987385	3.12193e+06	2.6019e+06	1.44328e+06	1.12536e+06	2.03294e+06	700792	4.54259e+06	1.58858e+06	1.60724e+06	1.37676e+06
Com_2782_pos	7,8-Diaminononanoic acid	C9 H20 N2 O2	188.152	0.987	-	Full match	No results	1.62384e+07	3.31737e+07	2.63633e+06	6.25364e+06	5.64088e+06	1.14506e+07	4.38468e+07	1.42103e+07	2.66899e+07	5.8573e+07	2.6721e+06	3.19193e+07	2.13209e+07	2.03636e+07	1.8455e+07
Com_6621_pos	N-[(2S,3R,4E)-1,3-Dihydroxy-4-octadecen-2-yl]-29-hydroxynonacosanamide	C47 H93 N O4	735.712	16.49	-	Full match	No results	2.86285e+06	3.5353e+06	2.96831e+06	7.39784e+06	3.97169e+06	3.73737e+06	2.65973e+06	3.09087e+06	2.77032e+06	3.0811e+06	2.63853e+06	3.74039e+06	7.04903e+06	3.90307e+06	4.87783e+06
Com_1095_pos	(17Z)-N-[(2S,3R,4E)-3-Hydroxy-4-octadecen-2-yl]-17-hexacosenamide	C44 H85 N O2	659.658	16.698	-	Full match	No results	2.43327e+08	2.6479e+08	1.79003e+08	2.67929e+08	2.55903e+08	1.86713e+08	1.67203e+08	1.36258e+08	1.68881e+08	1.42455e+08	1.11162e+08	9.14422e+07	2.76716e+08	1.8006e+08	1.80277e+08
Com_1113_pos	RG5927906	C13 H22 O2	210.162	1.194	-	Full match	No results	2.01147e+08	1.70053e+08	4.30452e+08	1.65765e+08	1.44705e+08	1.03853e+08	4.49999e+08	2.0013e+08	1.4449e+08	2.63239e+08	1.30531e+08	1.56421e+08	1.98182e+08	2.08809e+08	1.77924e+08
Com_8746_pos	MFCD00270917	C26 H52 N O6 P	505.354	4.962	-	Full match	No results	2.31334e+06	1.06678e+06	1.70306e+06	1.32604e+06	1.22861e+06	1.57391e+06	2.01263e+06	2.03203e+06	1.86129e+06	1.61605e+06	1.03546e+06	1.88395e+06	1.51091e+06	1.9249e+06	1.5575e+06
Com_1702_pos	CL (14:0-22:4-18:3-20:3)	C83 H142 O17 P2	1490	16.252	CL	No results	Invalid mass	1.1572e+08	1.0863e+08	1.26973e+08	7.37575e+07	5.5617e+07	6.52488e+07	1.00783e+08	7.93456e+07	9.62104e+07	8.31488e+07	8.60603e+07	8.3155e+07	1.14175e+08	8.42166e+07	7.00145e+07
Com_5291_pos	Nonanoyl-coa	C30 H52 N7 O17 P3 S	907.232	12.227	FA	Full match	No results	4.09453e+06	1.02468e+07	1.25381e+07	2.25957e+06	1.98939e+06	1.06e+07	2.104e+07	1.07663e+07	1.69828e+06	2.50323e+06	1.50542e+07	7.55896e+06	2.19076e+06	2.88421e+06	2.35566e+06
Com_3952_pos	(2E,4E,8Z)-N-(2-Hydroxy-2-methylpropyl)-2,4,8-tetradecatrienamide	C18 H31 N O2	293.236	1.15	-	Full match	No results	7.26861e+06	1.03696e+07	1.28304e+07	1.10226e+07	9.17975e+06	1.27773e+07	1.12616e+07	1.1713e+07	7.2111e+06	1.00081e+07	1.78228e+07	2.60861e+07	1.20087e+07	1.21098e+07	9.83941e+06
Com_1389_pos	DAG (16:0/22:6)	C41 H68 O5	657.533	13.291	DAG	No results	Invalid mass	1.59269e+08	6.83034e+07	1.23116e+08	9.07676e+07	9.96138e+07	1.29344e+08	1.14225e+08	1.43181e+08	1.78082e+08	1.26745e+08	1.07896e+08	1.28056e+08	1.6675e+08	1.37478e+08	1.21059e+08
Com_2913_pos	TAG (16:1-18:2-20:5)	C57 H94 O6	896.687	16.464	TAG	No match	Invalid mass	4.02475e+06	1.82546e+07	4.22267e+06	5.70291e+06	5.17561e+06	6.66883e+06	5.10949e+06	6.39403e+06	2.65536e+06	5.42163e+07	1.81884e+07	1.47708e+07	1.86285e+07	1.32465e+07	8.83997e+06
Com_1610_pos	TAG (16:0-18:1-19:1)	C56 H104 O6	894.766	17.99	TAG	No match	Invalid mass	1.02993e+08	4.87762e+07	6.53236e+07	6.68218e+07	6.96332e+07	5.70997e+07	7.91191e+07	1.06035e+08	9.19432e+07	2.32874e+07	4.70587e+07	4.68346e+07	1.27321e+08	9.8519e+07	7.89292e+07
Com_2197_pos	TAG (18:2-18:3-22:6)	C61 H96 O6	946.703	16.419	TAG	No match	Invalid mass	2.24593e+06	7.15852e+06	1.19125e+06	4.1181e+06	4.67659e+06	1.24076e+07	3.9062e+06	5.30263e+06	4.86199e+06	9.02472e+07	2.33333e+07	2.2138e+07	2.36951e+07	1.35881e+07	1.27802e+07
Com_1438_pos	catacerebroside A	C49 H91 N O9	837.669	14.778	-	Full match	No results	1.7175e+08	1.30236e+08	9.86256e+07	1.18566e+08	1.33047e+08	1.23961e+08	1.44788e+08	1.12476e+08	1.30788e+08	1.12614e+08	7.04134e+07	1.38503e+08	1.46694e+08	1.1931e+08	1.21356e+08
Com_5058_pos	TAG (12:1-16:0-18:2)	C49 H88 O6	789.685	16.568	TAG	No results	Invalid mass	8.23322e+06	1.10808e+07	3.31061e+06	5.0775e+06	3.97897e+06	7.88777e+06	4.93698e+06	5.11547e+06	9.06484e+06	7.07109e+06	5.92003e+06	7.37743e+06	1.36859e+07	1.13861e+07	7.5995e+06
Com_4070_pos	1-(3,5-Dihydroxyphenyl)-2-heptadecanone	C23 H38 O3	362.282	13.258	-	Full match	No results	1.88392e+07	2.0773e+07	1.92179e+07	2.03703e+07	2.01717e+07	1.53451e+07	2.15156e+07	1.76713e+07	1.02493e+07	2.69745e+07	1.5333e+07	2.10512e+07	1.83922e+07	1.55474e+07	1.74505e+07
Com_1770_pos	TAG (16:0-18:2-22:4)	C59 H102 O6	928.742	17.327	TAG	No results	Invalid mass	9.13642e+07	1.16072e+08	6.98327e+07	6.24266e+07	8.6418e+07	8.46283e+07	7.35002e+07	1.05472e+08	9.77643e+07	9.96513e+07	8.47072e+07	8.62775e+07	1.06957e+08	8.28744e+07	1.05212e+08
Com_3820_pos	1-(3-O-sulfo-beta-D-galactosyl)-N-docosanoylsphingosine	C46 H89 N O11 S	863.615	10.714	-	Full match	No results	1.52946e+07	2.73617e+07	3.36616e+07	2.1385e+07	2.73166e+07	2.20242e+07	1.89873e+07	2.02348e+07	2.05407e+07	2.58382e+07	2.80108e+07	1.81913e+07	2.44827e+07	2.28699e+07	2.3864e+07
Com_384_pos	TAG (16:0-18:1-22:5)	C59 H102 O6	928.749	17.429	TAG	No match	Invalid mass	1.45517e+09	9.49354e+08	4.00605e+08	1.30474e+09	1.62988e+09	5.93879e+07	1.07656e+09	1.64834e+09	1.45729e+09	1.10831e+09	6.27855e+08	9.67926e+08	1.57996e+09	1.6742e+09	1.41331e+09
Com_5389_pos	NORSELIC ACID A	C29 H40 O4	452.292	16.269	-	Full match	No results	4.38827e+06	4.90053e+06	3.48074e+06	1.36648e+07	6.60694e+06	9.51853e+06	4.96696e+06	8.50161e+06	5.09827e+06	9.69899e+06	7.50131e+06	1.34163e+07	1.09181e+07	7.00952e+06	7.12725e+06
Com_8865_pos	PAz-PC	C33 H64 N O10 P	665.427	4.598	-	Full match	No results	682455	901938	405610	948627	502936	1.52539e+06	802106	786242	755660	1.82759e+06	1.46372e+06	2.10194e+06	1.08969e+06	1.30403e+06	1.259e+06
Com_1328_pos	Linoleamide	C18 H33 N O	279.256	1.9	FA	Full match	No results	4.58804e+07	7.91923e+07	6.90118e+07	7.09955e+07	6.15751e+07	9.21127e+07	8.07004e+07	8.84348e+07	5.12853e+07	7.42022e+07	1.21211e+08	2.0587e+08	7.7873e+07	8.55094e+07	7.26363e+07
Com_2416_pos	(5beta)-Chola-3,8(14),11-trien-24-oic acid	C24 H34 O2	354.256	1.497	-	Full match	No results	1.24031e+07	1.0637e+07	7.0035e+06	4.62803e+06	6.61734e+07	1.2332e+07	1.32244e+07	1.90549e+07	2.35476e+07	2.57316e+06	1.00656e+08	3.64848e+07	1.89323e+07	2.39352e+07	2.15718e+07
Com_2725_pos	1-palmityl-2-arachidonoyl-sn-glycero-3-phosphate	C39 H71 O7 P	682.493	14.606	PA	Full match	No results	4.91508e+07	3.67172e+07	5.0924e+07	2.47613e+07	2.10824e+07	3.39471e+07	1.91091e+07	1.92799e+07	3.62311e+07	4.65157e+07	2.56107e+07	3.82453e+07	4.89354e+07	3.79321e+07	3.82237e+07
Com_7229_pos	(8E,16S)-16-Hydroxy-8-tricosene-4,6,17,19-tetraynoic acid	C23 H28 O3	352.204	16.261	-	Full match	No results	2.10716e+06	2.90338e+06	2.12674e+06	3.84204e+06	3.12423e+06	5.27036e+06	1.97814e+06	2.92566e+06	2.92569e+06	4.27889e+06	2.79216e+06	5.95948e+06	4.1381e+06	4.02321e+06	3.02125e+06
Com_4469_pos	3-Oxo-N-[(3S)-2-oxotetrahydro-3-furanyl]hexadecanamide	C20 H35 N O4	353.255	1.265	-	Full match	No results	6.4147e+06	2.08879e+06	1.19141e+07	3.65533e+06	8.00264e+06	9.52834e+06	1.3243e+07	1.01397e+07	4.65267e+06	1.46172e+07	1.12063e+07	2.02185e+07	4.64133e+06	8.6625e+06	9.72467e+06
Com_1691_pos	(2S,3R,4E)-3-Hydroxy-2-(palmitoylamino)-4-octadecen-1-yl hexacosanoate	C60 H117 N O4	915.899	18.301	-	Full match	No results	1.27693e+08	8.14688e+07	4.66085e+07	2.99036e+07	3.91723e+07	3.15624e+07	2.15231e+07	2.40888e+07	2.08709e+07	1.63667e+07	2.23258e+07	1.99205e+07	5.98534e+07	3.79175e+07	3.38938e+07
Com_8861_pos	(2E,4Z)-decadienoylcarnitine	C17 H29 N O4	311.21	1.063	-	Full match	No results	2.03489e+06	1.4636e+06	2.96619e+06	1.33683e+06	675633	1.41559e+06	2.42403e+06	2.10002e+06	2.11973e+06	2.19584e+06	1.0417e+06	1.54764e+06	1.75345e+06	1.86467e+06	1.712e+06
Com_8878_pos	(9Z)-3-hydroxydodecenoylcarnitine	C19 H35 N O5	357.252	1.115	FA	Full match	No results	1.98967e+06	1.09781e+06	2.20512e+06	1.12685e+06	558427	855129	2.35162e+06	1.40262e+06	1.38359e+06	1.80655e+06	1.13252e+06	1.75259e+06	1.56749e+06	1.65431e+06	1.19448e+06
Com_444_pos	Cholesteryl oleate	C45 H78 O2	650.6	18.821	-	Full match	No results	5.28184e+08	4.89812e+08	9.6991e+07	5.33274e+08	5.36764e+08	5.05799e+08	2.66833e+08	5.13452e+08	2.12512e+08	2.64594e+08	8.12371e+07	2.83131e+08	1.24469e+09	7.80688e+08	6.5253e+08
Com_5649_pos	Exoticin	C23 H26 O10	462.15	7.239	-	Full match	No results	9.81236e+06	6.8797e+06	8.2161e+06	1.13982e+07	9.42851e+06	6.26187e+06	9.39338e+06	1.40162e+07	1.04815e+07	1.03182e+07	8.71603e+06	1.07493e+07	9.02796e+06	8.81781e+06	1.01559e+07
Com_8440_pos	Prostaglandin D2 Ethanolamide	C22 H37 N O5	395.267	1.385	-	Full match	No results	640042	885717	432726	591073	418668	583778	968711	977449	567072	1.49423e+06	632855	3.08976e+06	1.02481e+06	546032	627032
Com_3112_pos	TAG (18:2-22:5-22:5)	C65 H102 O6	1000.75	16.838	TAG	No match	Invalid mass	4.13994e+06	7.51078e+06	2.32601e+06	5.54669e+06	7.6218e+06	1.28616e+07	1.69466e+06	4.76318e+06	6.20246e+06	3.98653e+07	2.4205e+07	4.26361e+07	1.94702e+07	1.76619e+07	1.28476e+07
Com_4069_pos	PC (22:5e/22:6)	C52 H84 N O7 P	865.584	9.83	PC	No match	Invalid mass	2.36749e+07	7.50336e+06	7.32237e+06	3.0068e+07	1.76701e+07	2.46204e+07	7.34182e+06	2.1201e+07	1.79198e+07	6.97941e+06	2.36619e+06	3.48786e+06	3.22559e+06	4.90159e+06	5.1445e+06
Com_7688_pos	3beta,5alpha-dihydroxy-(22E,24R)-ergosta-7,22-dien-6beta-yl oleate	C46 H78 O4	694.589	13.85	-	Full match	No results	3.39564e+06	5.56339e+06	2.35718e+06	2.04669e+06	4.89534e+06	2.9749e+06	3.32742e+06	1.23916e+06	2.76807e+06	3.68106e+06	1.54848e+06	2.14916e+06	4.17463e+06	3.89899e+06	3.76465e+06
Com_7633_pos	(8E)-8-Heptadecenedioic acid	C17 H30 O4	298.215	1.789	-	Full match	No results	316067	5.7054e+06	378653	235980	248752	298774	298090	278441	235966	323815	491886	284353	328814	303807	233836
Com_6364_pos	1-palmityl-2-oleoyl-sn-glycero-3-phosphate	C37 H73 O7 P	660.509	15.367	PA	Full match	No results	5.29662e+06	3.9939e+06	1.11185e+07	6.40227e+06	4.74559e+06	5.31625e+06	8.68287e+06	7.99537e+06	4.57075e+06	3.88955e+06	4.91308e+06	3.2726e+06	7.84287e+06	4.21329e+06	5.01633e+06
Com_5902_pos	(2E,8E)-N-Isobutyl-2,8-dodecadienamide	C16 H29 N O	251.225	2.634	-	Full match	No results	3.26557e+06	6.96932e+06	5.64682e+06	3.49716e+06	4.07761e+06	5.32856e+06	5.28028e+06	5.71684e+06	3.03068e+06	4.55086e+06	7.94614e+06	1.07458e+07	4.7628e+06	5.66395e+06	4.63004e+06
Com_2210_pos	DAG (18:1/22:4)	C43 H74 O5	687.58	14.33	DAG	No results	Invalid mass	6.5614e+07	3.99477e+07	6.21575e+07	4.98783e+07	5.00148e+07	4.40945e+07	4.61853e+07	8.45139e+07	3.91405e+07	3.55133e+07	2.39148e+07	3.5217e+07	7.13848e+07	5.2881e+07	4.00244e+07
Com_6444_pos	LONCHOCARPIC ACID	C26 H26 O6	434.175	4.919	-	Full match	No results	5.08358e+06	4.01145e+06	2.83525e+06	4.12864e+06	4.32754e+06	4.84864e+06	2.29276e+06	8.66567e+06	4.4216e+06	9.46687e+06	8.23936e+06	7.27845e+06	3.81236e+06	4.56584e+06	7.1776e+06
Com_8490_pos	Anandamide	C22 H37 N O2	347.282	2.22	-	Full match	No results	1.70021e+06	1.22709e+06	4.19381e+06	1.34157e+06	1.45801e+06	1.2669e+06	1.62211e+06	1.3118e+06	1.11855e+06	1.2391e+06	1.37947e+06	1.80826e+06	1.26891e+06	1.5193e+06	1.51808e+06
Com_4633_pos	(2E,6E)-Farnesol	C15 H26 O	222.198	7.456	-	Full match	No results	5.45633e+06	1.19248e+07	1.11576e+07	5.98564e+06	6.95623e+06	7.28964e+06	8.27628e+06	7.87482e+06	4.87608e+06	5.84372e+06	9.34558e+06	1.88168e+07	6.00144e+06	7.81385e+06	8.62486e+06
Com_2073_pos	Leukotriene B4 dimethylamide	C22 H37 N O3	363.277	1.02	-	Full match	No results	4.62066e+07	3.01617e+07	4.43235e+07	1.19114e+08	7.59778e+07	6.09085e+07	5.08937e+07	8.66649e+07	5.97821e+07	6.66121e+06	7.63456e+06	7.64573e+06	5.07792e+07	5.41619e+07	4.75406e+07
Com_5124_pos	TAG (18:0-22:4-22:5)	C65 H108 O6	1001.84	17.646	TAG	No results	Invalid mass	3.11077e+06	1.98411e+06	1.53076e+06	3.23337e+06	3.59197e+06	5.22655e+06	2.81388e+06	6.05978e+06	3.95904e+06	4.61529e+06	2.85223e+06	1.52044e+07	7.49591e+06	6.18737e+06	7.32655e+06
Com_3097_pos	PC (18:0e/22:2)	C48 H94 N O7 P	827.681	14.563	PC	No match	Invalid mass	4.13826e+07	2.04879e+07	2.12009e+07	2.60302e+07	2.66331e+07	2.48057e+07	2.88872e+07	1.40524e+07	2.59541e+07	1.8251e+07	1.54653e+07	1.26467e+07	2.98922e+07	2.14744e+07	2.21242e+07
Com_2912_pos	TAG (16:0-16:3-18:1)	C53 H94 O6	843.732	17.167	TAG	No results	Invalid mass	4.76291e+07	3.57921e+07	1.28856e+07	2.37716e+07	2.04005e+07	2.98284e+07	1.92044e+07	4.60457e+07	4.90085e+07	2.28546e+07	1.59063e+07	1.9842e+07	3.24473e+07	4.00302e+07	4.01915e+07
Com_2638_pos	chrysogeside D	C43 H79 N O9	753.572	12.252	-	Full match	No results	1.36406e+07	4.53973e+07	2.19281e+07	3.49555e+07	3.94054e+07	2.14294e+07	2.88021e+07	2.54278e+07	1.89562e+07	6.45487e+07	5.51757e+07	3.17175e+07	3.33476e+07	3.69098e+07	3.27888e+07
Com_3686_pos	ACar 24:0	C31 H62 N O4	511.46	9.965	ACar	No results	Invalid mass	2.88196e+07	1.06252e+07	1.08637e+07	1.65713e+07	9.43647e+06	2.32427e+07	1.98313e+07	1.22361e+07	1.82818e+07	1.20574e+07	7.25513e+06	1.06294e+07	1.55237e+07	1.6183e+07	1.14654e+07
Com_1451_pos	TAG (18:1-18:2-19:1)	C58 H104 O6	913.81	17.701	TAG	No results	Invalid mass	1.00366e+08	8.74033e+07	4.72286e+07	7.90934e+07	7.42264e+07	8.17964e+07	6.66882e+07	1.10391e+08	1.09801e+08	6.45463e+07	3.33212e+07	8.8179e+07	1.54435e+08	9.55687e+07	1.06679e+08
Com_8082_pos	Solanin D	C27 H45 N O	399.351	1.415	-	Full match	No results	3.39759e+06	2.75257e+06	2.59545e+06	2.26811e+06	1.95268e+06	2.72135e+06	2.19922e+06	2.6471e+06	3.96546e+06	2.2331e+06	1.73723e+06	1.79546e+06	2.74132e+06	2.74956e+06	2.19097e+06
Com_2118_pos	HexCer-NS (d18:1/28:0)	C52 H101 N O8	867.738	17.698	HexCer	No results	Invalid mass	5.70905e+07	3.87233e+07	5.43781e+07	3.64087e+07	4.68429e+07	2.67981e+07	5.95112e+07	8.28388e+07	5.39806e+07	2.30171e+07	6.41323e+07	4.19202e+07	7.67364e+07	5.30431e+07	5.47671e+07
Com_7032_pos	2,4,7-Tridecatrienal	C13 H20 O	192.151	13.852	-	Full match	No results	6.27385e+06	3.9015e+06	6.01235e+06	5.66067e+06	5.71866e+06	5.88881e+06	5.83342e+06	6.48091e+06	5.08577e+06	5.24292e+06	4.02981e+06	4.42033e+06	5.12024e+06	4.86402e+06	5.03827e+06
Com_5978_pos	all-trans-4,4'-diapophytofluene	C30 H46	406.36	16.272	-	Full match	No results	4.74254e+06	5.60562e+06	4.23552e+06	1.13804e+07	5.77104e+06	1.05832e+07	4.56298e+06	5.76132e+06	5.8913e+06	8.05516e+06	5.82204e+06	1.03994e+07	8.65795e+06	7.10121e+06	7.47468e+06
Com_2919_pos	octadecapenten-3-one	C18 H26 O	258.198	3.618	-	Full match	No results	2.9266e+07	3.06837e+07	1.9412e+07	2.96854e+07	3.26593e+07	4.55277e+07	2.41907e+07	2.99672e+07	2.60329e+07	3.52937e+07	2.36561e+07	4.92568e+07	2.76422e+07	3.62783e+07	3.25053e+07
Com_7471_pos	N-[(9Z)-3-Hydroxy-9-octadecenoyl]glycine	C20 H37 N O4	355.272	1.345	-	Full match	No results	3.59129e+06	1.87551e+06	3.69095e+06	2.59261e+06	907937	1.66343e+06	2.60819e+06	2.11669e+06	1.84252e+06	4.69415e+06	1.19817e+06	5.32705e+06	3.19815e+06	2.18196e+06	1.77316e+06
Com_651_pos	(9Z)-3-hydroxyoctadecenoylcarnitine	C25 H47 N O5	441.345	2.249	FA	Full match	No results	5.147e+08	1.14861e+08	8.88334e+08	2.54475e+08	1.3907e+08	2.76305e+08	5.69928e+08	6.93399e+08	3.41259e+08	7.86795e+08	4.67605e+08	5.95579e+08	4.03064e+08	4.46947e+08	4.06237e+08
Com_522_pos	PC (20:3/20:4)	C48 H82 N O8 P	849.588	10.921	PC	No match	Invalid mass	1.18435e+08	5.28728e+07	1.32837e+08	1.19689e+08	1.6927e+08	9.80885e+07	8.99988e+07	2.74803e+08	1.36215e+08	1.69292e+08	3.29027e+08	1.0909e+09	1.75102e+08	1.35109e+08	1.35332e+08
Com_5950_pos	Leukotriene B4 Ethanolamide	C22 H37 N O4	379.272	1.014	-	Full match	No results	1.01356e+07	5.54603e+06	8.64326e+06	1.23676e+07	8.14043e+06	9.06318e+06	8.89406e+06	8.56416e+06	7.66722e+06	1.95821e+06	1.607e+06	1.99157e+06	6.95541e+06	7.7871e+06	6.32497e+06
Com_2348_pos	TAG (18:2-20:3-22:4)	C63 H104 O6	978.762	17.289	TAG	No results	Invalid mass	3.46883e+07	4.04992e+07	2.65652e+07	3.39054e+07	4.09185e+07	5.46902e+07	4.30501e+07	5.45918e+07	4.70809e+07	5.79723e+07	2.15013e+07	3.5961e+07	6.36677e+07	4.46973e+07	5.21798e+07
Com_5737_pos	(E)-2-Decene-4,6,8-triyn-1-ol	C10 H8 O	144.057	16.261	-	Full match	No results	3.98334e+06	4.95344e+06	3.79404e+06	1.06214e+07	8.44867e+06	1.09488e+07	4.2519e+06	7.13519e+06	4.8929e+06	6.70975e+06	4.85837e+06	1.15031e+07	6.6558e+06	6.56667e+06	5.34498e+06
Com_4239_pos	TAG (16:0-16:0-17:0)	C52 H100 O6	837.779	18.106	TAG	No results	Invalid mass	1.08212e+07	4.95163e+06	1.03003e+07	7.19646e+06	6.50056e+06	4.31875e+06	8.07305e+06	1.65117e+07	1.14486e+07	6.10223e+06	2.56549e+07	7.76268e+06	1.98685e+07	1.40096e+07	1.31886e+07
Com_6296_pos	1-heptadecanoyl-sn-glycero-3-phosphoserine	C23 H46 N O9 P	511.291	3.396	PS	Full match	No results	182894	191078	217626	185392	194600	183021	220650	1.07813e+07	163877	303670	264509	546561	220696	184083	178232
Com_8111_pos	Methyl undec-10-enoate	C12 H22 O2	198.162	1.166	FA	Full match	No results	3.09676e+06	4.41633e+06	929062	1.58237e+06	642295	1.12066e+06	3.06408e+06	1.28633e+06	2.21965e+06	1.11048e+06	1.59759e+06	1.38512e+06	1.74344e+06	2.13062e+06	1.8699e+06
Com_4833_pos	5-POHSA	C34 H64 O4	536.48	17.438	FA	Full match	No results	1.54949e+07	1.00296e+07	8.30638e+06	9.10419e+06	9.6327e+06	8.14632e+06	1.16627e+07	1.87729e+07	1.58535e+07	1.24774e+07	1.11672e+07	9.32619e+06	1.50792e+07	1.35561e+07	1.37401e+07
Com_79_pos	Triolein	C57 H104 O6	884.782	17.863	-	Full match	No results	2.00573e+09	4.23028e+09	5.42224e+09	6.71056e+09	5289232751	5.24013e+09	5.97181e+09	6.92519e+09	6.84076e+09	2.6626e+09	1.67385e+09	3.22751e+09	1.06985e+10	9.47102e+09	7.41978e+09
Com_722_pos	TAG (18:1-20:1-20:1)	C61 H112 O6	957.872	18.101	TAG	No results	Invalid mass	4.33165e+08	3.4891e+08	3.99744e+08	2.70238e+08	1.60249e+08	2.91925e+08	3.60267e+08	3.64426e+08	3.70798e+08	2.03849e+08	4.79849e+07	2.27454e+08	5.45553e+08	4.34536e+08	3.3817e+08
Com_6240_pos	1-(1Z-hexadecenyl)-2-arachidonoyl-sn-glycero-3-phosphoethanolamine	C41 H74 N O7 P	723.521	12.283	PE	Full match	No results	5.67082e+06	4.96689e+06	3.6143e+06	2.02015e+06	2.32934e+06	3.99021e+06	4.03875e+06	3.42395e+06	3.98041e+06	1.02725e+07	7.85384e+06	8.19708e+06	4.23449e+06	3.83957e+06	4.52031e+06
Com_8188_pos	MCTR1	C32 H47 N3 O9 S	649.3	8.585	-	Full match	No results	1.39255e+06	2.7806e+06	675730	1.29073e+06	1.02348e+06	3.89623e+06	1.72328e+06	2.25323e+06	1.01424e+06	4.04745e+06	2.41522e+06	3.33485e+06	2.11584e+06	2.3656e+06	2.24675e+06
Com_3295_pos	CL (14:1-22:3-20:3-20:3)	C85 H146 O17 P2	1518.03	16.271	CL	No results	Invalid mass	3.45501e+07	3.53704e+07	1.6848e+07	1.77825e+07	1.88573e+07	1.83398e+07	2.55645e+07	1.62583e+07	2.04544e+07	4.22524e+07	2.27898e+07	1.68768e+07	2.40164e+07	2.47633e+07	1.77841e+07
Com_2929_pos	Parthenin	C15 H18 O4	262.12	16.266	-	Full match	No results	1.22241e+07	1.36459e+07	8.91606e+06	3.64642e+07	2.22268e+07	3.9295e+07	1.33651e+07	2.41068e+07	1.80072e+07	1.96866e+07	1.19393e+07	4.87148e+07	2.64054e+07	2.24163e+07	2.26392e+07
Com_5015_pos	ACar 22:1	C29 H56 N O4	481.413	7.253	ACar	No results	Invalid mass	1.52761e+07	2.33278e+06	7.73674e+06	5.55319e+06	4.09115e+06	5.51962e+06	1.04281e+07	1.47791e+07	9.69827e+06	4.37413e+06	3.08222e+06	5.58597e+06	7.42927e+06	7.80625e+06	6.42258e+06
Com_5633_pos	2-Hydroxy-6-isopropenyl-2,4,6-cycloheptatrien-1-one	C10 H10 O2	162.068	16.269	-	Full match	No results	5.27979e+06	5.20477e+06	4.13124e+06	1.21784e+07	9.37568e+06	1.34963e+07	4.71971e+06	8.9588e+06	6.29883e+06	8.58702e+06	5.07173e+06	1.19913e+07	9.0001e+06	7.48579e+06	8.55252e+06
Com_4657_pos	all-trans-4,4'-diapophytoene	C30 H48	408.375	16.274	-	Full match	No results	6.18354e+06	7.18656e+06	4.1988e+06	1.19437e+07	7.4921e+06	1.53138e+07	3.17884e+06	6.52169e+06	4.82085e+06	1.1861e+07	4.21162e+06	1.86069e+07	1.19596e+07	7.80262e+06	7.24501e+06
Com_5905_pos	certonardosterol J	C29 H50 O4	462.371	8.144	-	Full match	No results	1.03224e+07	4.93842e+06	5.19492e+06	7.80063e+06	9.17839e+06	4.17164e+06	5.72633e+06	4.48076e+06	5.1684e+06	4.68989e+06	5.94294e+06	5.2404e+06	4.90467e+06	6.0375e+06	6.12448e+06
Com_374_pos	TAG (18:0-18:1-22:6)	C61 H104 O6	927.824	17.666	TAG	No results	Invalid mass	1.37413e+09	1.12184e+09	8.71656e+08	1.23806e+09	1.06825e+09	8.86045e+08	1.00027e+09	8.31255e+08	1.4713e+09	1.22224e+09	5.76293e+08	1.01438e+09	1.6628e+09	1.29358e+09	1.31771e+09
Com_3071_pos	DAG (16:0/16:0)	C35 H68 O5	585.534	14.597	DAG	No match	Invalid mass	2.79011e+07	2.24921e+07	4.81152e+07	2.09678e+07	3.03532e+07	2.36792e+07	2.21515e+07	4.36615e+07	2.25368e+07	2.36942e+07	3.09923e+07	3.70359e+07	3.87617e+07	2.62176e+07	2.98039e+07
Com_7505_pos	(2E,4E,6E)-5-Ethyl-3-methyl-2,4,6-nonatriene	C12 H20	164.156	1.203	-	Full match	No results	3.06859e+06	3.1043e+06	7.37936e+06	3.72989e+06	2.71787e+06	1.86364e+06	7.47799e+06	4.14094e+06	2.5096e+06	3.62379e+06	4.32352e+06	3.33279e+06	3.41704e+06	3.33905e+06	3.02655e+06
Com_4647_pos	MK 6	C41 H56 O2	580.427	10.341	-	Full match	No results	1.15506e+07	8.95118e+06	6.57468e+06	9.70332e+06	1.60016e+07	1.81087e+07	8.79695e+06	8.00993e+06	4.96875e+06	1.86362e+07	1.36744e+07	1.87443e+07	1.16541e+07	1.3106e+07	9.90697e+06
Com_3507_pos	1,2-diarachidonoyl-sn-glycero-3-phosphate	C43 H69 O8 P	744.472	10.867	PA	Full match	No results	1.60117e+07	1.67863e+07	1.53246e+07	2.69935e+07	2.8812e+07	2.01595e+07	1.59734e+07	2.14829e+07	1.71678e+07	3.65867e+07	4.18487e+07	2.46215e+07	2.05457e+07	2.17836e+07	2.21831e+07
Com_1417_pos	TAG (16:0-18:1-18:2)	C55 H100 O6	873.779	18.184	TAG	No results	Invalid mass	1.23949e+08	4.85564e+07	7.21215e+07	9.70537e+07	6.94569e+07	7.57249e+07	1.07305e+08	1.34007e+08	8.87227e+07	2.38293e+07	4.51118e+07	3.38869e+07	1.60629e+08	1.25274e+08	9.00269e+07
Com_2067_pos	PC (19:2/22:6)	C49 H82 N O8 P	821.595	10.937	PC	No match	Invalid mass	1.28002e+07	7.82171e+06	2.01686e+07	1.12604e+07	1.43944e+07	1.04322e+07	8.85075e+06	2.71754e+07	2.27682e+07	3.51928e+07	4.09614e+07	9.1417e+07	1.70785e+07	2.11881e+07	2.17468e+07
Com_6474_pos	cannabidiolic acid	C22 H30 O4	358.215	16.258	-	Full match	No results	1.71023e+06	2.68088e+06	2.16704e+06	5.85626e+06	3.58955e+06	5.70506e+06	2.70077e+06	4.02463e+06	2.53933e+06	3.99416e+06	2.8643e+06	8.53265e+06	4.97453e+06	3.9487e+06	3.96534e+06
Com_754_pos	DAG (18:2/20:4)	C41 H68 O5	657.533	12.604	DAG	No results	Invalid mass	4.03475e+08	5.75991e+08	2.91217e+08	4.80724e+08	4.05607e+08	4.2488e+08	3.58172e+08	4.01696e+08	4.12223e+08	6.29213e+08	1.67704e+08	4.03354e+08	4.8726e+08	4.05605e+08	3.9678e+08
Com_5968_pos	Ins-1-P-Cer(d20:0/2-OH-26:0)	C52 H104 N O12 P	965.731	17.821	-	Full match	No results	7.28036e+06	7.55991e+06	1.22546e+07	1.21419e+07	9.7016e+06	4.62062e+06	8.49517e+06	5.84121e+06	7.60807e+06	3.47911e+06	1.22265e+07	1.04391e+07	5.26943e+06	7.47102e+06	9.10287e+06
Com_3459_pos	PC (20:3e/18:4)	C46 H80 N O7 P	789.552	8.823	PC	No match	Invalid mass	2.25909e+07	3.85525e+07	2.26172e+07	4.10288e+07	4.40499e+07	4.12088e+07	3.13299e+07	1.44323e+07	1.1193e+07	2.44169e+07	2.31025e+07	2.50323e+06	2.46959e+07	2.70908e+07	3.15865e+07
Com_3496_pos	acetic acid geranyl ester	C12 H20 O2	196.146	1.137	-	Full match	No results	1.77964e+07	1.76334e+07	4.74867e+07	1.03017e+07	1.13516e+07	1.2104e+07	4.68233e+07	1.76913e+07	1.10941e+07	2.51697e+07	1.573e+07	1.74569e+07	1.82826e+07	1.96078e+07	1.71297e+07
Com_5588_pos	4,8,12-trimethyltrideca 1,3,7,11-tetraene	C16 H26	218.203	18.82	-	Full match	No results	4.64803e+06	6.2118e+06	1.00794e+06	6.39922e+06	6.89869e+06	6.06029e+06	3.17626e+06	5.48296e+06	2.69031e+06	2.22508e+06	1.41597e+06	2.98855e+06	1.08138e+07	9.95098e+06	1.02032e+07
Com_1067_pos	DAG (18:2/22:4)	C43 H72 O5	685.565	13.501	DAG	No results	Invalid mass	2.34078e+08	1.47891e+08	1.427e+08	2.03244e+08	1.80014e+08	1.59368e+08	1.39942e+08	1.97761e+08	2.08727e+08	2.14338e+08	6.68574e+07	1.81156e+08	2.90343e+08	1.80979e+08	1.79878e+08
Com_3788_pos	13-Methyl-10-(sulfooxy)tetradecanoic acid	C15 H30 O6 S	338.176	7.363	FA	Full match	No results	2.74e+07	1.40084e+07	2.11929e+07	2.74463e+07	1.79589e+07	1.18842e+07	1.68937e+07	2.52137e+07	1.75551e+07	1.27432e+07	9.78204e+06	1.61761e+07	1.74861e+07	1.88178e+07	1.47364e+07
Com_1975_pos	TAG (15:0-18:2-18:2)	C54 H96 O6	862.703	17.109	TAG	No match	Invalid mass	5.04644e+07	6.92193e+07	3.96265e+07	4.19524e+07	6.01048e+07	4.90201e+07	6.01016e+07	6.3268e+07	4.51784e+07	9.32954e+07	6.23919e+07	8.12142e+07	8.70118e+07	6.45599e+07	6.56546e+07
Com_5657_pos	SM (d27:0/16:2)	C48 H95 N2 O6 P	804.702	15.582	SM	No results	Invalid mass	1.1261e+07	8.70674e+06	4.94574e+06	5.60349e+06	7.3816e+06	1.3119e+07	7.4381e+06	6.99415e+06	1.20472e+07	9.02056e+06	5.10877e+06	9.5734e+06	9.97658e+06	7.87583e+06	8.31494e+06
Com_1321_pos	TAG (16:1-18:2-22:6)	C59 H96 O6	922.705	16.63	TAG	No match	Invalid mass	4.84416e+06	1.21835e+07	7.15692e+06	1.59603e+07	6.04804e+06	2.191e+07	1.15302e+07	3.18597e+07	1.46917e+07	2.28386e+08	6.7468e+07	6.89166e+07	5.38388e+07	4.20716e+07	2.99742e+07
Com_203_pos	TAG (16:1-18:1-18:1)	C55 H100 O6	873.769	17.294	TAG	No results	Invalid mass	3.05124e+09	2.45574e+09	9.6563e+08	1.99388e+09	3.26339e+09	2.26824e+09	1.72042e+09	2.06553e+09	2.63788e+09	2.67237e+09	5.71307e+08	1.84471e+09	3.88706e+09	4.4894e+09	2.59726e+09
Com_3640_pos	dehydroretinaldehyde	C20 H26 O	282.198	12.474	-	Full match	No results	1.52192e+07	2.05798e+07	9.98111e+06	1.65447e+07	1.35984e+07	2.97025e+07	9.90164e+06	1.4139e+07	1.01953e+07	3.37944e+07	1.8232e+07	1.93647e+07	2.11917e+07	1.63694e+07	1.59856e+07
Com_3533_pos	TAG (17:1-18:2-18:2)	C56 H98 O6	888.717	17.097	TAG	No match	Invalid mass	1.32916e+07	2.25075e+07	1.1088e+07	1.80614e+07	1.79314e+07	1.36966e+07	1.81381e+07	2.0757e+07	7.48213e+06	2.62629e+07	1.73389e+07	3.29821e+07	2.84695e+07	2.25464e+07	1.50334e+07
Com_6327_pos	PG(18:1(9Z)/20:4(5Z,8Z,11Z,14Z))	C44 H77 O10 P	796.525	12.437	PG	Full match	No results	5.52323e+06	7.04287e+06	5.17611e+06	1.18439e+07	7.29762e+06	9.21014e+06	6.88539e+06	1.8108e+06	6.16003e+06	3.84613e+06	3.35845e+06	1.49313e+06	6.06703e+06	6.03302e+06	6.26647e+06
Com_5165_pos	(9Z)-9-Hexadecenamide	C16 H31 N O	253.241	7.454	-	Full match	No results	5.82701e+06	1.05269e+07	1.10769e+07	6.06863e+06	7.86995e+06	7.36271e+06	1.08775e+07	8.72755e+06	5.97677e+06	7.01541e+06	1.00496e+07	1.48865e+07	6.41441e+06	8.47147e+06	8.12421e+06
Com_1846_pos	(9Z,11R,12Z,15Z)-11-(Icosanoyloxy)-9,12,15-octadecatrienoic acid	C38 H68 O4	588.511	12.753	-	Full match	No results	4.28096e+07	7.26846e+07	1.52575e+07	7.45202e+07	6.36547e+07	7.15048e+07	4.57394e+07	2.73419e+07	3.62724e+07	1.2301e+08	9.66427e+07	1.04081e+08	6.21758e+07	5.7531e+07	6.56049e+07
Com_1753_pos	CL (14:1-22:3-20:4-20:4)	C85 H142 O17 P2	1514	16.161	CL	No results	Invalid mass	8.79235e+07	5.92601e+07	9.82811e+07	3.96432e+07	3.14523e+07	3.8772e+07	8.93172e+07	5.70398e+07	1.25056e+08	3.77843e+07	4.59954e+07	8.75205e+07	8.61463e+07	7.60461e+07	4.9518e+07
Com_3528_pos	(all-E)-Phytoene	C40 H64	544.501	16.27	-	Full match	No results	3.10672e+06	4.85386e+06	3.80921e+06	2.35445e+07	1.46887e+07	3.05437e+07	5.10472e+06	1.59238e+07	1.15817e+07	1.87767e+07	6.87763e+06	3.30748e+07	2.18301e+07	1.75066e+07	1.3791e+07
Com_7247_pos	11-Phenylundecanoic acid	C17 H26 O2	262.193	1.246	FA	Full match	No results	2.46757e+06	1.74851e+06	3.02944e+06	1.71003e+06	1.20596e+06	1.20427e+06	8.8252e+06	2.88324e+06	2.97001e+06	5.01815e+06	1.78813e+06	4.94468e+06	2.42056e+06	3.51972e+06	2.64982e+06
Com_4901_pos	3-oxopalmitic acid	C16 H30 O3	270.219	1.196	-	Full match	No results	1.15038e+07	8.44329e+06	2.35231e+07	8.91062e+06	8.51429e+06	6.07195e+06	2.32605e+07	1.0881e+07	8.3161e+06	1.45428e+07	6.23017e+06	7.92865e+06	1.09494e+07	1.12659e+07	9.68757e+06
Com_3084_pos	ACar 20:0	C27 H54 N O4	455.397	7.263	ACar	No match	Invalid mass	4.18557e+07	3.04968e+07	6.81667e+06	1.67886e+07	1.16251e+07	2.48024e+07	2.1601e+07	1.00604e+07	2.21179e+07	6.60488e+06	3.1672e+06	8.5388e+06	1.73337e+07	1.8711e+07	1.97618e+07
Com_5393_pos	TAG (17:0-18:2-22:6)	C60 H100 O6	938.732	17.192	TAG	No results	Invalid mass	1.72965e+06	2.66764e+06	1.8233e+06	4.36363e+06	3.50539e+06	5.85864e+06	3.91706e+06	2.82904e+06	4.48107e+06	1.4158e+07	8.33566e+06	1.33922e+07	6.33505e+06	6.25051e+06	4.79889e+06
Com_2206_pos	TAG (18:0-18:1-22:4)	C61 H108 O6	958.796	17.986	TAG	No match	Invalid mass	3.80107e+07	1.58618e+07	2.33157e+07	4.1822e+07	3.28113e+07	4.06031e+07	2.39057e+07	4.84744e+07	3.81226e+07	2.46242e+06	4.47491e+06	2.62194e+07	7.15321e+07	4.2676e+07	4.10841e+07
Com_3491_pos	1-O-palmitoyl-2-O-(9-oxononanoyl)-sn-glycero-3-phosphocholine	C33 H64 N O9 P	649.432	6.591	PC	Full match	No results	2.98536e+07	1.9366e+07	2.21168e+07	1.95532e+07	2.05967e+07	3.39589e+07	3.47172e+07	2.63766e+07	2.89167e+07	1.80909e+07	1.78728e+07	3.39146e+07	1.7973e+07	2.87252e+07	2.36901e+07
Com_7052_pos	(5R)-5,6-Undecadiene-8,10-diyn-1-ol	C11 H12 O	160.089	5.187	-	Full match	No results	3.05798e+06	4.76161e+06	2.12837e+06	5.42709e+06	3.79794e+06	7.89357e+06	3.38339e+06	4.21774e+06	3.37549e+06	4.5184e+06	3.08621e+06	4.87426e+06	3.05514e+06	3.30923e+06	3.82066e+06
Com_1586_pos	TAG (16:0-20:4-22:6)	C61 H98 O6	943.763	16.892	TAG	No results	Invalid mass	7.43457e+07	5.2353e+07	1.3698e+07	4.90774e+07	3.95486e+07	9.86385e+07	2.56527e+07	4.78759e+07	1.07745e+08	1.28475e+08	2.43612e+07	1.05668e+08	1.30724e+08	1.01464e+08	8.18248e+07
Com_4637_pos	N-dodecanoylsphingosine 1-phosphate	C30 H60 N O6 P	561.418	7.082	-	Full match	No results	1.11728e+07	6.02748e+06	1.2855e+07	8.92332e+06	5.69222e+06	1.10184e+07	1.35539e+07	1.65711e+07	1.27308e+07	1.51677e+07	1.03355e+07	1.88019e+07	1.16304e+07	1.12931e+07	1.12479e+07
Com_1868_pos	CL (16:0-18:2-18:1-18:2)	C79 H144 O17 P2	1444.01	16.793	CL	No results	Invalid mass	1.06502e+08	7.72872e+07	9.76351e+07	5.19669e+07	3.60419e+07	4.33428e+07	9.37892e+07	5.13365e+07	8.49065e+07	6.25773e+07	7.42915e+07	7.80815e+07	8.02405e+07	7.38546e+07	6.0606e+07
Com_3115_pos	PE (20:4/20:4)	C45 H74 N O8 P	787.51	10.959	PE	No results	Invalid mass	1.37224e+07	1.14633e+07	9.63157e+06	1.36688e+07	1.89873e+07	1.57153e+07	1.23922e+07	1.37419e+07	1.69428e+07	1.57209e+07	1.39099e+07	4.25819e+07	1.64468e+07	1.2775e+07	1.46825e+07
Com_2141_pos	1-O-(1Z-Tetradecenyl)-2-(9Z-octadecenoyl)-sn-glycerol	C35 H66 O4	550.496	11.765	DAG	Full match	No results	3.25169e+07	4.19403e+07	4.69318e+07	3.64843e+07	3.23907e+07	1.90336e+07	3.74723e+07	6.89861e+07	3.66401e+07	1.70001e+07	1.2416e+08	2.43514e+07	4.20624e+07	2.94116e+07	4.04024e+07
Com_994_pos	1-[(6-O-Tetradecanoyl-alpha-D-glucopyranosyl)oxy]-2-icosanyl myristate	C54 H104 O9	896.764	17.675	-	Full match	No results	2.95375e+08	2.24392e+08	2.24869e+08	2.3377e+08	2.78706e+08	1.1429e+08	2.49713e+08	2.36523e+08	7.54657e+07	2.75408e+08	1.30969e+08	2.21127e+08	3.24909e+08	2.92954e+08	3.25603e+08
Com_1473_pos	ACar 22:6	C29 H46 N O4	471.336	2.048	ACar	No match	Invalid mass	6.68423e+07	3.31882e+07	7.84078e+07	1.19728e+07	6.10559e+07	4.27398e+07	5.35334e+07	2.00735e+08	5.91229e+07	4.00018e+07	7.98638e+07	1.39223e+08	7.26756e+07	8.62171e+07	6.5837e+07
Com_5320_pos	Lesquerolic acid	C20 H38 O3	326.282	14.362	FA	Full match	No results	8.52293e+06	7.10512e+06	7.84871e+06	8.23001e+06	6.90198e+06	5.5107e+06	8.33382e+06	7.27225e+06	6.72938e+06	1.40639e+07	1.08398e+07	1.22393e+07	1.21665e+07	7.70566e+06	6.51189e+06
Com_3483_pos	DAG (15:0/18:2)	C36 H66 O5	595.518	13.268	DAG	No results	Invalid mass	1.82441e+07	1.61353e+07	1.61171e+07	1.79321e+07	1.78616e+07	1.37792e+07	2.40227e+07	1.82563e+07	2.00408e+07	3.73704e+07	3.35055e+07	3.28224e+07	2.64233e+07	2.08705e+07	2.08152e+07
Com_1000_pos	TAG (16:0-16:0-18:1)	C53 H100 O6	849.779	17.613	TAG	No results	Invalid mass	1.68299e+07	9.49957e+06	2.43751e+07	8.99458e+07	1.0713e+07	9.00567e+06	9.70322e+07	1.23909e+07	1.15262e+07	7.58799e+06	5.33478e+08	8.03343e+06	2.41597e+07	1.82397e+07	1.30942e+07
Com_4357_pos	PC (16:2e/23:0)	C47 H92 N O7 P	813.669	14.003	PC	No results	Invalid mass	1.9403e+07	1.26818e+07	9.12815e+06	1.27956e+07	1.61779e+07	1.29382e+07	1.39495e+07	7.58291e+06	1.38467e+07	1.86411e+07	4.59765e+06	2.12977e+07	1.48401e+07	1.16346e+07	1.17588e+07
Com_1412_pos	TAG (18:1-18:2-20:1)	C59 H106 O6	932.778	17.889	TAG	No results	Invalid mass	8.91151e+07	1.12971e+08	8.12151e+07	7.91929e+07	1.44922e+08	8.40312e+07	6.5536e+07	1.17598e+08	8.09072e+07	1.32624e+08	2.77817e+07	1.03987e+08	1.61891e+08	1.15297e+08	1.0384e+08
Com_777_pos	TAG (18:2-20:4-22:6)	C63 H98 O6	967.763	16.537	TAG	No results	Invalid mass	9.15394e+07	1.8088e+08	2.70882e+07	1.0981e+08	8.96211e+07	2.26178e+08	4.23732e+07	6.12825e+07	1.55906e+08	5.95711e+08	9.64203e+07	4.39566e+08	3.253e+08	1.91698e+08	1.84608e+08
Com_5916_pos	(2E,4E,10E)-3,7,11,15-Tetramethyl-2,4,10,14-hexadecatetraene	C20 H34	274.266	7.727	-	Full match	No results	2.11623e+06	7.3386e+06	5.0879e+06	3.59012e+06	3.78195e+06	3.38299e+06	5.41915e+06	3.81022e+06	2.56974e+06	4.03616e+06	5.39509e+06	1.06797e+07	3.69023e+06	4.09999e+06	4.74346e+06
Com_3269_pos	(2R)-2-Hydroxy-3-(phosphonooxy)propyl (9Z)-9-pentadecenoate	C18 H35 O7 P	394.212	7.236	-	Full match	No results	2.76072e+07	2.1278e+07	2.36685e+07	2.80937e+07	2.60605e+07	2.0483e+07	2.09562e+07	4.59305e+07	2.60217e+07	1.96712e+07	2.2236e+07	2.95006e+07	2.31435e+07	2.49252e+07	1.5917e+07
Com_6505_pos	N-tetradecanoylsphingosine 1-phosphate	C32 H64 N O6 P	589.449	8.422	-	Full match	No results	4.95522e+06	9.70636e+06	5.13171e+06	7.60802e+06	9.19439e+06	1.02033e+07	4.38801e+06	5.37298e+06	7.13257e+06	4.58359e+06	4.1287e+06	6.2126e+06	6.12403e+06	5.90788e+06	5.88469e+06
Com_4837_pos	[(4R)-2-Hydroxy-2-oxido-1,3,2-dioxaphospholan-4-yl]methyl palmitate	C19 H37 O6 P	392.232	3.394	-	Full match	No results	1.72407e+06	1.517e+06	1.7344e+06	1.71757e+06	1.54269e+06	1.92836e+06	1.64817e+06	2.01817e+07	1.51193e+06	1.62942e+06	1.36869e+06	1.86186e+06	1.39176e+06	1.28201e+06	1.27882e+06
Com_1376_pos	PC (18:2/19:2)	C45 H82 N O8 P	795.569	11.105	PC	No results	Invalid mass	5.15855e+07	5.27265e+07	5.30863e+07	5.63493e+07	7.73064e+07	6.56308e+07	5.20811e+07	7.09647e+07	7.17582e+07	1.08541e+08	1.34221e+08	1.92038e+08	6.82283e+07	7.1885e+07	6.8959e+07
Com_4611_pos	10,12-Hexadecadienal	C16 H28 O	236.214	7.453	-	Full match	No results	7.10091e+06	1.36731e+07	1.61153e+07	8.65101e+06	1.157e+07	9.48138e+06	1.32446e+07	1.11354e+07	7.43673e+06	1.07956e+07	1.39388e+07	1.89896e+07	8.70818e+06	1.09266e+07	1.07154e+07
Com_1842_pos	ACar 20:5	C27 H44 N O4	445.32	1.74	ACar	No match	Invalid mass	2.15382e+07	7.71683e+06	2.7151e+07	1.60071e+07	4.35739e+06	1.13977e+07	2.72385e+07	3.40163e+07	1.80683e+07	1.23801e+08	1.5466e+08	4.81178e+07	3.17063e+07	3.51167e+07	3.15268e+07
Com_8156_pos	PAF C-18:1	C28 H56 N O7 P	549.381	5.169	-	Full match	No results	3.6013e+06	2.17091e+06	2.33893e+06	2.29162e+06	2.34444e+06	2.30016e+06	2.73226e+06	2.18432e+06	2.86035e+06	1.65641e+06	2.469e+06	2.86827e+06	2.28507e+06	2.16966e+06	2.24916e+06
Com_2982_pos	(2S,3R,4E)-3-Hydroxy-2-(palmitoylamino)-4-octadecen-1-yl tricosanoate	C57 H111 N O4	873.85	17.886	-	Full match	No results	1.89303e+07	5.41834e+07	3.33421e+07	1.87347e+07	2.73212e+07	2.07984e+07	2.33914e+07	2.01365e+07	2.02751e+07	2.14611e+07	2.14244e+07	1.35312e+07	2.61928e+07	2.3215e+07	2.46347e+07
Com_767_pos	TAG (18:0-18:1-19:1)	C58 H108 O6	917.841	17.99	TAG	No results	Invalid mass	4.41811e+08	1.88848e+08	1.73165e+08	2.51163e+08	2.77153e+08	2.06547e+08	3.4584e+08	4.32006e+08	3.62641e+08	1.26577e+08	2.23758e+08	2.2796e+08	4.88429e+08	4.2592e+08	3.08304e+08
Com_3946_pos	1-Eicosapentaenoyl-2-docosahexaenoyl-sn-glycero-3-phosphoethanolamine	C47 H72 N O8 P	809.503	10.673	PE	Full match	No results	1.09112e+07	1.06409e+07	2.00788e+07	1.17915e+07	1.40497e+07	1.85007e+07	1.47642e+07	1.14943e+07	2.02452e+07	1.05805e+07	2.16266e+07	1.8647e+07	2.29939e+07	1.63897e+07	1.3758e+07
Com_3054_pos	Tetrahydrodeoxycorticosterone	C21 H34 O3	334.25	13.213	-	Full match	No results	3.6697e+07	4.88226e+07	4.39808e+07	3.94282e+07	4.03712e+07	3.72636e+07	4.99072e+07	2.84691e+07	3.81951e+07	4.21467e+07	3.9471e+07	3.42694e+07	3.92712e+07	4.08327e+07	3.19772e+07
Com_4244_pos	PC (18:3e/20:5)	C46 H78 N O7 P	787.547	12.209	PC	No results	Invalid mass	1.14087e+07	1.87297e+07	1.66785e+07	1.68708e+07	1.02984e+07	7.92699e+06	2.80968e+07	9.99471e+06	9.30009e+06	2.47153e+07	1.47278e+07	1.16378e+07	1.21413e+07	1.09248e+07	1.06279e+07
Com_3857_pos	1-palmitoyl-2-oleoyl-sn-glycero-3-phosphoethanolamine	C39 H76 N O8 P	717.532	11.092	PE	Full match	No results	1.95523e+07	1.45302e+07	1.21972e+07	3.2849e+07	1.7677e+07	1.91993e+07	1.81806e+07	2.06009e+07	1.98665e+07	1.88885e+07	2.37831e+07	2.73142e+07	1.89144e+07	2.17806e+07	1.71488e+07
Com_525_pos	TAG (16:0-18:2-18:3)	C55 H96 O6	874.703	17.061	TAG	No match	Invalid mass	5.00477e+08	8.36383e+08	3.62449e+08	2.97615e+07	6.06861e+08	5.80457e+08	6.77412e+08	6.91341e+08	5.541e+08	6.9342e+08	3.76415e+08	4.00397e+08	9.51806e+08	6.94256e+08	5.82568e+08
Com_7657_pos	13-Aminotridecanoic acid	C13 H27 N O2	229.204	1.157	-	Full match	No results	2.84366e+06	2.16497e+06	6.07572e+06	1.14536e+06	1.91116e+06	1.65825e+06	6.62911e+06	5.76526e+06	2.23694e+06	2.80704e+06	3.9724e+06	1.96542e+06	2.78516e+06	2.82198e+06	2.4767e+06
Com_506_pos	TAG (14:0-18:2-18:2)	C53 H94 O6	843.732	16.926	TAG	No results	Invalid mass	5.76294e+08	6.12642e+08	1.32656e+08	2.91578e+08	4.41466e+08	5.00509e+08	2.5639e+08	4.98041e+08	5.89121e+08	6.66391e+08	3.14042e+08	4.73811e+08	9.83972e+08	6.97729e+08	6.59116e+08
Com_5066_pos	Adipic acid	C6 H10 O4	146.058	1.199	FA	Full match	No results	7.79209e+06	6.87283e+06	1.07846e+07	8.45244e+06	7.78329e+06	8.03259e+06	9.96421e+06	6.55559e+06	6.67438e+06	7.49987e+06	9.18605e+06	1.55391e+07	7.58414e+06	9.30886e+06	8.06373e+06
Com_3488_pos	STEARDA	C26 H45 N O3	419.34	1.868	-	Full match	No results	3.26894e+07	1.58555e+07	2.83208e+07	5.64035e+06	1.77466e+07	1.62518e+07	2.79599e+07	1.17846e+07	2.18421e+07	5.69651e+06	8.99577e+06	8.87953e+06	1.53841e+07	1.75591e+07	1.2472e+07
Com_5487_pos	N~6~-Tetradecanoyl-L-lysine	C20 H40 N2 O3	356.304	1.263	-	Full match	No results	3.78139e+06	6.36024e+06	5.22646e+06	4.1263e+06	5.27862e+06	6.73307e+06	5.88522e+06	5.18349e+06	4.19463e+06	5.92069e+06	1.67691e+07	1.28838e+07	5.48104e+06	5.82148e+06	5.94724e+06
Com_7189_pos	ACar 16:4	C23 H38 N O4	391.272	1.441	ACar	No match	Invalid mass	5.84095e+06	2.90994e+06	4.02797e+06	5.86017e+06	3.97899e+06	3.61229e+06	4.67659e+06	5.59752e+06	4.19418e+06	1.07175e+06	869793	782121	3.66399e+06	3.99239e+06	3.17007e+06
Com_5991_pos	muricin I	C37 H66 O6	606.486	10.565	-	Full match	No results	8.88369e+06	7.83327e+06	9.94271e+06	6.93972e+06	7.40948e+06	1.12023e+07	8.72591e+06	8.73541e+06	8.60504e+06	1.13466e+07	6.92938e+06	9.31485e+06	8.38669e+06	8.2777e+06	7.92088e+06
Com_654_pos	TAG (14:0-16:0-18:2)	C51 H94 O6	819.732	17.256	TAG	No results	Invalid mass	3.4493e+08	2.37067e+08	1.98702e+08	2.01198e+08	2.12526e+08	2.34753e+08	2.11668e+08	8.29171e+08	3.80194e+08	2.16767e+08	5.13904e+08	2.85562e+08	5.51015e+08	4.95809e+08	4.01708e+08
Com_2484_pos	TAG (16:1-20:5-22:6)	C61 H94 O6	939.731	16.077	TAG	No results	Invalid mass	1.50024e+06	9.2328e+06	630843	3.28788e+06	2.09587e+06	5.27914e+06	637847	1.62715e+06	2.28936e+06	7.24369e+07	8.39063e+06	2.53365e+07	1.12297e+07	9.03285e+06	8.43631e+06
Com_6912_pos	(1S)-1-hydroxy-23-oxo-24,25,26,27-tetranorcalciol	C23 H34 O3	358.251	1.829	-	Full match	No results	931932	696783	504723	1.31161e+06	1.06077e+06	849756	653207	1.17138e+06	649214	3.68186e+06	1.00881e+07	2.32241e+06	1.22748e+06	1.64498e+06	1.57413e+06
Com_5397_pos	Sphingosine-1-phosphate (d16:1)	C16 H34 N O5 P	351.218	1.126	-	Full match	No results	2.29818e+06	2.59284e+06	1.59587e+06	2.6071e+06	1.31433e+06	2.19878e+06	5.26046e+06	5.54095e+06	3.91544e+06	4.97329e+06	3.04716e+06	1.33773e+07	2.80818e+06	3.95827e+06	3.40625e+06
Com_519_pos	Cholesteryl arachidonate	C47 H76 O2	672.585	18.13	-	Full match	No results	5.0965e+08	3.95552e+08	1.43691e+08	4.30728e+08	3.30782e+08	5.28619e+08	3.17796e+08	5.20511e+08	4.06564e+08	4.34317e+08	1.73901e+08	5.05736e+08	9.63319e+08	6.5828e+08	5.70502e+08
Com_2893_pos	(7E)-9-Hydroxy-7-nonene-3,5-diynoic acid	C9 H8 O3	164.047	15.406	-	Full match	No results	1.63189e+07	2.63231e+07	1.37676e+07	5.33048e+07	2.83204e+07	5.82889e+07	1.8427e+07	3.24691e+07	2.67674e+07	2.96494e+07	2.34731e+07	5.02739e+07	4.11045e+07	3.51507e+07	3.13086e+07
Com_4330_pos	Demethylmenaquinone 8	C50 H70 O2	702.539	13.713	-	Full match	No results	2.07934e+07	1.6013e+07	1.04791e+07	1.22639e+07	1.16507e+07	9.11602e+06	1.63081e+07	1.44018e+07	1.5094e+07	1.7283e+07	1.34436e+07	1.51012e+07	1.64163e+07	1.50235e+07	1.43748e+07
Com_2760_pos	TAG (15:0-18:2-20:4)	C56 H96 O6	886.707	16.972	TAG	No match	Invalid mass	2.64802e+07	4.59114e+07	8.5889e+06	2.39633e+07	2.20935e+07	2.60719e+07	1.61964e+07	2.4164e+07	2.31129e+07	5.94283e+07	1.66335e+07	3.97627e+07	4.45483e+07	3.15433e+07	3.70093e+07
Com_1377_pos	DAG (16:1/18:2)	C37 H66 O5	607.518	12.708	DAG	No results	Invalid mass	1.29482e+08	1.63308e+08	7.82132e+07	1.0711e+08	1.17796e+08	5.4621e+07	1.47715e+08	2.24926e+08	1.08997e+08	1.93866e+08	2.23661e+08	1.91359e+08	1.62641e+08	1.34232e+08	1.41518e+08
Com_7080_pos	2-Oxotricosanoic acid	C23 H44 O3	368.329	15.991	-	Full match	No results	3.34213e+06	2.08447e+06	2.70287e+06	3.36591e+06	2.86473e+06	3.61733e+06	1.89067e+06	4.93642e+06	3.61771e+06	2.26986e+06	2.3773e+06	6.38005e+06	4.06216e+06	4.37997e+06	2.99618e+06
Com_192_pos	TAG (16:0-18:1-22:4)	C59 H104 O6	925.808	17.687	TAG	No results	Invalid mass	4.59633e+09	9.46923e+08	1.91822e+08	2.0279e+09	2.18595e+09	7.15605e+08	1.71474e+09	4.09263e+09	2.29788e+09	5.95669e+08	1.69271e+08	6.00169e+08	2.3799e+09	2.53714e+09	2.93772e+09
Com_8165_pos	1-myristoyl-2-palmitoleoyl-sn-glycero-3-phosphocholine	C38 H74 N O8 P	703.517	11.135	PC	Full match	No results	693432	626028	690940	778494	728081	723169	757279	1.06896e+06	686098	4.08503e+06	1.82618e+06	1.47501e+06	678580	637460	695587
Com_2567_pos	1-heptadecanoyl-2-palmitoyl-sn-glycero-3-phosphate	C36 H71 O8 P	662.487	13.329	PA	Full match	No results	1.52131e+07	1.55996e+07	8.77027e+07	1.8524e+07	1.10471e+07	1.23498e+07	3.97079e+07	2.2064e+07	2.74186e+07	3.0817e+07	5.81945e+07	3.42074e+07	3.37432e+07	1.55462e+07	2.86596e+07
Com_1267_pos	CL (16:1-20:3-16:2-18:1)	C79 H140 O17 P2	1439.99	16.34	CL	No results	Invalid mass	7.81213e+06	8.10007e+07	6.72018e+07	5.41959e+07	2.92019e+07	3.10821e+07	7.67171e+07	5.64578e+07	4.68893e+07	2.04809e+08	3.35497e+08	2.1043e+08	1.20668e+08	8.55442e+07	5.93562e+07
Com_144_pos	1,2-Dioleoyl-sn-glycerol	C39 H72 O5	620.538	14.592	-	Full match	No results	5.54413e+09	3.77941e+09	7.76092e+09	4.91421e+09	4.5526e+09	3.45192e+09	6.07985e+09	6.96328e+09	4.87602e+09	2.39307e+09	3.9643e+09	2.78093e+09	5.96507e+09	4.5642e+09	4.36438e+09
Com_4872_pos	(-)-Cholesteryl acetate	C29 H48 O2	428.365	11.039	-	Full match	No results	1.62187e+07	1.10607e+07	9.20572e+06	1.72086e+07	1.15321e+07	1.32034e+07	1.29288e+07	1.28168e+07	1.08496e+07	6.94267e+06	1.24067e+07	1.0846e+07	1.17877e+07	1.09579e+07	8.67518e+06
Com_6382_pos	ACar 15:0	C22 H44 N O4	385.319	2.257	ACar	No results	Invalid mass	4.73672e+06	1.3135e+06	9.66874e+06	1.93897e+06	1.64508e+06	2.56457e+06	6.13001e+06	1.04325e+07	3.70894e+06	4.26552e+06	5.77571e+06	7.00586e+06	3.77671e+06	4.35295e+06	6.08672e+06
Com_171_pos	TAG (16:0-18:1-22:6)	C59 H100 O6	921.778	17.326	TAG	No results	Invalid mass	4.33632e+09	3.07523e+09	1.1746e+09	3.16322e+09	3.32166e+09	3.81168e+09	2.21827e+09	2.86535e+09	4.6458e+09	4.31521e+09	1.72674e+09	3.31546e+09	4.67604e+09	3.62435e+09	4.22813e+09
Com_1517_pos	C24 Phytoceramide (t18:0/24:0)	C42 H85 N O4	667.648	15.908	-	Full match	No results	9.81141e+07	1.02659e+08	9.91743e+07	1.02981e+08	1.12225e+08	1.48953e+08	8.82241e+07	1.04372e+08	1.16776e+08	1.00557e+08	7.76598e+07	8.41144e+07	1.41252e+08	8.63539e+07	8.94755e+07
Com_6147_pos	Retinol stearate	C38 H64 O2	552.49	16.624	-	Full match	No results	4.42268e+06	4.92367e+06	1.32336e+06	6.13345e+06	4.74506e+06	8.83182e+06	4.3424e+06	6.10511e+06	6.10997e+06	5.15296e+06	2.40582e+06	5.4691e+06	8.52035e+06	6.42427e+06	6.03228e+06
Com_5192_pos	Dinor-oxo-phytodienoic acid	C16 H24 O3	264.173	5.376	-	Full match	No results	6.87628e+06	6.86236e+06	5.07201e+06	7.50288e+06	5.68463e+06	9.38423e+06	6.77368e+06	1.72873e+07	7.55541e+06	6.44957e+06	2.97769e+06	6.40783e+06	4.76901e+06	6.86872e+06	7.81221e+06
Com_86_pos	TAG (18:0-18:1-18:2)	C57 H104 O6	901.808	17.847	TAG	No results	Invalid mass	1.35865e+09	3.53974e+09	5.79437e+09	6.22977e+09	4.51148e+09	4.5059e+09	6.02887e+09	7.22647e+09	7.0974e+09	2.5109e+09	1.64367e+09	2.6933e+09	1.01485e+10	8.57772e+09	7.71738e+09
Com_5609_pos	DAG (16:1/22:6)	C41 H66 O5	655.517	11.994	DAG	No results	Invalid mass	2.04583e+06	3.67006e+06	1.80892e+06	2.59342e+06	3.85955e+06	2.15808e+06	1.78401e+06	4.20937e+06	1.87762e+06	1.33383e+07	1.70256e+07	7.31331e+06	3.60231e+06	4.52366e+06	6.92427e+06
Com_1502_pos	TAG (18:1-22:6-22:6)	C65 H100 O6	993.779	16.74	TAG	No results	Invalid mass	1.71723e+07	2.0812e+07	5.07822e+06	1.45275e+07	1.03226e+07	3.10524e+07	6.04832e+06	1.12678e+07	2.50064e+07	1.79534e+08	4.83703e+07	1.27423e+08	6.36846e+07	4.38942e+07	3.59976e+07
Com_3356_pos	SM (d18:1/16:0)	C39 H79 N2 O6 P	720.578	11.14	SM	No results	Invalid mass	2.9997e+07	3.02919e+07	1.9005e+07	1.96651e+07	1.73097e+07	2.10134e+07	1.8235e+07	2.50185e+07	2.99127e+07	3.77891e+07	3.26215e+07	3.67541e+07	2.71701e+07	2.56666e+07	2.29888e+07
Com_8656_pos	O-[(9Z)-17-carboxyheptadec-9-enoyl]carnitine	C25 H45 N O6	455.325	1.443	FA	Full match	No results	920153	505959	271148	1.03633e+06	638511	979182	976489	1.20878e+06	713333	2.07549e+06	733799	2.61509e+06	958397	885992	727825
Com_1761_pos	DAG (18:1/22:5)	C43 H72 O5	685.565	13.656	DAG	No results	Invalid mass	5.71705e+07	5.53232e+07	3.20931e+07	4.81001e+07	7.28816e+07	5.86181e+07	3.72352e+07	6.91562e+07	5.20538e+07	1.34193e+08	9.40338e+07	8.51091e+07	7.98169e+07	6.27486e+07	4.71803e+07
Com_974_pos	Phytosphingosine	C18 H39 N O3	317.293	1.29	-	Full match	No results	1.49897e+08	1.83803e+08	2.52594e+08	1.46397e+08	1.84689e+08	1.46152e+08	2.25899e+08	1.58849e+08	1.81797e+08	1.5491e+08	2.30363e+08	3.81267e+08	1.75752e+08	1.88136e+08	1.61763e+08
Com_2144_pos	(6E)-15-Methyl-N,N-bis[4-(pentanoylamino)butyl]-6-hexadecenamide	C35 H67 N3 O3	577.516	13.15	-	Full match	No results	7.60761e+07	6.72083e+07	5.89012e+07	9.57356e+07	8.02284e+07	7.699e+07	8.89711e+07	8.0548e+07	6.16177e+07	7.1385e+07	7.20205e+07	6.02519e+07	7.49877e+07	4.65243e+07	5.84308e+07
Com_357_pos	Palmitamide	C16 H33 N O	255.256	5.04	FA	Full match	No results	5.56193e+08	1.31378e+09	1.341e+09	7.00829e+08	8.22411e+08	1.01175e+09	1.02122e+09	8.79397e+08	6.11285e+08	8.77743e+08	1.24722e+09	2.02454e+09	9.06606e+08	9.32092e+08	9.81896e+08
Com_9190_pos	4,7,10,13-Docosatetraynoic acid	C22 H28 O2	324.209	1.238	-	Full match	No results	312100	581423	418694	282272	360731	263567	983854	357378	508111	1.0565e+06	406411	1.05727e+06	336230	458757	324201
Com_949_pos	TAG (16:0-18:1-20:3)	C57 H102 O6	904.749	17.682	TAG	No match	Invalid mass	3.19861e+08	2.30251e+08	2.19792e+08	2.59553e+08	2.78655e+08	2.25285e+08	2.56845e+08	1.96417e+08	1.83428e+08	2.57453e+08	1.40737e+08	2.39234e+08	3.44092e+08	3.1079e+08	2.95912e+08
Com_2025_pos	cholesteryl 6-O-oleoyl-beta-D-glucoside	C51 H88 O7	812.651	16.082	-	Full match	No results	2.10304e+07	3.62187e+07	1.58178e+07	8.65455e+07	5.73681e+07	7.4136e+07	2.57918e+07	2.7966e+07	4.33138e+07	6.17492e+07	3.50341e+07	9.47203e+07	6.48342e+07	5.418e+07	4.02062e+07
Com_6508_pos	(3beta)-Cholesta-5,24-dien-3-yl beta-D-glucopyranoside	C33 H54 O6	546.392	11.398	-	Full match	No results	1.73206e+06	1.87011e+06	2.35573e+06	1.91438e+06	1.77439e+06	1.95387e+06	2.44398e+06	9.90146e+06	2.15931e+06	1.7197e+06	1.64579e+06	1.76366e+06	1.70032e+06	1.613e+06	1.74181e+06
Com_5314_pos	Bibenzyl	C14 H14	182.109	15.989	-	Full match	No results	4.81104e+06	5.10421e+06	1.83388e+06	1.07466e+07	6.7277e+06	1.40292e+07	3.09029e+06	8.58289e+06	6.31637e+06	7.57831e+06	3.56627e+06	1.02211e+07	1.22143e+07	1.04165e+07	1.01075e+07
Com_5203_pos	12-Bromolauric acid	C12 H23 Br O2	278.088	0.955	-	Full match	No results	794890	3.63162e+06	8.1691e+06	3.31651e+06	3.72639e+06	1.33201e+06	5.76158e+06	4.31976e+06	1.10951e+06	8.19142e+06	1.15035e+07	1.46567e+07	4.18075e+06	4.5484e+06	3.97536e+06
Com_22_pos	Triglyceride POO,sn	C55 H102 O6	858.768	17.839	-	Full match	No results	40941372170	2.17014e+10	2.62596e+10	2.74652e+10	24225346228	2.21593e+10	2.7716e+10	3.89614e+10	3.91424e+10	6.82506e+09	9.80088e+09	1.01767e+10	2.32378e+10	3.48274e+10	33313096481
Com_3808_pos	TAG (18:1-18:1-22:3)	C61 H108 O6	958.802	17.944	TAG	No match	Invalid mass	1.18621e+07	5.72597e+06	2.33157e+07	1.24556e+07	9.44226e+06	1.33275e+07	9.15974e+06	1.63323e+07	1.41626e+07	2.46242e+06	2.45455e+06	1.05526e+07	2.46673e+07	1.59441e+07	1.44721e+07
Com_3385_pos	petroformynic acid C	C47 H70 O4	698.527	16.27	-	Full match	No results	8.89243e+06	1.01959e+07	5.04041e+06	2.90966e+07	1.47129e+07	3.21066e+07	9.11506e+06	1.65566e+07	1.40794e+07	1.37009e+07	5.80835e+06	3.61117e+07	2.0976e+07	1.97525e+07	1.93963e+07
Com_6390_pos	(8E,16S)-16-Methoxy-8-tricosene-4,6,17,19-tetraynoic acid	C24 H30 O3	366.218	0.989	-	Full match	No results	4.80279e+06	7.41838e+06	9.08479e+06	3.89777e+06	2.3735e+06	6.03421e+06	7.6144e+06	5.93675e+06	8.95077e+06	6.81749e+06	7.97265e+06	3.20407e+06	7.51364e+06	9.26496e+06	5.52719e+06
Com_1834_pos	1-heptadecanoyl-2-stearoyl-sn-glycero-3-phosphate	C38 H75 O8 P	690.52	14.377	PA	Full match	No results	9.49501e+07	5.37558e+07	5.40494e+07	5.33188e+07	3.88563e+07	4.52466e+07	5.92929e+07	7.78798e+07	9.12623e+07	5.57413e+07	5.92756e+07	7.96048e+07	9.99468e+07	6.60041e+07	5.27925e+07
Com_4935_pos	(7Z,10Z,13Z,16Z)-docosatetraenoylcarnitine	C29 H49 N O4	475.366	1.01	-	Full match	No results	1.23164e+07	1.27901e+07	1.24435e+07	9.65223e+06	1.0884e+07	1.0924e+07	6.66997e+06	1.39041e+07	1.28401e+07	1.80799e+07	1.54603e+07	1.20297e+07	1.11022e+07	1.49891e+07	1.02166e+07
Com_7123_pos	(2E,4Z,6S)-6-Hydroxy-2,4-docosadienoic acid	C22 H40 O3	352.298	14.961	-	Full match	No results	5.82099e+06	3.7031e+06	4.89804e+06	4.44272e+06	4.24586e+06	2.90754e+06	5.18132e+06	6.04432e+06	3.98791e+06	3.15165e+06	5.2549e+06	5.89541e+06	5.49185e+06	4.64004e+06	4.16311e+06
Com_5157_pos	N-Palmitoyl-L-threonine	C20 H39 N O4	357.288	1.5	-	Full match	No results	7.60787e+06	3.81114e+06	4.24156e+06	3.68654e+06	2.56193e+06	3.7411e+06	7.31e+06	1.75786e+07	3.27699e+06	9.17526e+06	7.22654e+06	1.09581e+07	4.88326e+06	4.88697e+06	4.35705e+06
Com_7506_pos	PC (18:4/20:5)	C46 H74 N O8 P	799.51	9.41	PC	No results	Invalid mass	1.1254e+06	673698	2.24221e+06	2.94599e+06	2.93694e+06	2.36047e+06	1.43694e+06	1.30621e+06	3.22503e+06	2.65201e+06	7.62397e+06	499416	2.28843e+06	1.99282e+06	3.24272e+06
Com_5841_pos	(15beta,22E)-15-Hydroxyergosta-4,6,8(14),22-tetraen-3-one	C28 H40 O2	408.303	14.603	-	Full match	No results	7.8345e+06	7.95295e+06	4.58568e+06	1.44002e+07	9.60281e+06	1.29363e+07	2.99375e+06	6.16809e+06	4.15175e+06	2.0604e+06	1.73488e+06	1.58177e+06	7.41451e+06	7.31132e+06	6.31177e+06
Com_3007_pos	PC (22:4e/20:0)	C50 H94 N O7 P	851.681	15.393	PC	No results	Invalid mass	4.42181e+07	2.10242e+07	2.34991e+07	3.37713e+07	2.42764e+07	2.16187e+07	1.88116e+07	2.25219e+07	2.83591e+07	1.80244e+07	2.07052e+07	2.97235e+07	2.80686e+07	2.32673e+07	2.37469e+07
Com_2301_pos	(3beta)-Stigmast-5-en-3-yl 6-O-docosanoyl-beta-D-glucopyranoside	C57 H102 O7	898.764	16.831	-	Full match	No results	1.44668e+07	2.05887e+07	3.28516e+06	1.13414e+07	1.27485e+07	1.77793e+07	7.65384e+06	1.3116e+07	2.1394e+07	7.30589e+07	2.04193e+07	7.52827e+07	3.90196e+07	2.70628e+07	2.18127e+07
Com_2400_pos	TAG (16:0-18:2-21:5)	C58 H98 O6	912.72	17.022	TAG	No match	Invalid mass	1.95607e+07	4.14392e+06	1.02626e+07	2.60973e+07	2.49552e+07	3.15621e+07	2.35431e+07	2.9555e+07	2.22745e+07	7.69805e+07	6.841e+07	6.37083e+07	3.14826e+07	3.1864e+07	3.80548e+07
Com_8888_pos	(2E)-10-(Phosphonooxy)-2-decenoic acid	C10 H19 O6 P	266.092	1.057	-	Full match	No results	1.58035e+06	1.21996e+06	996877	1.39209e+06	953023	1.05004e+06	1.94038e+06	1.46672e+06	1.42638e+06	2.2348e+06	1.18678e+06	2.04488e+06	1.27904e+06	1.55478e+06	1.33064e+06
Com_8551_pos	1,2-Dilauroyl-sn-glycero-3-PE	C29 H58 N O8 P	579.389	7.037	-	Full match	No results	2.13044e+06	1.37909e+06	1.57162e+06	917165	1.2063e+06	1.96426e+06	1.9749e+06	1.7122e+06	2.35556e+06	1.06234e+06	1.61802e+06	2.86393e+06	1.8664e+06	1.43947e+06	1.31001e+06
Com_4139_pos	Bufalin	C24 H34 O4	386.246	16.268	-	Full match	No results	5.95654e+06	7.6079e+06	6.10302e+06	1.6884e+07	8.33224e+06	1.96076e+07	7.76595e+06	1.18916e+07	9.11757e+06	1.26782e+07	8.56025e+06	2.37335e+07	1.57529e+07	1.4702e+07	1.146e+07
Com_3102_pos	(2S,3R,4S)-2-(Hydroxymethyl)-4-(12-methyloctadecyl)-3-azetidinol	C23 H47 N O2	369.361	7.716	-	Full match	No results	1.79113e+07	2.44966e+07	2.74253e+07	1.7961e+07	2.41067e+07	1.5917e+07	3.0883e+07	1.83246e+07	2.7258e+07	3.00262e+07	2.51796e+07	4.29673e+07	2.18024e+07	2.43409e+07	2.44637e+07
Com_5211_pos	Batatasin IV	C15 H16 O3	244.11	16.271	-	Full match	No results	4.16724e+06	3.63995e+06	1.58747e+06	1.17553e+07	7.62524e+06	1.37565e+07	5.13964e+06	7.3986e+06	6.5403e+06	8.47892e+06	4.6633e+06	1.45703e+07	7.99485e+06	7.83429e+06	7.19535e+06
Com_7772_pos	TG(20:0/20:1(11Z)/20:4(5Z,8Z,11Z,14Z))[iso6]	C63 H112 O6	964.846	18.77	TAG	Full match	No results	1.95358e+06	1.58146e+06	924821	2.82642e+06	1.00121e+06	2.13278e+06	949754	4.21527e+06	2.11641e+06	667949	1.3736e+06	1.84743e+06	4.04276e+06	2.52457e+06	2.24941e+06
Com_2506_pos	1-(1Z-hexadecenyl)-2-oleoyl-sn-glycero-3-phosphoethanolamine	C39 H76 N O7 P	701.536	13.695	PE	Full match	No results	6.25132e+07	6.00563e+07	2.31615e+07	3.74304e+07	2.62674e+07	3.39409e+07	3.79883e+07	3.64252e+07	4.42915e+07	5.19302e+07	3.19876e+07	3.80255e+07	5.31849e+07	3.63235e+07	3.60129e+07
Com_8660_pos	(3beta,6beta)-3,6,19-Trihydroxy-23,23-dimethoxyurs-12-en-28-oic acid	C32 H52 O7	548.369	3.502	-	Full match	No results	1.52141e+06	1.01783e+06	1.38203e+06	1.19173e+06	1.8677e+06	1.20793e+06	1.33826e+06	3.07083e+06	979589	1.96746e+06	2.90404e+06	1.71948e+06	1.41895e+06	1.79225e+06	1.54953e+06
Com_1191_pos	TAG (16:0-18:0-18:0)	C55 H106 O6	879.825	18.261	TAG	No results	Invalid mass	1.29246e+08	5.99503e+07	1.81746e+08	1.10084e+08	6.13093e+07	4.42061e+07	7.41318e+07	1.42402e+08	1.26244e+08	9.45036e+07	3.88883e+08	9.87415e+07	1.74261e+08	1.1676e+08	1.29395e+08
Com_3727_pos	TAG (15:0-18:2-20:5)	C56 H94 O6	879.732	16.683	TAG	No results	Invalid mass	6.58825e+06	1.40757e+07	1.79092e+06	3.24975e+06	4.19981e+06	7.13943e+06	4.00868e+06	5.25247e+06	7.19078e+06	3.2231e+07	6.34137e+06	2.63546e+07	1.2125e+07	9.14378e+06	8.17847e+06
Com_2655_pos	PC (22:5e/18:4)	C48 H80 N O7 P	813.553	8.272	PC	No match	Invalid mass	3.71032e+07	2.67763e+07	3.06752e+07	2.8688e+07	2.69292e+07	3.26106e+07	4.0403e+07	3.245e+07	3.25569e+07	3.75121e+07	3.10756e+07	5.80569e+07	3.04147e+07	2.99935e+07	1.88838e+07
Com_3783_pos	CL (16:1-16:1-18:1-18:2)	C77 H140 O17 P2	1415.98	16.502	CL	No results	Invalid mass	9.03653e+06	6.64274e+06	1.40635e+07	6.16983e+06	6.43084e+06	6.16825e+06	1.08972e+07	8.83162e+06	1.14335e+07	1.50526e+07	3.0381e+07	2.86057e+07	1.59364e+07	1.0402e+07	8.58926e+06
Com_26_pos	TAG (16:0-18:2-18:2)	C55 H98 O6	871.764	17.289	TAG	No results	Invalid mass	3.15115e+10	25382596427	9.58184e+09	2.15186e+10	2.12236e+10	2.41097e+10	1.79532e+10	2.35437e+10	3.05864e+10	2.70236e+10	6.34673e+09	19428422284	3.10212e+10	2.51175e+10	2.85491e+10
Com_143_pos	TAG (16:0-16:1-18:1)	C53 H98 O6	852.721	17.045	TAG	No match	Invalid mass	4.64378e+09	4.05567e+09	1.08086e+09	3.37396e+09	2.70119e+09	3.10156e+09	2.46991e+09	3.27918e+09	3.95028e+09	4.75299e+09	1.23011e+09	2.89884e+09	5.97852e+09	4.41226e+09	4.05983e+09
Com_297_pos	DAG (18:2/22:6)	C43 H68 O5	681.533	12.222	DAG	No results	Invalid mass	7.52113e+08	6.788e+08	2.69148e+08	7.37728e+08	5.19948e+08	9.89304e+08	3.5288e+08	4.31316e+08	6.0555e+08	2.98185e+09	1.31268e+09	2.10484e+09	1.09636e+09	8.68438e+08	8.12754e+08
Com_7097_pos	Petromyzonol	C24 H42 O4	394.309	13.298	-	Full match	No results	5.499e+06	5.19403e+06	3.04953e+06	4.6204e+06	8.05562e+06	3.85762e+06	5.94644e+06	1.84297e+06	5.35476e+06	3.56326e+06	4.46274e+06	3.56252e+06	3.06198e+06	3.95148e+06	4.08968e+06
Com_238_pos	TAG (16:1-18:1-18:2)	C55 H98 O6	871.763	16.916	TAG	No results	Invalid mass	1.37796e+09	2.08149e+09	2.62242e+08	1.00409e+09	9.27836e+08	1.45033e+09	6.96011e+08	8.52568e+08	1.68649e+09	4.10221e+09	1.1566e+09	2.17347e+09	2.93834e+09	1.96546e+09	1.81053e+09
Com_646_pos	TAG (18:2-18:2-22:6)	C61 H98 O6	948.718	16.689	TAG	No match	Invalid mass	5.64758e+07	1.41893e+08	2.15475e+07	9.25087e+07	6.50622e+07	1.57942e+08	5.07039e+07	6.32201e+07	7.07243e+07	7.94429e+08	1.42186e+08	3.15783e+08	2.68379e+08	1.51371e+08	1.46825e+08
Com_8049_pos	PC(o-22:0/18:3(9Z,12Z,15Z))	C48 H92 N O7 P	825.662	14.818	PC	Full match	No results	3.84641e+06	2.04588e+06	2.32772e+06	3.05638e+06	2.67216e+06	2.55519e+06	2.92065e+06	1.39004e+06	2.94121e+06	1.29963e+06	939086	1.66807e+06	1.62098e+06	1.87619e+06	1.90356e+06
Com_6127_pos	Heptadecanoyl Ethanolamide	C19 H39 N O2	313.298	3.383	-	Full match	No results	4.13342e+06	4.45552e+06	6.81952e+06	3.46549e+06	4.67955e+06	4.15992e+06	6.01154e+06	4.30202e+06	5.25524e+06	6.55285e+06	7.12879e+06	9.81311e+06	4.65251e+06	5.58977e+06	5.13423e+06
Com_791_pos	1-Palmitoyl-2-palmitoleoyl-sn-glycerol	C35 H66 O5	566.491	13.641	-	Full match	No results	2.06017e+08	1.63617e+08	2.81687e+08	1.43874e+08	1.47264e+08	9.56237e+07	2.02683e+08	3.76544e+08	1.76607e+08	2.14583e+08	7.55038e+08	2.06122e+08	2.92694e+08	2.15056e+08	1.68292e+08
Com_6432_pos	C16 Lactosylceramide (d18:1/16:0)	C46 H87 N O13	861.621	14.209	-	Full match	No results	8.28935e+06	7.29672e+06	3.28008e+06	3.09843e+06	3.5089e+06	5.25279e+06	4.90401e+06	6.89368e+06	6.27906e+06	2.5347e+06	1.26267e+07	4.52179e+06	5.94745e+06	3.78483e+06	3.30511e+06
Com_4909_pos	(8Z)-10-Hydroxy-8-decene-4,6-diynoic acid	C10 H10 O3	178.063	16.272	-	Full match	No results	4.51287e+06	5.75571e+06	4.66104e+06	1.31838e+07	9.72314e+06	1.51244e+07	5.71462e+06	1.04261e+07	8.51256e+06	8.93348e+06	6.92909e+06	1.66489e+07	1.15252e+07	9.66589e+06	1.05019e+07
Com_334_pos	CL (14:0-22:4-18:0-18:4)	C81 H142 O17 P2	1466	16.316	CL	No results	Invalid mass	1.13981e+09	2.28076e+09	7.8623e+08	1.31009e+09	1.41558e+09	1.21184e+09	1.11052e+09	6.26722e+08	9.37574e+08	2.44395e+09	1.82379e+09	1.25265e+09	1.51362e+09	1.37901e+09	1.12057e+09
Com_8342_pos	(3beta,24R)-Ergost-5-en-3-yl 6-O-stearoyl-beta-D-glucopyranoside	C52 H92 O7	828.684	14.586	-	Full match	No results	2.77711e+06	2.57113e+06	1.5891e+06	2.17363e+06	3.10098e+06	3.86608e+06	2.71901e+06	2.24978e+06	2.54186e+06	1.35556e+06	901196	1.49497e+06	2.89942e+06	1.66733e+06	2.22816e+06
Com_836_pos	DAG (18:1/22:6)	C43 H70 O5	683.548	13.264	DAG	No results	Invalid mass	2.57821e+08	1.95793e+08	1.6031e+08	2.92115e+08	2.0713e+08	2.89567e+08	4.76209e+07	3.04363e+08	2.54394e+08	5.21846e+08	5.17007e+08	4.40672e+08	3.26867e+08	3.25985e+08	2.63952e+08
Com_568_pos	TAG (16:0-18:1-20:1)	C57 H106 O6	908.781	18.136	TAG	No match	Invalid mass	6.40919e+08	2.7356e+08	3.76179e+08	3.83933e+08	2.9953e+08	3.40045e+08	4.00584e+08	5.70202e+08	5.71992e+08	7.971e+07	1.09861e+08	1.72827e+08	8.06115e+08	5.79017e+08	4.90265e+08
Com_1670_pos	(2Z,6E)-N-(2-Hydroxyethyl)-2-methyl-2,6-icosadienamide	C23 H43 N O2	365.329	2.348	-	Full match	No results	1.30177e+08	1.56408e+08	4.02271e+07	6.49448e+07	2.29213e+07	6.20397e+07	9.24124e+07	4.18857e+07	1.33416e+08	7.91072e+07	2.053e+07	6.93881e+07	7.21141e+07	7.68566e+07	6.92414e+07
Com_1310_pos	N-(11Z,14Z)-eicosadienoylethanolamine	C22 H41 N O2	351.314	4.063	-	Full match	No results	6.18744e+07	6.32353e+07	2.98205e+08	6.959e+07	9.30931e+07	2.96609e+07	7.5819e+07	6.9225e+07	6.54249e+07	5.73647e+07	7.1769e+07	9.63725e+07	8.1513e+07	8.78558e+07	7.6184e+07
Com_4258_pos	TAG (18:1-18:1-19:1)	C58 H106 O6	915.82	17.854	TAG	No results	Invalid mass	1.46503e+07	1.81388e+07	1.27171e+07	9.28342e+06	1.63706e+07	2.73592e+07	1.14426e+07	1.20257e+07	1.9942e+07	4.68424e+06	1.00894e+07	9.34483e+06	1.13622e+07	1.62245e+07	1.41368e+07
Com_6322_pos	5-Methoxy-3-[2-(2-methoxyphenyl)ethyl]-2-methylphenol	C17 H20 O3	272.141	16.271	-	Full match	No results	3.42411e+06	4.26237e+06	3.58721e+06	1.0587e+07	4.72369e+06	1.00027e+07	4.17888e+06	5.66641e+06	5.09068e+06	7.00582e+06	4.95639e+06	9.06827e+06	7.6679e+06	5.38338e+06	7.41861e+06
Com_165_pos	TG(16:1(9Z)/16:1(9Z)/18:1(9Z))[iso3]	C53 H96 O6	828.721	17.241	TAG	Full match	No results	3.44786e+09	2.26105e+09	1.60522e+09	2.11837e+09	2.9872e+09	2.80304e+09	1.9599e+09	4.94877e+09	3.75689e+09	2.13199e+09	3.01693e+09	2.86879e+09	4.82474e+09	3.94198e+09	3.6856e+09
Com_8136_pos	calicoferol E	C27 H42 O2	398.319	1.701	-	Full match	No results	2.76677e+06	2.74957e+06	1.83805e+06	2.75568e+06	2.78303e+06	1.64425e+06	3.18254e+06	3.51125e+06	1.74233e+06	2.86811e+06	5.24099e+06	3.78573e+06	2.57439e+06	2.71769e+06	2.71938e+06
Com_9173_pos	DIGITOGENIN	C27 H44 O5	448.32	1.177	-	Full match	No results	1.12018e+06	744602	841908	625008	696047	571373	614472	752497	494965	744870	875983	854324	586165	864075	615959
Com_5753_pos	persin	C23 H40 O4	380.291	7.78	FA	Full match	No results	5.67761e+06	9.94366e+06	8.55102e+06	5.45034e+06	7.04554e+06	5.78378e+06	8.84413e+06	5.6919e+06	8.32624e+06	5.65983e+06	9.51663e+06	1.14466e+07	7.1137e+06	6.89232e+06	7.6047e+06
Com_9163_pos	Synaptamide	C24 H37 N O2	371.282	3.119	-	Full match	No results	876186	843243	992041	736578	749947	840372	809171	874914	628620	1.21115e+06	1.01575e+06	1.21052e+06	672355	861439	712904
Com_8284_pos	C18-Carnitine	C25 H49 N O4	427.366	4.576	-	Full match	No results	3.32268e+06	2.49759e+06	1.25777e+06	1.54627e+06	802668	2.23277e+06	2.76701e+06	1.40729e+06	1.12205e+06	2.39715e+06	826915	2.86316e+06	1.51754e+06	2.12508e+06	1.67779e+06
Com_4366_pos	ACar 24:1	C31 H60 N O4	509.445	8.479	ACar	No results	Invalid mass	2.03833e+07	9.35087e+06	8.99001e+06	1.01053e+07	5.23811e+06	1.51667e+07	1.34729e+07	1.28701e+07	1.21682e+07	6.19145e+06	4.03108e+06	7.10553e+06	8.74236e+06	1.07614e+07	9.72334e+06
Com_4444_pos	Methyl (5beta,7beta)-7-hydroxy-3-oxocholan-24-oate	C25 H40 O4	404.293	4.152	-	Full match	No results	974431	814589	1.12073e+06	1.48462e+06	2.06771e+06	1.23945e+06	1.51e+06	2.3992e+07	1.48191e+06	1.11274e+06	1.29503e+06	1.15818e+06	1.04551e+06	1.33187e+06	1.27759e+06
Com_4223_pos	MFCD09743630	C29 H52 O2	432.396	10.771	-	Full match	No results	2.06158e+07	9.98794e+06	2.37784e+07	1.03307e+07	7.22416e+06	1.1818e+07	1.65826e+07	2.67451e+07	1.45623e+07	1.01436e+07	1.494e+07	1.34019e+07	1.34997e+07	1.76884e+07	1.13407e+07
Com_1580_pos	PC (22:5e/16:1)	C46 H82 N O7 P	791.577	12.509	PC	No results	Invalid mass	8.95129e+07	8.94262e+07	8.43327e+07	8.09764e+07	8.53429e+07	7.92533e+07	1.00533e+08	8.06419e+07	8.22644e+07	1.08753e+08	1.19967e+08	1.49704e+08	9.42828e+07	8.82693e+07	8.4315e+07
Com_3224_pos	TAG (18:1-22:3-22:4)	C65 H110 O6	1003.85	17.671	TAG	No results	Invalid mass	2.37291e+07	1.82425e+07	1.76847e+07	2.52791e+07	1.98327e+07	3.12702e+07	3.01179e+07	2.87402e+07	3.83179e+07	3.79032e+07	1.55324e+07	3.73144e+07	3.5279e+07	2.42438e+07	2.68149e+07
Com_7533_pos	Menaquinone 9	C56 H80 O2	784.613	15.396	-	Full match	No results	2.57793e+06	2.84101e+06	3.04268e+06	4.27456e+06	3.71381e+06	4.37455e+06	4.47829e+06	2.59885e+06	2.6733e+06	4.51512e+06	3.74083e+06	3.51041e+06	4.56878e+06	3.8599e+06	2.91773e+06
Com_7656_pos	illudin S	C15 H20 O4	264.136	16.272	-	Full match	No results	1.45001e+06	1.91867e+06	1.60055e+06	3.73989e+06	1.94035e+06	4.85245e+06	2.17837e+06	1.89588e+06	1.82964e+06	2.96602e+06	2.18142e+06	4.89996e+06	3.54563e+06	2.13534e+06	1.96527e+06
Com_217_pos	DAG (17:1/18:2)	C38 H68 O5	621.533	13.249	DAG	No results	Invalid mass	4.01318e+08	2.83693e+09	2.22476e+09	2.53092e+09	2.71825e+09	2.75954e+09	2.8296e+09	1.93648e+09	4.14332e+09	2.36751e+09	2.18532e+09	1.85062e+09	2.31489e+09	2.24086e+09	2.34684e+09
Com_8333_pos	(7E,11E)-7,11-Tetradecadiene-5,9-diynoic acid	C14 H16 O2	216.115	1.318	-	Full match	No results	1.78481e+06	1.58334e+06	2.37838e+06	1.89098e+06	1.67144e+06	1.93363e+06	2.3616e+06	1.78909e+06	1.57979e+06	2.29171e+06	2.28135e+06	3.31678e+06	2.14955e+06	2.02129e+06	1.71234e+06
Com_2613_pos	TAG (17:0-18:1-22:4)	C60 H106 O6	939.826	17.851	TAG	No results	Invalid mass	3.71525e+07	2.63748e+07	1.95381e+07	4.1314e+07	3.64522e+07	3.12978e+07	2.80127e+07	4.71414e+07	3.86049e+07	1.55517e+07	7.3147e+06	2.36632e+07	5.28257e+07	3.62046e+07	3.35501e+07
Com_1928_pos	(+)-8'-hydroxyabscisic acid	C15 H20 O5	280.131	1.315	-	Full match	No results	5.34518e+07	4.83837e+07	7.55007e+07	4.70749e+07	5.39896e+07	5.45856e+07	7.05708e+07	4.64281e+07	4.18347e+07	5.16232e+07	7.30976e+07	1.04437e+08	4.95663e+07	5.59316e+07	5.23381e+07
Com_6573_pos	(2E)-2-Dodecenal	C12 H22 O	182.167	1.197	-	Full match	No results	4.91503e+06	4.47113e+06	1.09882e+07	4.81254e+06	4.02305e+06	2.6032e+06	1.22442e+07	6.11509e+06	3.56722e+06	6.27696e+06	4.28031e+06	4.55677e+06	5.45525e+06	5.16269e+06	4.50635e+06
Com_2247_pos	PC(o-20:0/18:3(6Z,9Z,12Z))	C46 H88 N O7 P	797.632	16.277	PC	Full match	No results	2.64113e+07	2.80696e+07	1.26675e+07	7.09216e+07	4.53163e+07	7.30154e+07	2.39206e+07	5.3519e+07	3.74941e+07	4.98002e+07	2.67403e+07	7.89441e+07	5.8808e+07	4.25261e+07	3.91002e+07
Com_1620_pos	TAG (16:0-22:6-22:6)	C63 H98 O6	967.763	16.764	TAG	No results	Invalid mass	3.48278e+07	3.50184e+07	8.08826e+06	2.39246e+07	2.29793e+07	4.61744e+07	1.61035e+07	2.55918e+07	4.60591e+07	1.56859e+08	1.81967e+07	1.16861e+08	7.9281e+07	5.76785e+07	4.70253e+07
Com_5304_pos	5,8,11-Dodecatriynoic acid	C12 H12 O2	188.084	16.271	-	Full match	No results	4.37966e+06	6.1008e+06	4.26676e+06	1.18004e+07	5.68214e+06	1.38255e+07	5.14331e+06	7.2158e+06	6.40236e+06	8.38605e+06	3.79711e+06	1.39685e+07	9.17708e+06	7.98465e+06	8.13791e+06
Com_5140_pos	ACar 20:3	C27 H48 N O4	449.351	2.596	ACar	No results	Invalid mass	1.13627e+07	1.96737e+06	1.1645e+07	5.05245e+06	3.54557e+06	3.70407e+06	9.2958e+06	1.76927e+07	5.90844e+06	1.48706e+07	1.77445e+07	1.44894e+07	7.96292e+06	1.10219e+07	9.3713e+06
Com_233_pos	Amide C18	C18 H37 N O	283.287	7.376	-	Full match	No results	1.09502e+09	2.19032e+09	2.71263e+09	1.27575e+09	1.63962e+09	1.83991e+09	1.85752e+09	1.96139e+09	1.14514e+09	1.32762e+09	1.89873e+09	3.85414e+09	1.62106e+09	1.75667e+09	1.78838e+09
Com_4402_pos	TAG (14:0-18:2-18:3)	C53 H92 O6	846.671	16.684	TAG	No match	Invalid mass	4.75151e+06	2.00675e+07	2.34182e+06	7.06221e+06	4.19673e+06	9.1019e+06	6.50583e+06	1.47719e+07	6.68277e+06	2.12926e+07	1.65644e+07	6.99643e+06	1.83073e+07	1.46807e+07	1.37163e+07
Com_5780_pos	ACar 22:0	C29 H58 N O4	483.429	8.574	ACar	No match	Invalid mass	1.09035e+07	6.57546e+06	4.8448e+06	6.30828e+06	3.93894e+06	7.84291e+06	7.57322e+06	5.50811e+06	8.03446e+06	4.00645e+06	2.99087e+06	5.34104e+06	5.78017e+06	7.07303e+06	6.91531e+06
Com_820_pos	PC (20:0/20:4)	C48 H88 N O8 P	837.614	12.974	PC	No results	Invalid mass	3.06052e+08	4.41168e+08	5.29944e+08	3.95149e+08	6.24378e+08	4.72696e+08	4.59228e+08	5.14578e+08	3.23812e+08	4.18533e+08	5.72175e+08	9.8239e+07	3.72917e+08	3.72558e+08	3.93645e+08
Com_3229_pos	N-tetradecanoyl-L-Homoserine Lactone	C18 H33 N O3	311.246	1.22	-	Full match	No results	1.00853e+07	1.64983e+07	1.81373e+07	1.60455e+07	1.36403e+07	1.88432e+07	1.64202e+07	1.54032e+07	1.21977e+07	1.76508e+07	3.34446e+07	3.99368e+07	1.66956e+07	1.80828e+07	1.46277e+07
Com_8995_pos	3β-Androstanediol	C19 H32 O2	292.24	2.902	-	Full match	No results	915757	885498	1.30245e+06	949628	1.17039e+06	1.03883e+06	1.34656e+06	940010	1.03591e+06	1.26487e+06	1.61448e+06	1.7784e+06	1.0293e+06	1.06977e+06	880429
Com_5851_pos	1-Cyano-2-methyl-2-propen-1-yl (11Z,14Z)-11,14-icosadienoate	C25 H41 N O2	387.314	1.78	-	Full match	No results	3.44429e+06	1.26398e+07	1.21711e+06	2.19026e+06	955073	2.00227e+06	1.68835e+06	1.15266e+06	2.73708e+06	4.71157e+06	2.40156e+06	4.32245e+06	2.52916e+06	3.20583e+06	3.00433e+06
Com_4380_pos	(2E,4E,6E,8E)-4,6,8-Trimethyl-2,4,6,8-undecatetraene	C14 H22	190.172	5.434	-	Full match	No results	3.77617e+06	1.23147e+07	9.18985e+06	6.92581e+06	6.0446e+06	9.19439e+06	1.03347e+07	7.99972e+06	5.44271e+06	6.08523e+06	1.11967e+07	2.0982e+07	6.72505e+06	8.28254e+06	8.44563e+06
Com_2942_pos	ACar 20:1	C27 H52 N O4	453.382	5.152	ACar	No match	Invalid mass	4.63412e+07	9.31045e+06	1.64206e+07	1.04462e+07	8.75812e+06	1.75242e+07	1.77271e+07	1.40661e+07	2.32486e+07	6.94406e+06	4.4473e+06	9.36736e+06	1.42708e+07	1.22114e+07	1.34276e+07
Com_1260_pos	5-(1-oxopropan-2-yl)isolongifol-5-ene	C18 H28 O	260.214	1.537	-	Full match	No results	5.50132e+07	1.00845e+08	1.00099e+08	7.97621e+07	6.89616e+07	1.07808e+08	8.71053e+07	9.2469e+07	7.17146e+07	9.04421e+07	1.61909e+08	2.32306e+08	9.35341e+07	9.9254e+07	7.45766e+07
Com_619_pos	TAG (16:0-18:1-20:2)	C57 H104 O6	906.763	17.888	TAG	No match	Invalid mass	6.03713e+08	6.42931e+08	4.3816e+07	4.25209e+08	7.40934e+08	6.89226e+08	6.66526e+08	6.68349e+08	6.00208e+08	4.85977e+08	2.49256e+08	5.05237e+08	4.59796e+08	8.59267e+08	7.45857e+08
Com_6656_pos	(9Z,11R,12Z,15Z)-11-(Pentadecanoyloxy)-9,12,15-octadecatrienoic acid	C33 H58 O4	518.433	16.858	-	Full match	No results	4.17958e+06	4.76853e+06	1.42222e+06	2.48327e+06	2.80933e+06	3.73638e+06	2.33967e+06	2.86436e+06	3.42954e+06	3.26452e+06	2.92798e+06	1.39637e+06	6.92825e+06	3.96765e+06	3.99289e+06
Com_5810_pos	ACar 17:1	C24 H46 N O4	411.335	2.472	ACar	No match	Invalid mass	3.90798e+06	954119	1.44065e+07	1.51318e+06	916737	1.94031e+06	6.77814e+06	1.3103e+07	3.07026e+06	4.47219e+06	1.02627e+07	7.97789e+06	4.67158e+06	5.52712e+06	5.05247e+06
Com_7352_pos	(+)-Ophiobolin A	C25 H36 O4	400.261	1.273	-	Full match	No results	5.41201e+06	2.44057e+06	880356	1.19159e+06	3.39563e+06	953735	1.61599e+06	3.60215e+06	1.06728e+06	1.56511e+06	5.20562e+06	2.1569e+06	1.5531e+06	1.98089e+06	2.46285e+06
Com_7987_pos	ecalcidene	C29 H45 N O3	455.34	1.031	-	Full match	No results	3.98528e+06	2.82477e+06	2.56615e+06	2.19625e+06	2.24686e+06	1.57481e+06	1.94343e+06	3.46759e+06	2.92847e+06	4.24014e+06	4.31122e+06	3.60352e+06	1.71861e+06	3.10173e+06	2.04954e+06
Com_919_pos	TAG (18:2-22:4-22:5)	C65 H104 O6	997.809	16.796	TAG	No results	Invalid mass	9.60117e+07	1.06381e+08	4.01832e+07	1.20003e+08	8.14005e+07	1.6257e+08	7.44839e+07	1.12077e+08	2.61634e+08	4.05724e+08	7.942e+07	4.09113e+08	2.25697e+08	1.86712e+08	1.27566e+08
Com_7626_pos	DAG (18:1/22:3)	C43 H76 O5	689.593	14.915	DAG	No results	Invalid mass	4.77719e+06	2.75009e+06	2.87962e+06	2.73052e+06	4.19193e+06	3.32142e+06	3.31829e+06	5.43995e+06	3.87696e+06	1.53835e+06	1.59986e+06	2.08395e+06	4.27412e+06	3.52429e+06	2.87025e+06
Com_1979_pos	DAG (18:0/18:1)	C39 H74 O5	639.58	15.36	DAG	No match	Invalid mass	7.32656e+07	4.04289e+07	9.09062e+07	6.54299e+07	5.0485e+07	6.04766e+07	6.42378e+07	6.6325e+07	6.01312e+07	2.91277e+07	4.0069e+07	4.21282e+07	8.65816e+07	5.046e+07	4.94769e+07
Com_3156_pos	TAG (15:0-16:0-18:1)	C52 H98 O6	840.719	17.727	TAG	No match	Invalid mass	2.34751e+07	1.21498e+07	2.72153e+07	1.47921e+07	1.43679e+07	1.11854e+07	2.50257e+07	3.40106e+07	1.97613e+07	1.24901e+07	6.05989e+07	1.71542e+07	3.24353e+07	2.36742e+07	2.48075e+07
Com_2281_pos	TAG (17:1-18:1-18:2)	C56 H100 O6	890.734	17.435	TAG	No match	Invalid mass	5.3724e+07	4.50576e+07	3.89646e+07	3.93579e+07	3.08802e+07	4.40121e+07	3.84735e+07	6.97875e+07	3.67184e+07	8.35595e+07	4.97845e+07	6.09708e+07	5.36077e+07	6.47393e+07	6.81889e+07
Com_755_pos	TAG (16:0-18:2-18:4)	C55 H94 O6	867.732	16.786	TAG	No results	Invalid mass	1.72239e+08	4.17313e+08	4.79247e+07	2.10871e+08	1.68121e+08	2.77454e+08	1.57831e+08	2.36985e+08	3.62705e+08	3.18315e+08	1.03495e+08	2.69852e+08	5.02773e+08	3.89043e+08	3.56443e+08
Com_1513_pos	C14-Dihydroceramide	C32 H65 N O3	511.497	10.11	-	Full match	No results	2.41119e+07	6.55035e+07	6.22642e+07	4.82477e+07	7.15776e+07	8.31003e+07	8.31233e+07	5.73182e+07	6.24507e+07	6.28782e+07	6.13358e+07	1.61191e+08	5.84189e+07	6.58276e+07	6.54092e+07
Com_9107_pos	(2E)-methyl 2-hexenoate	C7 H12 O2	128.084	1.184	-	Full match	No results	624057	683665	991848	835860	1.04475e+06	1.62041e+06	1.16772e+06	1.10457e+06	702690	1.45786e+06	700535	1.41004e+06	721284	717752	649773
Com_5892_pos	TAG (18:0-18:0-22:4)	C61 H110 O6	960.804	17.991	TAG	No results	Invalid mass	5.20012e+06	2.58127e+06	4.44898e+06	4.65311e+06	4.22692e+06	5.70425e+06	4.04228e+06	7.17385e+06	6.36889e+06	2.858e+06	1.07781e+06	3.08294e+06	9.47757e+06	5.70217e+06	5.0758e+06
Com_7149_pos	5,4',5'-Trihydroxy-3,6,7,8-Tetramethoxyflavone	C19 H18 O9	390.095	0.972	-	Full match	No results	1.63002e+06	1.45653e+06	2.31161e+06	3.56641e+06	2.48981e+06	1.61095e+06	3.35943e+06	5.51007e+06	3.13359e+06	5.05775e+06	5.88649e+06	6.18333e+06	3.48096e+06	2.73039e+06	2.84164e+06
Com_5131_pos	Falecalcitriol	C27 H38 F6 O3	524.271	2.319	-	Full match	No results	1.45356e+07	6.2712e+06	9.0169e+06	1.08042e+07	1.11754e+07	1.04464e+07	6.72235e+06	1.06937e+07	9.70188e+06	1.01359e+07	1.25518e+07	8.90289e+06	8.6648e+06	1.16573e+07	9.68475e+06
Com_25_pos	TAG (16:0-18:1-18:1)	C55 H102 O6	875.795	17.847	TAG	No results	Invalid mass	3.70914e+10	1.85951e+10	2.27421e+10	2.39779e+10	2.10394e+10	1.93739e+10	2.33609e+10	3.49318e+10	3.61134e+10	5.39725e+09	7.45813e+09	8.61524e+09	1.61879e+10	3.13165e+10	2.96954e+10
Com_5670_pos	Lauramide	C12 H25 N O	199.194	1.89	-	Full match	No results	6.2449e+06	7.96379e+06	9.44325e+06	6.07944e+06	6.11002e+06	4.99098e+06	7.517e+06	5.35983e+06	4.81905e+06	8.64055e+06	1.00956e+07	1.18069e+07	6.76053e+06	7.63576e+06	6.01263e+06
Com_3577_pos	(3R)-3,4-Nonadiene-6,8-diyn-1-ol	C9 H8 O	132.057	1.313	-	Full match	No results	1.65307e+07	1.5492e+07	2.3187e+07	1.73773e+07	1.7804e+07	1.97407e+07	2.41031e+07	1.54867e+07	1.33795e+07	1.46709e+07	2.30412e+07	3.19773e+07	1.56177e+07	1.70526e+07	1.80291e+07
Com_7217_pos	Butyryl-L-homoserine lactone	C8 H13 N O3	171.09	1.028	-	Full match	No results	1.52484e+06	2.9109e+06	1.5965e+06	2.07187e+06	1.56611e+06	1.97537e+06	2.32565e+06	3.13858e+06	1.69953e+06	3.68522e+06	3.14649e+06	5.99441e+06	2.04219e+06	3.02259e+06	2.06971e+06
Com_1529_pos	1-hexadecanoyl-2-(13Z-docosenoyl)-sn-glycero-3-phosphoethanolamine	C43 H84 N O8 P	773.592	13.082	PE	Full match	No results	1.26732e+08	1.50769e+08	1.40642e+08	1.03318e+08	1.18419e+08	1.47978e+08	1.94118e+08	4.07754e+07	6.30645e+07	1.74979e+08	1.00028e+08	8.93916e+07	1.15342e+08	9.30932e+07	1.17871e+08
Com_3500_pos	PC (20:5e/22:6)	C50 H80 N O7 P	837.552	8.721	PC	No match	Invalid mass	2.12842e+07	1.59426e+07	1.90145e+07	2.34751e+07	1.98635e+07	3.14707e+07	2.06049e+07	3.32317e+07	2.86757e+07	1.80256e+07	1.12137e+07	3.36628e+07	1.44111e+07	1.52058e+07	1.59273e+07
Com_3989_pos	(17beta)-3,4,17-Trihydroxy-9,10-secoandrosta-1,3,5(10)-trien-9-one	C19 H26 O4	318.183	16.272	-	Full match	No results	7.62393e+06	7.29082e+06	5.43763e+06	2.17667e+07	1.27683e+07	2.56882e+07	9.15273e+06	1.09538e+07	8.13432e+06	1.39291e+07	8.06192e+06	2.56678e+07	1.69689e+07	1.28148e+07	1.26977e+07
Com_6867_pos	dalbergiphenol	C17 H18 O3	270.125	16.268	-	Full match	No results	2.67682e+06	3.52773e+06	1.8756e+06	5.82739e+06	3.70443e+06	7.68288e+06	3.51264e+06	3.95818e+06	2.95492e+06	5.12265e+06	2.67042e+06	7.05808e+06	4.46652e+06	4.54701e+06	4.12426e+06
Com_6824_pos	TAG (18:1-18:2-22:1)	C61 H110 O6	960.812	18.157	TAG	No match	Invalid mass	4.15963e+06	3.22624e+06	2.04421e+06	3.32837e+06	2.57778e+06	7.63396e+06	2.86869e+06	4.52741e+06	2.82322e+06	2.00266e+06	553506	2.97535e+06	6.36144e+06	4.38455e+06	4.18594e+06
Com_4590_pos	PG(18:1(9Z)/22:6(4Z,7Z,10Z,13Z,16Z,19Z))	C46 H77 O10 P	820.527	10.034	PG	Full match	No results	1.84285e+07	1.51626e+07	1.03745e+07	1.52826e+07	1.57306e+07	1.59045e+07	9.65391e+06	9.12794e+06	1.40579e+07	6.30295e+06	1.02524e+07	9.47163e+06	1.2611e+07	1.50441e+07	7.02969e+06
Com_7025_pos	soladulcidine	C27 H45 N O2	415.345	1.055	-	Full match	No results	6.08571e+06	4.58796e+06	6.01311e+06	5.38925e+06	6.33644e+06	6.10635e+06	5.19684e+06	5.9814e+06	6.17644e+06	5.83502e+06	5.7845e+06	5.83247e+06	5.74009e+06	5.25766e+06	4.31356e+06
Com_4170_pos	ACar 14:1	C21 H40 N O4	369.288	1.507	ACar	No match	Invalid mass	2.25077e+07	5.69417e+06	1.2232e+07	5.4187e+06	1.95265e+06	5.06669e+06	1.04721e+07	1.1e+07	1.18154e+07	1.17475e+07	9.92544e+06	5.15454e+06	1.02939e+07	1.04663e+07	6.50627e+06
Com_5844_pos	BMP (22:5/22:6)	C50 H77 O10 P	885.553	9.542	BMP	No results	Invalid mass	1.05806e+07	1.5352e+06	8.26872e+06	3.60268e+06	5.23045e+06	3.48406e+06	5.5281e+06	6.63222e+06	7.56538e+06	1.02835e+06	2.23456e+06	3.30092e+06	4.225e+06	6.86287e+06	3.66075e+06
Com_1225_pos	sphinganine	C18 H39 N O2	301.298	1.695	-	Full match	No results	7.59436e+07	1.16478e+08	1.38183e+08	9.10604e+07	9.15672e+07	8.70339e+07	1.28151e+08	1.00206e+08	1.00613e+08	1.00837e+08	1.38857e+08	2.49224e+08	1.18287e+08	1.24202e+08	1.08714e+08
Com_4125_pos	Myristamide	C14 H29 N O	227.225	2.935	FA	Full match	No results	8.71369e+06	1.57852e+07	1.72542e+07	9.25855e+06	1.15079e+07	1.12317e+07	1.33236e+07	1.15517e+07	7.66429e+06	1.20597e+07	1.6501e+07	2.39473e+07	1.17648e+07	1.3038e+07	1.17062e+07
Com_3863_pos	TAG (18:2-18:3-20:5)	C59 H94 O6	920.687	16.219	TAG	No match	Invalid mass	1.37131e+06	8.69054e+06	731997	4.39658e+06	2.51868e+06	5.60047e+06	1.7495e+06	1.33876e+06	1.02623e+06	2.9901e+07	5.84567e+06	9.7425e+06	8.20236e+06	5.19857e+06	4.94651e+06
Com_368_pos	1-Oleoyl-rac-glycerol	C21 H40 O4	356.292	13.862	-	Full match	No results	1.59954e+09	1.45178e+09	1.50839e+09	1.49899e+09	1.53412e+09	1.32979e+09	1.3479e+09	1.38398e+09	1.32491e+09	1.39628e+09	9.03554e+08	1.17937e+09	1.70924e+09	1.39183e+09	1.26563e+09
Com_5682_pos	(3E,5E,7E,9E)-3,5,7,9,11-Dodecapentaenoic acid	C12 H14 O2	190.099	16.255	-	Full match	No results	2.73702e+06	2.5075e+06	2.28775e+06	1.09771e+07	4.52918e+06	9.76035e+06	3.67477e+06	5.79911e+06	3.63683e+06	4.27735e+06	3.79066e+06	1.17785e+07	6.52202e+06	4.83399e+06	6.5613e+06
Com_560_pos	TAG (17:0-18:1-18:2)	C56 H102 O6	887.795	17.723	TAG	No results	Invalid mass	6.69206e+08	2.82916e+08	1.92538e+08	3.15376e+08	4.21515e+08	2.86053e+08	3.17471e+08	5.19455e+08	6.94911e+08	2.11409e+08	1.23314e+08	2.75742e+08	8.32152e+08	5.89652e+08	6.43391e+08
Com_8518_pos	capsaicin	C18 H27 N O3	305.199	1.403	FA	Full match	No results	2.81503e+06	1.32212e+06	808289	512830	967001	893213	949026	1.16996e+06	2.4973e+06	1.14266e+06	1.2601e+06	460515	1.22851e+06	1.36325e+06	1.31537e+06
Com_1351_pos	TAG (16:0-17:0-18:2)	C54 H100 O6	866.734	17.702	TAG	No match	Invalid mass	1.16788e+08	8.98937e+07	1.29041e+08	7.8444e+07	9.68707e+07	6.43064e+07	1.35912e+08	1.69373e+08	1.36074e+08	4.83116e+07	1.78522e+08	1.03133e+08	1.74829e+08	1.31258e+08	1.30979e+08
Com_2667_pos	DAG (18:1/20:1)	C41 H76 O5	665.595	15.298	DAG	No results	Invalid mass	4.1645e+07	2.3486e+07	4.24086e+07	2.97644e+07	2.55355e+07	2.55105e+07	2.83141e+07	4.09792e+07	3.33554e+07	2.12365e+07	2.08964e+07	2.17069e+07	5.07315e+07	3.33672e+07	2.62048e+07
Com_781_pos	PC (22:6e/16:4)	C46 H74 N O7 P	783.506	10.876	PC	No match	Invalid mass	3.41252e+08	3.56272e+08	4.6258e+08	3.38165e+08	3.68761e+08	4.68111e+08	2.74978e+08	3.96514e+08	4.94562e+08	5.13178e+08	4.12998e+08	5.32242e+08	4.69407e+08	3.98199e+08	5.10842e+08
Com_5974_pos	6-Hydroxy-7,8-tetradecadiene-10,12-diynoic acid	C14 H16 O3	232.11	16.267	-	Full match	No results	3.32105e+06	4.12359e+06	3.44623e+06	7.90815e+06	5.09039e+06	9.92578e+06	2.80579e+06	6.03296e+06	3.9874e+06	5.62534e+06	2.99093e+06	1.0418e+07	7.73097e+06	5.07239e+06	5.00602e+06
Com_1357_pos	PC (14:0e/24:4)	C46 H86 N O7 P	795.607	12.472	PC	No results	Invalid mass	1.89263e+08	8.50834e+07	8.00663e+07	1.07543e+08	9.93699e+07	8.569e+07	1.01589e+08	5.8895e+07	9.61276e+07	3.28436e+07	8.75939e+07	8.69872e+07	1.11185e+08	8.4991e+07	8.64651e+07
Com_9168_pos	(8Z,11Z,14Z,17Z,20Z,23Z)-hexacosahexaenoic acid	C26 H40 O2	384.304	1.868	-	Full match	No results	1.13212e+06	684160	805203	196001	774468	663071	959977	393496	775532	284684	308443	417490	508467	686973	484834
Com_5675_pos	(11Z)-eicoseneoylcarnitine	C27 H51 N O4	453.381	7.512	FA	Full match	No results	7.46735e+06	6.18763e+06	3.98327e+06	9.02225e+06	6.43979e+06	1.44102e+07	6.58354e+06	8.29044e+06	6.82302e+06	1.08156e+07	7.08736e+06	1.03723e+07	7.18808e+06	9.17913e+06	5.85556e+06
Com_5121_pos	Geranyl isovalerate	C15 H26 O2	238.193	1.412	-	Full match	No results	9.42505e+06	7.50628e+06	2.14113e+07	7.75719e+06	5.71596e+06	5.09956e+06	2.21655e+07	8.74258e+06	6.96888e+06	1.02244e+07	6.53611e+06	9.89071e+06	1.01867e+07	9.26399e+06	7.63201e+06
Com_6674_pos	(2E,8Z)-2,8-Undecadiene-4,6-diynoic acid	C11 H10 O2	174.068	16.263	-	Full match	No results	1.80977e+06	2.64894e+06	2.16788e+06	5.84331e+06	3.22873e+06	6.88339e+06	2.80382e+06	4.11947e+06	3.31703e+06	4.64402e+06	2.82039e+06	7.83009e+06	3.96011e+06	3.12068e+06	3.80425e+06
Com_2070_pos	TAG (18:1-20:4-22:6)	C63 H100 O6	974.734	16.901	TAG	No match	Invalid mass	2.1516e+07	2.78576e+07	8.39192e+06	3.01025e+07	2.98281e+07	4.29219e+07	8.36479e+06	3.18591e+07	2.89468e+07	9.99717e+07	3.82086e+07	5.97324e+07	5.46124e+07	3.71837e+07	3.30025e+07
Com_8961_pos	LysoPC(22:5(7Z,10Z,13Z,16Z,19Z))	C30 H52 N O7 P	569.349	4.98	PC	Full match	No results	907012	334466	708431	764027	691002	825850	626836	883322	628577	2.03814e+06	615912	1.03268e+06	717010	622521	791292
Com_1274_pos	TAG (18:1-18:2-19:2)	C58 H102 O6	911.793	17.528	TAG	No results	Invalid mass	1.1587e+08	1.28017e+08	8.14147e+07	1.17923e+08	1.42691e+08	1.54383e+08	1.55463e+08	1.85813e+08	1.51682e+08	1.24972e+08	1.75659e+07	1.59593e+08	1.9966e+08	2.11777e+08	1.28121e+08
Com_7545_pos	3-[(6-Oxodecanoyl)oxy]-4-(trimethylammonio)butanoate	C17 H31 N O5	329.22	1.013	-	Full match	No results	4.38788e+06	2.687e+06	5.38139e+06	1.99529e+06	1.64025e+06	1.92448e+06	4.2179e+06	4.60649e+06	3.80535e+06	5.65921e+06	4.3487e+06	3.72193e+06	2.61385e+06	3.59584e+06	3.97133e+06
Com_6812_pos	TAG (18:2-18:2-21:5)	C60 H98 O6	936.719	16.71	TAG	No match	Invalid mass	127836	261246	150498	178965	115949	128759	153634	115603	149909	7.97812e+06	288439	982213	569189	271056	527217
Com_6972_pos	beta-D-mannosyl C32-phosphomycoketide	C38 H77 O9 P	708.533	5.82	-	Full match	No results	3.19069e+06	1.68969e+06	1.50573e+06	2.27123e+06	2.44409e+06	1.33167e+06	1.47713e+06	5.00987e+06	5.13168e+06	2.19265e+06	1.53435e+06	6.72067e+06	2.86973e+06	2.76654e+06	2.9127e+06
Com_689_pos	1-Stearoyl-2-oleoyl-sn-glycerol	C39 H74 O5	622.554	15.358	-	Full match	No results	5.01024e+08	2.96033e+08	7.31607e+08	4.26927e+08	3.62704e+08	3.8781e+08	5.10913e+08	5.25657e+08	4.22313e+08	2.51663e+08	3.31754e+08	3.19188e+08	5.76877e+08	4.69414e+08	3.77319e+08
Com_380_pos	ACar 18:1	C25 H48 N O4	425.35	3.153	ACar	No match	Invalid mass	1.02358e+09	1.87804e+08	2.57048e+09	4.42874e+08	2.78637e+08	4.5078e+08	1.32909e+09	1.80649e+09	6.57294e+08	6.7791e+08	6.57826e+08	6.69003e+08	7.66631e+08	7.81232e+08	7.82061e+08
Com_542_pos	TAG (16:0-17:1-18:1)	C54 H100 O6	861.779	17.685	TAG	No results	Invalid mass	6.90605e+08	3.45165e+08	4.01983e+08	4.43911e+08	3.53073e+08	2.94967e+08	4.01115e+08	8.11333e+08	8.39757e+08	1.6657e+08	3.23061e+08	2.4124e+08	8.95341e+08	6.65356e+08	6.32146e+08
Com_8110_pos	1-octadecanoyl-sn-glycero-3-phospho-(1'-sn-glycerol)	C24 H49 O9 P	512.312	1.102	PG	Full match	No results	3.37865e+06	1.39098e+06	3.81231e+06	1.56822e+06	2.16052e+06	1.6422e+06	2.191e+06	903241	3.88749e+06	1.2969e+06	2.78617e+06	2.51732e+06	2.97363e+06	2.92659e+06	1.81664e+06
Com_7135_pos	PC (22:6e/22:6)	C52 H82 N O7 P	863.565	8.702	PC	No match	Invalid mass	4.26556e+06	2.80847e+06	3.64115e+06	1.5993e+06	2.45062e+06	4.34817e+06	3.53353e+06	5.04507e+06	3.88476e+06	2.85604e+06	2.17964e+06	6.21666e+06	2.84381e+06	3.43113e+06	3.75067e+06
Com_3619_pos	DAG (18:2/20:3)	C41 H70 O5	659.547	13.186	DAG	No results	Invalid mass	2.11686e+07	1.78514e+07	9.98085e+06	1.86244e+07	1.86679e+07	1.60454e+07	1.16882e+07	1.87335e+07	1.77759e+07	3.41453e+07	1.34208e+07	2.57771e+07	1.58246e+07	1.88775e+07	2.04287e+07
Com_1723_pos	ACar 16:1	C23 H44 N O4	397.319	2.027	ACar	No match	Invalid mass	6.188e+07	1.30365e+07	1.48694e+08	2.16491e+07	9.1668e+06	1.80613e+07	6.43178e+07	1.49404e+08	3.80352e+07	6.13368e+07	1.16852e+08	5.90625e+07	6.04486e+07	6.31626e+07	5.16761e+07
Com_7867_pos	(9Z)-16-(Dimethylarsoryl)-9-hexadecenoic acid	C18 H35 As O3	374.182	0.948	-	Full match	No results	610284	1.38623e+06	716329	760106	615559	573252	2.997e+06	787832	1.31929e+06	3.25633e+06	733281	4.39173e+06	929210	1.1079e+06	1.15798e+06
Com_7591_pos	cis-4-Decenoyl carnitine	C17 H31 N O4	313.225	1.092	FA	Full match	No results	4.87613e+06	1.85886e+06	4.03745e+06	2.69645e+06	1.10234e+06	1.71153e+06	3.56838e+06	3.43756e+06	3.58207e+06	4.39825e+06	2.78236e+06	3.06016e+06	2.91241e+06	2.99625e+06	2.44176e+06
Com_1802_pos	TAG (18:1-19:1-20:1)	C60 H110 O6	943.857	18.009	TAG	No results	Invalid mass	6.1689e+07	4.54344e+07	6.34401e+07	4.20735e+07	3.80526e+07	3.97956e+07	5.50192e+07	7.2204e+07	2.48489e+07	4.16968e+07	2.77938e+07	5.11427e+07	1.02975e+08	6.50091e+07	6.54533e+07
Com_6348_pos	O-{[2,3-Bis(hexadecyloxy)propoxy](hydroxy)phosphoryl}-L-serine	C38 H78 N O8 P	707.547	12.408	-	Full match	No results	5.08168e+06	4.08573e+06	2.83209e+06	3.69823e+06	5.00982e+06	6.45278e+06	3.66522e+06	5.93467e+06	5.42669e+06	9.85939e+06	6.64031e+06	7.30974e+06	7.61944e+06	5.82689e+06	5.66678e+06
Com_4653_pos	(23Z)-32-[(9Z)-9-Octadecenoyloxy]-23-dotriacontenoic acid	C50 H94 O4	758.716	17.901	-	Full match	No results	3.1202e+06	2.55483e+06	2.58756e+06	1.35464e+07	1.00806e+07	2.93709e+06	2.71633e+06	5.5286e+06	2.75071e+06	5.23788e+06	3.11413e+06	2.00246e+06	1.64037e+07	1.14173e+07	1.10674e+07
Com_4805_pos	ACar 16:2	C23 H42 N O4	395.304	1.614	ACar	No match	Invalid mass	1.24261e+07	4.06758e+06	1.29273e+07	3.88892e+06	1.41752e+06	5.26008e+06	1.2397e+07	6.1625e+06	5.22963e+06	1.90592e+07	6.00032e+06	6.66155e+06	7.19685e+06	9.17598e+06	7.64312e+06
Com_4039_pos	DAG (18:0/22:5)	C43 H74 O5	687.581	14.64	DAG	No results	Invalid mass	1.55774e+07	1.15428e+07	1.13239e+07	1.47621e+07	1.4114e+07	1.40033e+07	1.05018e+07	2.40289e+07	1.41243e+07	1.65945e+07	1.13023e+07	1.78138e+07	2.20274e+07	1.3302e+07	1.24974e+07
Com_5460_pos	PC (20:2/21:2)	C49 H90 N O8 P	851.635	13.982	PC	No results	Invalid mass	8.94155e+06	4.98987e+06	9.24969e+06	4.6566e+06	2.73363e+06	5.57928e+06	9.84375e+06	8.59916e+06	7.57858e+06	5.37782e+06	7.06884e+06	1.30348e+07	6.62321e+06	6.61161e+06	6.96538e+06
Com_375_pos	TAG (16:0-18:2-22:5)	C59 H100 O6	926.733	17.161	TAG	No match	Invalid mass	8.32395e+08	1.07737e+09	4.84173e+08	9.87672e+08	1.24559e+09	1.22644e+09	7.80782e+08	9.98299e+08	9.68722e+08	1.66511e+09	9.57031e+08	1.45559e+09	1.65985e+09	1.07936e+09	1.04387e+09
Com_1109_pos	TAG (18:1-18:2-22:4)	C61 H104 O6	954.763	17.401	TAG	No match	Invalid mass	1.34492e+08	2.01008e+08	7.98721e+07	1.6415e+08	2.20072e+08	3.14293e+08	1.53677e+08	3.3297e+08	1.65601e+08	3.31949e+08	1.06933e+08	3.07267e+08	2.67708e+08	1.98786e+08	2.33272e+08
Com_6640_pos	N-[(2S,3R,4E,14Z)-1,3-Dihydroxy-4,14-octadecadien-2-yl]octacosanamide	C46 H89 N O3	703.685	16.558	-	Full match	No results	6.09473e+06	6.75666e+06	4.94317e+06	6.13358e+06	5.79783e+06	5.47171e+06	7.01089e+06	5.28403e+06	8.05657e+06	4.93648e+06	3.7552e+06	2.98409e+06	6.93026e+06	6.15811e+06	4.75816e+06
Com_2060_pos	DAG (14:0/18:2)	C35 H64 O5	581.501	12.602	DAG	No results	Invalid mass	8.282e+07	6.74388e+07	5.56255e+07	6.57871e+07	6.24697e+07	6.13976e+07	5.58462e+07	6.51289e+07	5.05845e+07	1.007e+08	9.65278e+07	6.98447e+07	7.89228e+07	6.07998e+07	5.69264e+07
Com_3517_pos	3-hydroxylinoleoylcarnitine	C25 H45 N O5	439.33	1.734	FA	Full match	No results	9.02583e+06	3.02019e+06	8.64164e+06	2.55216e+06	1.00159e+06	5.1543e+06	1.53987e+07	4.60267e+06	4.95844e+06	3.64544e+07	7.06408e+06	8.07153e+06	7.32638e+06	7.13978e+06	7.15267e+06
Com_6969_pos	3-[(2,6-Dimethylheptanoyl)oxy]-4-(trimethylammonio)butanoate	C16 H31 N O4	301.225	1.172	-	Full match	No results	3.99199e+06	2.95451e+06	4.14341e+06	3.73397e+06	5.15369e+06	4.76882e+06	3.38341e+06	5.43281e+06	3.19831e+06	7.38383e+06	3.41996e+06	6.65033e+06	2.93409e+06	3.65079e+06	3.08616e+06
Com_8533_pos	C22 Phytoceramide (t18:0/22:0)	C40 H81 N O4	639.615	14.7	-	Full match	No results	2.78336e+06	1.65212e+06	924681	2.63108e+06	2.97049e+06	2.9967e+06	1.30208e+06	2.00579e+06	2.1649e+06	1.73003e+06	683420	531430	1.14646e+06	1.97812e+06	1.72296e+06
Com_430_pos	lysophosphatidylserine	C24 H48 N O9 P	525.307	4.503	-	Full match	No results	2.49255e+07	2.40621e+07	2.02094e+07	2.05809e+07	1.41417e+07	1.83286e+07	2.17341e+07	1.76503e+09	2.09492e+07	2.17455e+07	1.87919e+07	3.44145e+07	2.14599e+07	1.17379e+07	1.69912e+07
Com_109_pos	TAG (18:2-18:2-22:4)	C61 H102 O6	947.792	17.029	TAG	No results	Invalid mass	4.27103e+09	3.65477e+09	9.95775e+08	2.76372e+09	2.89573e+09	4.09034e+09	2.12267e+09	2.62313e+09	3.6959e+09	1.01663e+10	3.27635e+09	6.99808e+09	5.28536e+09	3.85876e+09	3.99292e+09
Com_8785_pos	N-Stearoyl-L-phenylalanine	C27 H45 N O3	431.34	1.011	-	Full match	No results	1.15895e+06	721245	1.07481e+06	606494	1.25433e+06	1.40082e+06	878323	1.26649e+06	1.15221e+06	1.35054e+06	1.07285e+06	879291	2.04217e+06	1.70837e+06	1.26621e+06
Com_7030_pos	PC (18:3e/21:2)	C47 H86 N O7 P	769.659	15.16	PC	No results	Invalid mass	2.68613e+06	2.43315e+06	4.20714e+06	1.39431e+06	2.85702e+06	2.67803e+06	1.76836e+06	2.37246e+06	6.6115e+06	2.29498e+06	2.25475e+06	1.91224e+06	3.92938e+06	4.41488e+06	4.49511e+06
Com_2108_pos	(5R)-4-Hydroxy-5,6-dodecadiene-8,10-diynoic acid	C12 H12 O3	204.078	16.268	-	Full match	No results	2.34995e+07	3.32206e+07	1.97385e+07	7.34294e+07	4.71186e+07	8.53782e+07	2.95003e+07	5.16146e+07	4.14789e+07	4.96655e+07	2.8245e+07	8.84605e+07	5.70138e+07	4.78967e+07	5.11724e+07
Com_5029_pos	TAG (16:0-18:1-21:4)	C58 H102 O6	916.748	17.489	TAG	No match	Invalid mass	9.96336e+06	9.4993e+06	9.20187e+06	5.69718e+06	8.34938e+06	8.16634e+06	6.89939e+06	1.64691e+07	9.4158e+06	1.3247e+07	5.81355e+06	1.32454e+07	1.38814e+07	8.53608e+06	1.37797e+07
Com_6971_pos	ACar 12:0	C19 H38 N O4	343.272	1.361	ACar	No match	Invalid mass	6.47468e+06	1.68418e+06	6.05016e+06	2.65314e+06	893805	2.21869e+06	5.19565e+06	4.42592e+06	3.43545e+06	4.76506e+06	4.60475e+06	4.02744e+06	3.74496e+06	3.59717e+06	3.3404e+06
Com_3014_pos	TAG (15:0-19:1-19:2)	C56 H102 O6	887.787	17.108	TAG	No results	Invalid mass	2.85678e+07	2.09218e+07	1.15907e+07	1.73168e+07	2.3212e+07	1.86999e+07	2.21185e+07	2.86508e+07	1.95767e+07	5.02294e+07	1.95638e+07	3.02183e+07	3.61735e+07	3.00094e+07	2.79213e+07
Com_256_pos	TAG (18:1-18:2-22:6)	C61 H100 O6	945.778	17.004	TAG	No results	Invalid mass	1.01038e+09	1.39259e+09	2.54479e+08	9.84011e+08	8.66898e+08	1.68102e+09	4.57489e+08	8.5543e+08	1.45103e+09	3.76899e+09	6.11817e+08	2.4388e+09	2.46356e+09	1.76848e+09	1.44299e+09
Com_735_pos	ACar 20:4	C27 H46 N O4	447.335	2.183	ACar	No match	Invalid mass	4.70131e+08	1.14922e+08	6.73055e+08	2.70672e+08	2.10542e+08	2.69602e+08	5.85236e+08	6.99628e+08	3.73432e+08	4.92697e+08	4.33204e+08	4.79594e+08	3.75393e+08	4.13115e+08	3.67171e+08
Com_3643_pos	(2R)-1-(Octadecyloxy)-3-(phosphonooxy)-2-propanyl (9Z)-9-nonadecenoate	C40 H79 O7 P	702.558	14.59	-	Full match	No results	2.96317e+07	1.71012e+07	4.19248e+07	2.68103e+07	1.43409e+07	1.83491e+07	2.50741e+07	3.17291e+07	1.65391e+07	2.35725e+07	4.19994e+07	2.73507e+07	2.05203e+07	1.84607e+07	1.78155e+07
Com_8101_pos	(13Z,16Z)-docosadienoylcarnitine	C29 H53 N O4	479.398	5.64	-	Full match	No results	3.7101e+06	971563	1.82936e+06	1.67538e+06	1.348e+06	1.81979e+06	2.14361e+06	3.70641e+06	2.45261e+06	1.32442e+06	1.05171e+06	3.13448e+06	1.49331e+06	3.06017e+06	3.17526e+06
Com_764_pos	DAG (18:0/20:4)	C41 H72 O5	661.564	14.611	DAG	No results	Invalid mass	5.22062e+08	4.76446e+08	3.34694e+08	3.7913e+08	3.165e+08	3.58786e+08	2.94975e+08	5.09627e+08	4.48199e+08	2.82052e+08	2.20122e+08	2.78475e+08	4.94772e+08	3.77701e+08	3.28478e+08
Com_8270_pos	Cromide BEM	C24 H49 N O2	383.377	9.013	-	Full match	No results	848194	1.5101e+06	2.31182e+06	820393	1.27401e+06	938968	1.89098e+06	1.22913e+06	2.05948e+06	2.35424e+06	1.22793e+06	3.49245e+06	1.17852e+06	2.03902e+06	1.52508e+06
Com_5130_pos	TAG (17:0-18:0-18:1)	C56 H106 O6	896.782	18.336	TAG	No match	Invalid mass	6.27902e+06	1.7428e+07	2.50446e+06	7.69665e+06	4.22816e+06	5.95476e+06	4.40138e+06	8.02506e+06	7.05354e+06	4.00546e+06	5.54878e+06	4.57386e+06	1.08003e+07	1.0036e+07	6.70721e+06
Com_9068_pos	Glycyrin	C22 H22 O6	382.142	5.373	-	Full match	No results	721298	1.3095e+06	1.08624e+06	1.74233e+06	1.63484e+06	1.87977e+06	1.15012e+06	1.65097e+06	1.43841e+06	1.1184e+06	1.02188e+06	1.48441e+06	1.31598e+06	1.46731e+06	1.21734e+06
Com_6883_pos	Prostaglandin E2-d4	C20 H28 D4 O5	356.25	3.196	-	Full match	No results	6.75489e+06	2.74182e+06	2.25818e+06	2.83801e+06	617350	2.43213e+06	2.23711e+06	1.86645e+06	4.26091e+06	2.29947e+06	769190	1.43517e+06	2.3555e+06	2.65337e+06	2.49118e+06
Com_1077_pos	CL (16:0-22:5-18:2-18:2)	C83 H144 O17 P2	1492.01	16.394	CL	No results	Invalid mass	2.71501e+08	2.89265e+08	1.33998e+08	1.66809e+08	1.67862e+08	1.52339e+08	1.77896e+08	1.37396e+08	1.31568e+08	2.12866e+08	4.54656e+08	2.48488e+08	2.83648e+08	1.82642e+08	1.52166e+08
Com_3392_pos	TAG (18:1-20:1-22:4)	C63 H110 O6	979.858	17.892	TAG	No results	Invalid mass	1.70596e+07	1.33836e+07	1.20576e+07	1.71203e+07	1.69035e+07	2.36673e+07	1.55932e+07	2.1237e+07	2.55389e+07	1.41302e+07	5.56385e+06	1.60414e+07	3.1672e+07	1.98712e+07	2.14386e+07
Com_6440_pos	Chimyl Alcohol	C19 H40 O3	316.298	14.609	-	Full match	No results	3.95055e+06	5.80435e+06	4.03312e+06	4.30218e+06	4.45853e+06	4.8856e+06	7.39395e+06	6.29894e+06	8.76786e+06	4.88117e+06	3.44627e+06	4.49176e+06	3.24061e+06	4.76867e+06	3.73779e+06
Com_4955_pos	N-[(7alpha)-7-Hydroxy-3,24-dioxochol-4-en-24-yl]glycine	C26 H39 N O5	445.283	1.081	-	Full match	No results	7.93936e+06	4.6524e+06	6.15776e+06	4.71824e+06	1.07955e+07	1.85925e+06	6.56688e+06	2.69356e+06	1.65565e+07	799893	512952	709991	6.23814e+06	6.38288e+06	5.15644e+06
Com_8794_pos	Diosgenin	C27 H42 O3	414.313	1.374	-	Full match	No results	2.21336e+06	1.52035e+06	1.30933e+06	1.15303e+06	2.17655e+06	1.23953e+06	1.6478e+06	2.21349e+06	1.93515e+06	2.01928e+06	2.15396e+06	1.94835e+06	1.42893e+06	1.84981e+06	1.30898e+06
Com_392_pos	CL (14:0-22:3-18:1-18:3)	C81 H144 O17 P2	1468.01	16.557	CL	No results	Invalid mass	1.3918e+09	1.31298e+09	1.29513e+09	1.02523e+09	9.34015e+08	9.74959e+08	1.36242e+09	7.9872e+08	1.13085e+09	1.28809e+09	1.15582e+09	1.17072e+09	1.53826e+09	1.1338e+09	9.00429e+08
Com_3921_pos	1,2-di[(4Z,7Z,10Z,13Z,16Z,19Z)-docosahexaenoyl]-sn-glycero-3-phosphate	C47 H69 O8 P	792.469	10.418	PA	Full match	No results	1.63525e+07	5.96065e+06	1.55371e+07	1.82198e+07	1.95892e+07	1.76742e+07	1.93861e+07	2.59827e+07	2.681e+07	1.11885e+07	1.13098e+07	1.80606e+07	1.30248e+07	2.25905e+07	2.43341e+07
Com_9158_pos	(9Z,12Z)-N-[2-(3,4-Dihydroxyphenyl)ethyl]-9,12-octadecadienamide	C26 H41 N O3	415.309	1.767	-	Full match	No results	388741	407537	361761	593411	511984	204143	277723	80808	1.2345e+06	91107.2	345083	92264.7	424597	486171	360235
Com_4569_pos	ACar 20:2	C27 H50 N O4	451.367	3.488	ACar	No match	Invalid mass	1.86052e+07	4.13654e+06	1.22417e+07	4.40005e+06	4.582e+06	6.66675e+06	9.35847e+06	1.59619e+07	9.29906e+06	8.14509e+06	4.52903e+06	9.31012e+06	8.43672e+06	8.58129e+06	6.74551e+06
Com_2631_pos	icas17	C26 H35 N O7	473.24	1.203	-	Full match	No results	4.35415e+07	3.92584e+07	6.29318e+07	3.74431e+07	4.76515e+07	4.60589e+07	4.80099e+07	3.5978e+07	2.74717e+07	3.72744e+07	6.38041e+07	5.91216e+07	4.21674e+07	2.39696e+07	3.65525e+07
Com_732_pos	TAG (15:0-15:0-19:1)	C52 H98 O6	840.721	17.113	TAG	No match	Invalid mass	3.57252e+08	3.58699e+08	1.04603e+08	2.16725e+08	2.56729e+08	2.6734e+08	2.17511e+08	2.95973e+08	3.20673e+08	5.20884e+08	1.86044e+08	4.14449e+08	5.25343e+08	3.73173e+08	3.63785e+08
Com_5525_pos	3-hexaprenyl-4,5-dihydroxybenzoic acid	C37 H54 O4	562.402	16.272	-	Full match	No results	3.96518e+06	5.77723e+06	2.14422e+06	8.62444e+06	6.93312e+06	9.13554e+06	4.18295e+06	6.8769e+06	5.52982e+06	8.06741e+06	3.05391e+06	1.26054e+07	9.46374e+06	6.43671e+06	6.76659e+06
Com_8247_pos	3-hydroxytetradecanoylcarnitine	C21 H41 N O5	387.299	1.444	FA	Full match	No results	2.63804e+06	849013	1.79937e+06	868707	501040	1.04212e+06	3.02529e+06	1.35926e+06	1.25582e+06	3.8982e+06	1.51378e+06	1.58285e+06	1.49529e+06	1.548e+06	1.40275e+06
Com_1710_pos	Palmitylethanolamide	C18 H37 N O2	299.282	2.354	-	Full match	No results	1.03355e+08	9.85617e+07	1.02098e+08	1.08949e+08	1.21503e+08	1.04682e+08	1.20526e+08	1.03296e+08	1.17897e+08	1.04079e+08	8.61364e+07	1.12114e+08	1.13209e+08	1.20237e+08	9.33241e+07
Com_5400_pos	Thymol	C10 H14 O	150.105	10.488	-	Full match	No results	4.88174e+06	4.72635e+06	5.67233e+06	9.11908e+06	7.16857e+06	1.02497e+07	6.13964e+06	7.91374e+06	5.64762e+06	9.65131e+06	7.38252e+06	1.33424e+07	4.93051e+06	6.52901e+06	6.65912e+06
Com_1662_pos	POPC	C42 H82 N O8 P	759.577	12.442	-	Full match	No results	8.23474e+07	8.47559e+07	5.41197e+07	7.16138e+07	6.89115e+07	1.05966e+08	8.42204e+07	8.67004e+07	6.61674e+07	1.49517e+08	1.63731e+08	1.18183e+08	1.02564e+08	8.50471e+07	8.00001e+07
Com_1633_pos	1-Eicosadienoyl-2-docosahexaenoyl-sn-glycero-3-phosphoethanolamine	C47 H78 N O8 P	815.543	10.355	PE	Full match	No results	2.27736e+07	8.19522e+06	1.30854e+07	1.12952e+07	1.10348e+07	1.55032e+07	9.64612e+06	1.65067e+08	2.20755e+07	8.60572e+06	1.08253e+07	2.95491e+07	1.38404e+07	1.13775e+07	1.39463e+07
Com_6204_pos	1-Myristoyl-2-docosahexaenoyl-sn-glycero-3-phosphocholine	C44 H77 N O8 P	778.535	9.453	PC	Full match	No results	3.20964e+06	5.68954e+06	1.94235e+06	4.52644e+06	5.65997e+06	4.68129e+06	2.65321e+06	3.10988e+06	2.8281e+06	7.98322e+06	1.37987e+07	7.72515e+06	4.39829e+06	4.61919e+06	4.27914e+06
Com_4865_pos	1-Stearoyl-sn-glycero-3-phosphate	C21 H43 O7 P	438.277	16.268	PA	Full match	No results	4.99493e+06	5.1814e+06	3.01486e+06	1.28734e+07	6.99844e+06	1.12776e+07	4.79338e+06	9.08224e+06	6.69503e+06	8.67942e+06	5.96663e+06	1.69236e+07	1.00629e+07	8.28769e+06	7.11623e+06
Com_3936_pos	1-(1Z-octadecenyl)-2-arachidonoyl-sn-glycero-3-phosphoethanolamine	C43 H78 N O7 P	751.548	14.638	PE	Full match	No results	1.59766e+07	1.81793e+07	1.44553e+07	1.59818e+07	1.35285e+07	1.5459e+07	3.24572e+07	1.96325e+07	1.62456e+07	1.31497e+07	9.84778e+06	1.42586e+07	2.30996e+07	1.71131e+07	1.48886e+07
Com_5733_pos	Eicosapentanoic acid	C20 H30 O2	302.224	2.128	-	Full match	No results	5.72393e+06	3.9242e+06	4.76544e+06	5.11345e+06	6.4015e+06	5.83294e+06	5.43661e+06	6.02312e+06	4.69747e+06	6.16049e+06	5.18027e+06	1.15481e+07	4.68919e+06	5.41619e+06	4.72896e+06
Com_4217_pos	rhodoquinone	C58 H89 N O3	847.688	15.802	-	Full match	No results	8.81854e+06	1.32653e+07	3.45781e+06	1.3376e+07	7.4582e+06	1.667e+07	2.39285e+07	7.54204e+06	1.55036e+07	7.66149e+06	1.35355e+07	2.28045e+07	1.94718e+07	1.44046e+07	1.31045e+07
Com_1493_pos	1-stearoyl-2-(4Z,7Z,10Z,13Z,16Z,19Z)-docosahexaenoyl-sn-glycerol	C43 H72 O5	668.538	14.383	-	Full match	No results	1.343e+08	7.48298e+07	8.07035e+07	7.35211e+07	5.12731e+07	6.7179e+07	8.34594e+07	1.13069e+08	1.27465e+08	8.38706e+07	8.99961e+07	1.08934e+08	1.45784e+08	9.48195e+07	7.47367e+07
Com_4324_pos	1-(1Z-octadecenyl)-2-linoleoyl-sn-glycero-3-phosphoethanolamine	C41 H78 N O7 P	727.552	13.73	PE	Full match	No results	1.76574e+07	1.41176e+07	8.65372e+06	1.11728e+07	1.2915e+07	1.3998e+07	1.56815e+07	1.09546e+07	1.15895e+07	1.47473e+07	1.58889e+07	1.74046e+07	1.90472e+07	1.46718e+07	9.12023e+06
Com_6485_pos	N-Arachidonylglycine	C22 H35 N O3	361.262	1.024	-	Full match	No results	7.97802e+06	5.45469e+06	6.95641e+06	1.11021e+07	7.25526e+06	7.29598e+06	6.09469e+06	8.59859e+06	8.13619e+06	1.78833e+06	1.5079e+06	1.85401e+06	6.48466e+06	7.09308e+06	5.7895e+06
Com_4411_pos	S(6)-acetyldihydrolipoamide	C10 H19 N O2 S2	249.086	0.987	-	Full match	No results	1.73954e+07	1.7966e+07	1.32232e+07	1.69161e+07	1.57451e+07	1.56534e+07	9.60959e+06	1.90051e+07	1.59153e+07	1.79644e+07	1.71489e+07	2.07663e+07	1.62684e+07	1.66306e+07	1.67489e+07
Com_1731_pos	Platelet-activating factor	C26 H54 N O7 P	523.364	7.176	-	Full match	No results	8.85454e+07	3.61754e+07	1.6266e+08	8.55564e+07	4.46607e+07	6.21637e+07	1.20654e+08	1.48064e+08	9.522e+07	6.82667e+07	7.85512e+07	8.29187e+07	7.83613e+07	8.7632e+07	8.11757e+07
Com_2423_pos	1-Stearoyl-2-arachidonoyl-sn-glycero-3-phosphate	C41 H73 O8 P	724.501	13.252	PA	Full match	No results	3.07313e+07	7.92046e+07	6.07851e+07	7.6735e+07	4.86023e+07	6.36115e+07	5.98216e+07	5.20467e+07	5.0104e+07	6.15059e+07	5.28097e+07	5.70985e+07	5.2187e+07	4.0666e+07	5.36797e+07
Com_3876_pos	CERAMIDE 8	C42 H83 N O4	665.629	15.461	-	Full match	No results	1.99057e+07	1.63923e+07	1.69556e+07	1.63425e+07	2.43999e+07	1.91404e+07	1.68316e+07	1.97111e+07	1.75138e+07	1.60616e+07	1.36854e+07	1.84478e+07	2.37817e+07	1.81737e+07	1.30462e+07
Com_390_pos	Glucosylceramide (d18:1/24:0)	C48 H93 N O8	811.688	14.776	-	Full match	No results	3.62995e+08	9.28302e+08	7.22802e+08	8.33441e+08	2.10039e+07	1.39078e+09	1.21536e+09	1.02637e+09	1.7943e+09	4.41266e+07	5.71113e+08	1.03959e+09	1.16336e+09	1.13981e+09	1.03179e+09
Com_8077_pos	Ubiquinone Q4	C29 H42 O4	454.31	1.086	-	Full match	No results	3.05632e+06	2.59394e+06	2.73829e+06	1.29242e+06	1.81551e+06	2.21308e+06	2.13884e+06	1.78928e+06	3.98731e+06	2.2099e+06	1.5251e+06	2.46754e+06	2.36131e+06	2.49111e+06	2.06451e+06
Com_1221_pos	L-(+)-Isoleucine	C6 H13 N O2	131.095	0.98	-	Full match	No results	1.0525e+08	1.20733e+08	8.88659e+07	1.39899e+08	1.22398e+08	1.31331e+08	1.64591e+08	1.50829e+08	1.47378e+08	2.09661e+08	1.47373e+08	2.50182e+08	1.39452e+08	1.42759e+08	1.36181e+08
Com_7064_pos	C23-Ceramide	C41 H81 N O3	635.619	15.906	-	Full match	No results	6.19101e+06	6.55596e+06	4.96761e+06	5.57831e+06	3.30717e+06	4.94297e+06	4.85154e+06	5.02471e+06	4.82322e+06	5.45812e+06	3.46984e+06	4.62436e+06	2.85562e+06	4.26821e+06	4.147e+06
Com_93_pos	1-stearoyl-2-arachidonoyl-sn-glycero-3-phospho-1D-myo-inositol	C47 H83 O13 P	886.557	12.012	-	Full match	No results	1.00252e+10	9.7071e+09	1.10193e+10	10045566745	8.97897e+09	9.63921e+09	1.07144e+10	6.98177e+09	8.21755e+09	8.20021e+09	8.73539e+09	6.88553e+09	8.85782e+09	8.73994e+09	8.31239e+09
Com_4945_pos	11(R)-HEDE	C20 H36 O3	324.266	14.162	-	Full match	No results	6.59668e+06	5.20894e+06	1.17723e+07	5.22469e+06	4.80003e+06	4.05426e+06	6.98868e+06	1.16513e+07	5.35505e+06	6.44622e+06	2.38626e+07	9.42594e+06	9.7841e+06	6.79349e+06	5.08999e+06
Com_140_pos	PC (16:0/18:0)	C42 H84 N O8 P	739.612	13.925	PC	No results	Invalid mass	6.60553e+09	6.23655e+09	4.23501e+09	4.86353e+09	4.08216e+09	5.50027e+09	5.9314e+09	4.70381e+09	5.11564e+09	4.38446e+09	2.02518e+09	4.64677e+09	5.76385e+09	4.57876e+09	4.48317e+09
Com_1788_pos	5-Nitrilonorvaline	C5 H8 N2 O2	128.058	0.958	-	Full match	No results	3.05366e+07	4.04342e+07	1.00271e+08	7.79796e+07	3.28351e+07	2.21117e+07	1.60382e+08	8.86973e+07	7.62764e+07	1.30686e+08	1.04935e+08	1.17597e+08	6.84059e+07	7.45902e+07	6.95086e+07
Com_9007_pos	PC	C46 H84 N O8 P	809.593	18.85	PC	Full match	No results	714165	991236	1.03875e+06	2.2859e+06	487625	543601	500900	487033	1.13757e+06	701805	1.34068e+06	1.69021e+06	472098	592326	352194
Com_6269_pos	N-[(15Z)-tetracosenoyl]sphing-4-enine-1-phosphocholine	C47 H93 N2 O6 P	812.68	15.957	SM	Full match	No results	4.97615e+06	4.03202e+06	2.85142e+06	3.26753e+06	4.49643e+06	4.38703e+06	5.44182e+06	4.37817e+06	5.06804e+06	7.7259e+06	3.05411e+06	5.41379e+06	8.17519e+06	4.88324e+06	5.9355e+06
Com_2827_pos	PALGLY	C18 H35 N O3	313.261	1.263	-	Full match	No results	1.94169e+07	1.72976e+07	2.92802e+07	2.3687e+07	1.91915e+07	2.27343e+07	2.40479e+07	2.4653e+07	2.40305e+07	2.44934e+07	3.72159e+07	5.21968e+07	2.55172e+07	2.21682e+07	2.1712e+07
Com_7720_pos	1-stearoyl-2-arachidonoyl-sn-glycero-3-phosphoserine	C44 H78 N O10 P	811.537	8.38	PS	Full match	No results	2.70117e+06	2.96961e+06	3.08883e+06	3.40299e+06	2.55498e+06	3.91356e+06	2.94268e+06	2.44632e+06	3.18744e+06	2.65446e+06	2.6355e+06	4.72518e+06	2.39397e+06	2.61858e+06	2.53602e+06
Com_715_pos	PC (18:0e/21:0)	C47 H96 N O7 P	817.701	15.64	PC	No results	Invalid mass	6.05093e+08	4.95465e+08	3.21947e+08	4.09509e+08	4.21415e+08	4.89231e+08	3.90198e+08	3.14822e+08	4.57234e+08	4.30053e+08	3.46144e+08	4.70413e+08	4.70439e+08	3.74571e+08	3.96581e+08
Com_8269_pos	1-Palmitoyl-2-docosahexaenoyl-sn-glycero-3-phosphocholine	C46 H80 N O8 P	805.563	9.205	PC	Full match	No results	1.56224e+06	2.05825e+06	3.11372e+06	1.82467e+06	1.83392e+06	2.07067e+06	2.14359e+06	2.21907e+06	2.08532e+06	1.48385e+06	2.00026e+06	3.49753e+06	1.65746e+06	2.27527e+06	2.10411e+06
Com_4693_pos	1,2-Diarachidonoyl-sn-glycero-3-PC	C48 H80 N O8 P	829.563	12.549	-	Full match	No results	1.27415e+07	1.11566e+07	1.582e+07	1.43665e+07	1.48078e+07	1.19091e+07	1.63174e+07	1.18224e+07	1.32627e+07	1.27422e+07	2.6672e+07	1.2704e+07	1.07018e+07	1.74392e+07	1.16037e+07
Com_3069_pos	16Î±-Hydroxydehydroepiandrosterone 3-sulfate	C19 H28 O6 S	384.16	4.914	-	Full match	No results	1.3201e+07	6.9945e+06	7.40411e+06	1.38582e+07	9.78126e+06	1.2245e+07	4.98411e+06	5.1956e+07	1.45318e+07	3.20968e+07	1.64317e+07	3.09482e+07	1.02681e+07	1.2258e+07	1.3079e+07
Com_1795_pos	Dioleoylphosphatidylethanolamine	C41 H78 N O8 P	743.549	12.024	-	Full match	No results	8.2463e+07	3.23021e+07	1.71045e+07	1.27104e+08	7.57205e+07	1.12343e+08	8.06676e+07	1.84071e+07	4.11425e+07	1.29472e+08	6.99426e+07	9.35269e+07	4.97949e+07	9.60217e+07	6.28831e+07
Com_4137_pos	PG(16:0/22:6(4Z,7Z,10Z,13Z,16Z,19Z))	C44 H75 O10 P	794.51	10.412	PG	Full match	No results	2.28551e+07	1.32167e+07	1.79072e+07	1.60942e+07	1.7969e+07	1.67955e+07	1.08861e+07	2.06486e+07	1.97207e+07	1.61929e+07	2.20772e+07	2.14556e+07	1.62923e+07	1.94573e+07	2.06873e+07
Com_124_pos	DL-Valine	C5 H11 N O2	117.079	0.959	-	Full match	No results	4.3922e+09	5.55295e+09	4.65659e+09	4.55359e+09	4.38056e+09	3.62361e+09	1.00881e+10	4.60885e+09	7.24928e+09	8.73402e+09	2.34642e+09	6.2418e+09	5.24173e+09	5.64806e+09	5.31802e+09
Com_2342_pos	1-(1Z-octadecenyl)-2-arachidonoyl-sn-glycero-3-phosphoserine	C44 H78 N O9 P	795.542	8.901	PS	Full match	No results	3.89762e+07	3.8874e+07	3.92415e+07	3.95544e+07	3.79494e+07	5.63264e+07	4.32458e+07	3.81431e+07	4.35176e+07	5.03153e+07	3.71731e+07	7.31491e+07	3.35639e+07	3.90511e+07	2.40513e+07
Com_5759_pos	1-heptadecanoyl-2-arachidonoyl-sn-glycero-3-phosphoserine	C43 H76 N O10 P	797.521	7.362	PS	Full match	No results	6.80473e+06	3.78543e+06	8.23566e+06	4.36801e+06	487393	8.1809e+06	6.39592e+06	1.06734e+07	5.38853e+06	4.919e+06	3.7164e+06	1.14125e+07	8.45965e+06	4.92323e+06	8.14081e+06
Com_6294_pos	PGB2	C20 H30 O4	334.214	1.375	FA	Full match	No results	7.33084e+06	4.36217e+06	4.19874e+06	5.45772e+06	4.21678e+06	5.44862e+06	6.45423e+06	7.03126e+06	5.51366e+06	5.99003e+06	7.63772e+06	9.17756e+06	5.90564e+06	5.60206e+06	4.95659e+06
Com_3414_pos	1-Stearoyl-2-arachidonoylplasmenylcholine	C46 H84 N O7 P	793.6	14.592	-	Full match	No results	2.43651e+07	2.4067e+07	2.60371e+07	2.26754e+07	2.44853e+07	2.34433e+07	3.67454e+07	2.51585e+07	2.86128e+07	7.50671e+06	1.18298e+07	1.10158e+07	3.13495e+07	1.97086e+07	1.59819e+07
Com_3984_pos	Ceramide (d18:1/22:0)	C40 H79 N O3	621.606	15.025	-	Full match	No results	2.42438e+07	2.0149e+07	1.79173e+07	1.93927e+07	1.91325e+07	1.82105e+07	1.88956e+07	1.52225e+07	2.60445e+07	2.38721e+07	2.34151e+07	2.01408e+07	2.06911e+07	1.56428e+07	1.66236e+07
Com_3262_pos	MFCD09743629	C27 H48 O2	404.365	9.405	-	Full match	No results	3.03938e+07	2.51499e+07	3.81313e+07	1.2066e+07	1.26212e+07	1.56545e+07	3.40256e+07	4.61746e+07	1.82896e+07	2.23436e+07	2.42108e+07	1.55285e+07	2.10861e+07	2.38243e+07	2.57229e+07
Com_1270_pos	Arachidonoyl PAF C-16	C44 H82 N O7 P	767.581	13.544	-	Full match	No results	2.12996e+08	1.85514e+08	1.53691e+08	1.58847e+08	1.16195e+08	1.63949e+08	2.09481e+08	1.27631e+08	1.48413e+08	1.28704e+08	8.13325e+07	1.59112e+08	2.01859e+08	1.56723e+08	1.58119e+08
Com_4584_pos	2-arachidonoylglycerol	C23 H38 O4	378.277	3.832	-	Full match	No results	1.44428e+06	1.20727e+06	1.35748e+06	1.70527e+06	1.27954e+06	1.21145e+06	1.27083e+06	2.25826e+07	1.40027e+06	1.30337e+06	1.03449e+06	1.30918e+06	1.21548e+06	1.30437e+06	1.48912e+06
Com_2594_pos	Nisinic acid	C24 H36 O2	356.27	14.63	-	Full match	No results	5.78301e+07	6.76241e+07	3.30275e+07	4.37575e+07	3.7947e+07	4.40719e+07	5.91116e+07	4.32942e+07	4.1126e+07	4.49833e+07	2.84088e+07	4.11044e+07	5.35058e+07	3.97e+07	3.31393e+07
Com_3486_pos	N-[(2S,3R)-1,3-Dihydroxy-2-octadecanyl]-2-hydroxypentacosanamide	C43 H87 N O4	681.663	16.131	-	Full match	No results	3.27102e+07	2.16887e+07	1.72749e+07	1.94928e+07	1.79911e+07	2.19277e+07	1.58794e+07	1.80839e+07	2.8819e+07	2.02268e+07	1.87435e+07	1.937e+07	1.87861e+07	1.88389e+07	1.54062e+07
Com_2937_pos	1-oleoyl-2-arachidonoyl-sn-glycero-3-phosphate	C41 H71 O8 P	722.488	12.753	PA	Full match	No results	2.91891e+07	3.60092e+07	6.4174e+07	3.98484e+07	3.28334e+07	2.75568e+07	7.23652e+07	3.12686e+07	1.91185e+07	2.97272e+07	5.48259e+07	2.71685e+07	2.18246e+07	2.8166e+07	3.63574e+07
Com_6418_pos	(2R)-1-(Hexadecyloxy)-3-(phosphonooxy)-2-propanyl (11Z)-11-icosenoate	C39 H77 O7 P	688.543	15.369	-	Full match	No results	6.88559e+06	4.05978e+06	1.20643e+07	7.37911e+06	5.5707e+06	5.67414e+06	8.25912e+06	7.33273e+06	5.95121e+06	3.62451e+06	4.50194e+06	4.13029e+06	7.68025e+06	7.17313e+06	5.33384e+06
Com_2099_pos	1-stearoyl-sn-glycero-3-phospho-1D-myo-inositol	C27 H53 O12 P	600.328	4.472	-	Full match	No results	3.90805e+07	4.95054e+07	6.17168e+07	5.14484e+07	7.9715e+07	3.78768e+07	4.66162e+07	1.04816e+08	4.142e+07	5.23469e+07	4.0752e+07	8.65198e+07	4.96787e+07	4.8444e+07	5.20442e+07
Com_1142_pos	1-stearoyl-2-linoleoyl-sn-glycero-3-phospho-1D-myo-inositol	C45 H83 O13 P	862.557	12.183	-	Full match	No results	1.17653e+08	1.53277e+08	1.6571e+08	2.08978e+08	8.92984e+07	1.12382e+08	9.46876e+07	1.6232e+08	1.08189e+08	1.51866e+08	3.2984e+08	2.91813e+08	1.86152e+08	1.56138e+08	1.07853e+08
Com_2304_pos	PG(16:1(9Z)/18:1(9Z))	C40 H75 O10 P	746.508	12.542	PG	Full match	No results	7.22851e+07	6.59249e+07	1.61355e+07	1.90822e+07	1.73558e+07	1.85658e+07	2.4945e+07	1.76876e+07	6.3841e+07	1.9915e+07	1.51781e+07	1.61235e+07	1.91464e+07	1.78448e+07	1.20565e+07
Com_1800_pos	Linolenelaidic acid	C18 H30 O2	278.225	1.707	-	Full match	No results	2.34736e+07	3.89407e+07	4.39094e+07	2.83239e+07	2.13666e+07	2.47621e+07	3.85314e+07	3.57212e+07	2.24804e+07	3.90131e+07	6.0453e+07	1.17472e+08	3.6082e+07	3.80395e+07	3.51915e+07
Com_3399_pos	N-[(3beta,7beta)-3,7-Dihydroxy-24-oxochol-5-en-24-yl]glycine	C26 H41 N O5	447.298	1.208	-	Full match	No results	9.49118e+06	3.16928e+07	5.89408e+06	2.07389e+07	1.2885e+07	6.7174e+06	1.77436e+07	2.03333e+07	3.63633e+07	3.25476e+06	1.94056e+06	2.14754e+06	1.50426e+07	1.6265e+07	1.25493e+07
Com_6047_pos	Docosahexaenoyl PAF C-16	C46 H82 N O7 P	791.584	12.806	-	Full match	No results	9.73511e+06	6.4493e+06	8.109e+06	7.05429e+06	8.25468e+06	7.71179e+06	1.14385e+07	9.96389e+06	6.20266e+06	7.02243e+06	8.86997e+06	9.04989e+06	7.25808e+06	7.00268e+06	5.98911e+06
Com_7043_pos	1-stearoyl-2-oleoyl-sn-glycero-3-phospho-1D-myo-inositol	C45 H85 O13 P	864.571	9.302	-	Full match	No results	6.24369e+06	6.62102e+06	5.1762e+06	4.97405e+06	4.35253e+06	5.42259e+06	4.84654e+06	4.29715e+06	5.03265e+06	4.63534e+06	2.35083e+06	4.85133e+06	2.08313e+06	4.13376e+06	4.49734e+06
Com_1792_pos	Allopregnanolone	C21 H34 O2	318.257	13.854	-	Full match	No results	1.14386e+08	9.45261e+07	1.15973e+08	1.01552e+08	1.09816e+08	7.21583e+07	1.10229e+08	7.4706e+07	7.87597e+07	1.08634e+08	8.21141e+07	1.05224e+08	8.17578e+07	1.04108e+08	9.27351e+07
Com_649_pos	1-oleoyl-2-arachidonoyl-sn-glycerol-3-phosphoethanolamine	C43 H76 N O8 P	765.528	11.113	-	Full match	No results	1.98765e+08	1.77607e+08	1.12981e+08	2.88774e+08	3.43082e+08	3.01193e+08	1.36268e+08	2.23818e+08	2.07823e+08	6.06868e+08	7.6724e+08	7.19407e+08	3.14222e+08	2.7896e+08	3.16088e+08
Com_1336_pos	Docosatrienoic acid	C22 H38 O2	334.287	4.063	-	Full match	No results	5.92395e+07	6.01006e+07	2.86354e+08	6.7403e+07	8.85203e+07	2.85365e+07	7.25985e+07	6.48556e+07	6.34525e+07	5.49367e+07	6.88849e+07	9.09595e+07	7.76923e+07	8.38293e+07	7.13836e+07
Com_1745_pos	1-PALMITOYL-2-OLEOYL-SN-GLYCERO-3-(PHOSPHO-RAC-(1-GLYCEROL))	C40 H77 O10 P	748.524	12.144	-	Full match	No results	1.19487e+08	1.01695e+08	7.68294e+07	9.99135e+07	7.24424e+07	2.81784e+07	1.07942e+08	6.3195e+07	8.84637e+07	1.18495e+08	1.04547e+08	1.19958e+08	1.03194e+08	8.77916e+07	8.08638e+07
Com_3099_pos	N-hexacosanoylphytosphingosine	C44 H89 N O4	695.68	16.404	-	Full match	No results	3.06521e+07	2.74504e+07	2.27173e+07	2.669e+07	2.78196e+07	3.87044e+07	3.24964e+07	2.63399e+07	3.59562e+07	3.56079e+07	2.48789e+07	3.4392e+07	3.78011e+07	2.70035e+07	2.6148e+07
Com_358_pos	PC (18:2/20:3)	C46 H82 N O8 P	807.572	11.165	PC	No results	Invalid mass	3.31833e+08	1.80979e+08	1.09214e+09	6.15103e+08	6.35976e+08	6.94456e+08	2.85571e+08	9.45797e+08	4.12904e+08	8.35295e+08	1.46802e+09	2.01794e+09	7.82912e+08	9.03832e+08	6.23886e+08
Com_2164_pos	DPPI	C41 H79 O13 P	810.523	11.402	-	Full match	No results	2.56511e+07	2.83503e+07	1.64142e+07	2.1314e+07	1.73262e+07	2.64608e+07	1.71778e+07	1.66024e+07	2.43504e+07	5.86775e+07	1.2203e+08	4.73139e+07	2.98104e+07	2.51589e+07	2.54043e+07
Com_2112_pos	1-oleoyl-2-arachidonoyl-sn-glycero-3-phospho-1D-myo-inositol	C47 H81 O13 P	884.539	12.234	-	Full match	No results	3.13375e+07	4.3413e+07	6.81316e+07	4.35867e+07	2.30444e+07	2.61409e+07	3.23507e+07	4.9306e+07	1.87661e+07	4.25819e+07	7.20658e+07	8.79109e+07	3.66014e+07	3.68744e+07	2.63905e+07
Com_315_pos	PC (19:1/18:2)	C45 H84 N O8 P	797.584	12.245	PC	No results	Invalid mass	2.02854e+09	2.03233e+09	1.26947e+09	1.71357e+09	1.41876e+09	1.82761e+09	1.59728e+09	1.6276e+09	1.68697e+09	1948424825	1.48121e+09	2.48397e+09	1.82563e+09	1.56243e+09	1.07187e+09
Com_877_pos	Coenzyme Q10	C59 H90 O4	862.684	16.926	-	Full match	No results	1.02353e+08	7.72578e+07	4.90376e+07	2.47088e+08	1.62248e+08	2.70639e+08	8.57808e+07	1.71677e+08	1.20996e+08	2.47431e+08	1.32948e+08	4.42886e+08	1.88173e+08	1.8007e+08	1.56689e+08
Com_1946_pos	PC (18:1e/22:4)	C48 H88 N O7 P	821.647	14.737	PC	No results	Invalid mass	9.91162e+07	5.94872e+07	4.05424e+07	7.04057e+07	6.20552e+07	8.08863e+07	6.24848e+07	8.21468e+07	8.2555e+07	5.22873e+07	3.76436e+07	6.34506e+07	8.02179e+07	6.78491e+07	5.49018e+07
