# Supplementary material for: The Extract of Camellia Seed Cake Alleviates Metabolic Dysfunction-Associated Steatotic Liver Disease (MASLD) in Mice by Promoting Coenzyme Q Synthesis
Source: Nutrients. 2025 Mar 15;17(6):1032. doi: 10.3390/nu17061032 (PMC11944731; doi:10.3390/nu17061032)
Supplement: Supplementary file 1 [file nutrients-17-01032-s001.zip › Table S4.xlsx]

## Sheet: Sheet1
Compound_ID	Name	N	M	L	H	QC
Com_685_pos	Vitamin A	4.52309e+08	2.18095e+08	3.55221e+08	4.97218e+08	3.35898e+08
Com_3042_pos	PC (18:2/18:3)	4.48249e+07	3.40944e+07	3.31613e+07	3.62969e+07	3.1639e+07
Com_241_pos	1-oleoyl-2-linoleoyl-sn-glycerol	1.62104e+09	3.03995e+09	2.5007e+09	1.65122e+09	1.82202e+09
Com_2164_pos	DPPI	7.6007e+07	2.34719e+07	1.93769e+07	2.17003e+07	2.67912e+07
Com_8023_pos	(9S)-1,5,9-Trimethyl-6,7,8,9-tetrahydronaphtho[2,1-b]furan	3.20498e+06	1.95695e+06	2.95218e+06	3.31066e+06	3.02392e+06
Com_1227_pos	PE (19:0/20:5)	2.06598e+08	1.09194e+08	9.0186e+07	7.61024e+07	1.04212e+08
Com_3065_pos	ent-cassa-12,15-diene	2.62377e+07	6.71498e+06	1.43006e+07	3.0528e+07	2.35869e+07
Com_571_pos	Cer-NS (d18:1/22:0)	5.61339e+08	6.45323e+08	6.28778e+08	8.21714e+08	6.69167e+08
Com_6405_pos	all-trans-retinal	5.80168e+06	2.48794e+06	3.53285e+06	4.20752e+06	3.52908e+06
Com_3601_pos	DAG (18:2/18:4)	2.29098e+07	1.34336e+07	9.7637e+06	2.06472e+07	1.52439e+07
Com_105_pos	(9Z,11R,12Z,15Z)-11-(Nonadecanoyloxy)-9,12,15-octadecatrienoic acid	3.09247e+09	5.79783e+09	7.22233e+09	5.71519e+09	7.96581e+09
Com_671_pos	ACar 18:2	5.97412e+08	4.8373e+08	5.09624e+08	2.16529e+08	4.027e+08
Com_2414_pos	TAG (18:2-22:6-22:6)	4.27622e+07	1.93393e+06	1.66164e+06	2.76679e+06	9.23922e+06
Com_2191_pos	SM (d21:2/15:0)	3.5996e+07	6.67004e+07	7.00287e+07	1.00861e+08	6.48463e+07
Com_5622_pos	Tretinoin	8.31249e+06	3.3279e+06	5.03392e+06	7.48296e+06	4.912e+06
Com_8122_pos	6,8-Diprenylnaringenin	1.86557e+06	735848	1.26623e+06	453892	889783
Com_3363_pos	PE (16:0e/18:3)	2.96544e+07	1.81277e+07	1.68425e+07	1.3624e+07	1.66452e+07
Com_2476_pos	(9Z,11R,12Z,15Z)-11-(Heptadecanoyloxy)-9,12,15-octadecatrienoic acid	6.7777e+07	4.5628e+07	4.73537e+07	3.634e+07	5.22576e+07
Com_4636_pos	ACar 4:0	1.07457e+07	5.47158e+06	1.92582e+07	3.40867e+06	7.50603e+06
Com_112_pos	phenolic phthiocerol	2.67768e+09	5.22726e+09	6.77125e+09	5.63709e+09	7.51167e+09
Com_3944_pos	MFCD00082962	1.84601e+07	1.05594e+07	1.52414e+07	2.36915e+07	1.71631e+07
Com_494_pos	PC (18:0/18:0)	4.39357e+08	8.3171e+08	8.08555e+08	6.32367e+08	6.87034e+08
Com_3682_pos	MFCD00010474	2.5445e+07	2.20859e+07	1.88341e+07	1.154e+07	1.77582e+07
Com_9_pos	TG(16:1(9Z)/18:1(9Z)/18:1(9Z))[iso3]	2.06589e+10	4.52598e+10	4.97987e+10	45304298591	5.7793e+10
Com_2410_pos	DAG (18:3/22:6)	6.06167e+07	2.25787e+07	2.3778e+07	2.40807e+07	2.36548e+07
Com_3260_pos	TAG (14:0-18:2-22:6)	3.27005e+07	5.90862e+06	7.08402e+06	7.79357e+06	1.37467e+07
Com_6677_pos	ACar 24:4	1.13464e+06	5.47179e+06	5.77085e+06	1.16191e+06	2.75392e+06
Com_6614_pos	ACar 20:6	6.87687e+06	772491	905917	443088	1.59579e+06
Com_4604_pos	PG(16:1(9Z)/20:4(5Z,8Z,11Z,14Z))	1.75352e+07	1.3544e+07	1.52166e+07	1.83189e+07	1.51177e+07
Com_38_pos	PE (16:0/22:6)	1.62682e+10	2.34596e+10	2.02177e+10	2.19494e+10	2.08402e+10
Com_6679_pos	2-MeO-E1	4.94151e+06	2.30941e+06	2.95686e+06	6.02885e+06	3.97855e+06
Com_4575_pos	PS (20:1/20:2)	7.95426e+06	1.76658e+07	1.47538e+07	1.35343e+07	1.05954e+07
Com_160_pos	Ubiquinone 9	3.4778e+09	1.35609e+09	2.09321e+09	3674230358	3.06298e+09
Com_3839_pos	(2E,4E,6E,8E)-3,5,7-Trimethyl-2,4,6,8-decatetraene	1.76495e+07	8.16951e+06	1.19044e+07	2.10042e+07	1.55328e+07
Com_5730_pos	LPC 17:1	1.06564e+07	4.04058e+06	7.03149e+06	3.31494e+06	4.74958e+06
Com_3950_pos	ACar 22:5	2.64302e+07	6.24068e+06	7.22848e+06	3.61316e+06	9.66734e+06
Com_2708_pos	PE (16:2e/20:4)	5.19741e+07	1.07208e+07	1.05015e+07	1.35935e+07	1.93385e+07
Com_9177_pos	(5Z,8Z)-tetradecadienoylcarnitine	883338	560048	599343	246625	505731
Com_3391_pos	PC (20:0/20:1)	2.43602e+07	2.22137e+07	3.07966e+07	1.71641e+07	2.05354e+07
Com_2306_pos	PC (19:0/20:5)	7.55946e+07	3.13214e+07	2.69109e+07	2.57202e+07	2.7939e+07
Com_2758_pos	p-cymene	2.84281e+07	4.08727e+07	4.66767e+07	3.91074e+07	4.29203e+07
Com_5706_pos	3,4-dihydroxy-9,10-secoandrosta-1(10),2,4-triene-9,17-dione	6.57849e+06	2.13226e+06	4.42235e+06	7.15825e+06	6.27203e+06
Com_5173_pos	1,2-di[(4Z,7Z,10Z,13Z,16Z,19Z)-docosahexaenoyl]-sn-glycerol	1.05739e+07	6.16154e+06	8.12718e+06	1.20054e+07	1.05405e+07
Com_277_pos	PE (16:1e/22:5)	2.72876e+09	1.44673e+09	1.22041e+09	1.51121e+09	1.27069e+09
Com_1757_pos	PE (18:2/19:2)	1.2782e+08	4.84319e+07	3.93603e+07	4.91575e+07	6.03603e+07
Com_797_pos	1-icosanoyl-2-[(5Z,8Z,11ZZ,14Z,17Z)-eicosapentaenoyl]-sn-glycerol	1.84144e+08	3.09397e+08	3.49604e+08	2.85891e+08	3.22175e+08
Com_3085_pos	CL (14:0-22:5-16:0-20:4)	3.22401e+07	3.11125e+07	2.25446e+07	1.89057e+07	2.80719e+07
Com_9051_pos	N-Palmitoyl-L-tyrosine	1.33953e+06	356681	975694	459341	475008
Com_8260_pos	(2R)-2,3-Bis(undecanoyloxy)propyl 2-(trimethylammonio)ethyl phosphate	2.56142e+06	2.13628e+06	3.37694e+06	1.4321e+06	2.22613e+06
Com_7848_pos	1-O-palmitoyl-2-O-(5-oxovaleryl)-sn-glycero-3-phosphocholine	2.92895e+06	2.64075e+06	3.2576e+06	2.61757e+06	2.4735e+06
Com_2630_pos	DAG (14:0/18:1)	4.58343e+07	2.77233e+07	3.38657e+07	1.42932e+07	3.16142e+07
Com_6942_pos	PC (5:0/13:1)	5.45897e+06	1.69331e+06	2.28872e+06	2.30181e+06	2.29125e+06
Com_309_pos	TAG (16:0-18:2-22:6)	2.02594e+09	6.86627e+08	6.92771e+08	1.01689e+09	1.21968e+09
Com_6603_pos	MFCD00057815	5.6156e+06	3.57091e+06	4.88812e+06	4.75043e+06	4.36166e+06
Com_2705_pos	LPC 14:0	2.88078e+07	1.21878e+07	3.01381e+07	1.18107e+07	1.52196e+07
Com_3639_pos	(9Z,11R,12Z,15Z)-11-(Stearoyloxy)-9,12,15-octadecatrienoic acid	3.2157e+07	1.82907e+07	1.72126e+07	1.91434e+07	2.03152e+07
Com_1054_pos	PC (17:0/22:6)	3.34029e+08	1.9532e+08	2.18573e+08	1.48372e+08	1.93957e+08
Com_8567_pos	O-{Hydroxy[(2R)-2-hydroxy-3-(icosyloxy)propoxy]phosphoryl}-L-serine	1.0923e+06	2.00816e+06	1.97994e+06	1.87937e+06	1.59918e+06
Com_3103_pos	TAG (18:2-20:5-20:5)	2.57138e+07	2.6938e+06	1.4075e+06	2.40035e+06	6.58597e+06
Com_101_pos	TG(18:1(9Z)/18:2(9Z,12Z)/18:2(9Z,12Z))[iso3]	2.28657e+09	4.31617e+09	6.52429e+09	5.81164e+09	7.09356e+09
Com_8720_pos	13,14-Dihydroretinol	1.79105e+06	673303	1.40647e+06	1.77484e+06	1.35053e+06
Com_3635_pos	ACar 14:0	1.96533e+07	2.36801e+07	2.45497e+07	9.10849e+06	1.77881e+07
Com_3204_pos	Koiganal II	3.3949e+07	2.85645e+07	2.05572e+07	3.48814e+07	2.79821e+07
Com_4545_pos	5-Pentylresorcinol	1.94164e+07	1.20505e+07	1.4662e+07	1.642e+07	1.37261e+07
Com_1653_pos	CL (14:0-22:3-18:1-20:3)	4.97747e+07	1.02579e+08	8.812e+07	6.87613e+07	9.11395e+07
Com_7919_pos	PE (17:1/17:1)	2.27861e+06	1.18419e+06	1.14342e+06	2.39884e+06	1.42321e+06
Com_975_pos	1-Stearoyl-2-arachidonoyl-sn-glycerol	1.85125e+08	3.10849e+08	2.94153e+08	2.44192e+08	2.87207e+08
Com_4863_pos	PC (18:2e/19:2)	4.57945e+06	1.35529e+07	1.64041e+07	1.2651e+07	1.22121e+07
Com_5357_pos	3-Hydroxy-3-[(3-methylbutanoyl)oxy]-4-(trimethylammonio)butanoate	1.12041e+07	4.67196e+06	1.09561e+07	3.8139e+06	6.14995e+06
Com_517_pos	PE (18:2/20:3)	1.01934e+09	7.31528e+08	5.32946e+08	8.02208e+08	7.04821e+08
Com_1360_pos	PC (19:0/20:3)	1.54536e+08	5.93121e+07	6.32865e+07	6.06271e+07	7.87714e+07
Com_3927_pos	mycomycin	1.5575e+07	7.38172e+06	1.03764e+07	1.83808e+07	1.30321e+07
Com_6485_pos	N-Arachidonylglycine	1.71675e+06	6.79637e+06	7.60982e+06	8.5511e+06	6.45575e+06
Com_20_pos	PC (16:0/18:1)	3.57036e+10	4.16325e+10	3.89821e+10	4.82696e+10	4.27615e+10
Com_4177_pos	Ubiquinone-10	1.54517e+07	6.21056e+06	9.1523e+06	1.83237e+07	1.31494e+07
Com_163_pos	TG(16:1(9Z)/18:1(9Z)/20:0)[iso6]	6.03867e+08	1.79604e+09	2.22323e+09	1.53563e+09	3.4819e+09
Com_3354_pos	PC (16:2/16:2)	2.76963e+07	8.01326e+06	9.22953e+06	1.05956e+07	1.22915e+07
Com_3714_pos	4-Hydroxy-5,6-undecadiene-8,10-diynoic acid	2.14558e+07	1.12383e+07	1.53415e+07	2.52583e+07	2.00466e+07
Com_7028_pos	PG(18:3(6Z,9Z,12Z)/22:6(4Z,7Z,10Z,13Z,16Z,19Z))	1.46022e+06	4.22849e+06	1.85037e+06	3.55805e+06	2.7401e+06
Com_429_pos	DAG (16:0/18:1)	5.59667e+08	1.1065e+09	1.18448e+09	8.89735e+08	1.01759e+09
Com_4982_pos	Ceramide (d18:1/18:0)	8.99674e+06	8.96404e+06	5.80912e+06	1.52802e+07	1.03521e+07
Com_504_pos	PE (20:2/20:2)	4.76537e+08	8.87073e+08	8.95608e+08	7.88393e+08	8.21331e+08
Com_2018_pos	Cer-NS (d18:1/42:2)	1.54873e+07	6.22399e+07	1.79524e+07	2.68957e+07	3.28813e+07
Com_593_pos	PE (18:1/20:5)	7.51692e+08	3.47509e+08	4.62474e+08	6.59043e+08	5.26279e+08
Com_4014_pos	(-)-beta-caryophyllene	1.55558e+07	7.14907e+06	7.04082e+06	1.59983e+07	1.20739e+07
Com_5010_pos	N-(11Z-icosenoyl)-sphingosine-1-phosphocholine	1.05333e+07	1.31068e+07	7.9221e+06	1.65593e+07	1.13183e+07
Com_8416_pos	1-hexadecyl-2-[(9Z,12Z)-octadecadienoyl]-sn-glycero-3-phosphocholine	2.56564e+06	972521	1.34882e+06	1.66572e+06	2.06059e+06
Com_3362_pos	3-O-Sulfogalactosylceramide	1.25789e+07	3.05935e+07	3.10464e+07	1.68661e+07	2.08306e+07
Com_941_pos	PC (14:0e/20:2)	3.91916e+08	2.53759e+08	2.12077e+08	2.44154e+08	2.22324e+08
Com_5312_pos	Cer-NS (d18:1/32:2)	5.75466e+06	1.21122e+07	9.53095e+06	7.01825e+06	8.79117e+06
Com_4746_pos	LPC 19:1	8.83007e+06	4.37573e+06	9.36773e+06	3.07353e+06	5.003e+06
Com_7510_pos	Lonchocarpenin	4.52781e+06	2.56528e+06	3.36301e+06	2.71722e+06	3.16372e+06
Com_7375_pos	PC (22:5e/22:5)	2.05824e+06	3.42804e+06	4.47838e+06	1.71995e+06	2.11905e+06
Com_7298_pos	Palmitoyl glutamic acid	3.50592e+06	3.27162e+06	3.76402e+06	1.1838e+06	2.4239e+06
Com_2659_pos	propionylcarnitine	5.19823e+07	2.23683e+07	4.25967e+07	6.87802e+06	2.8531e+07
Com_4451_pos	Propyl (2Z)-3-(2-furyl)acrylate	1.28531e+07	7.5683e+06	1.04245e+07	1.90037e+07	1.22562e+07
Com_7646_pos	(9Z,12Z,15Z)-3-hydroxyoctadecatrienoylcarnitine	4.26245e+06	3.18952e+06	3.21524e+06	1.30349e+06	2.44071e+06
Com_3048_pos	bendigole E	2.81065e+07	9.96154e+06	1.64664e+07	2.83437e+07	2.4756e+07
Com_2356_pos	Dihydro-resveratrol	3.99677e+07	1.74447e+07	2.7397e+07	4.84064e+07	3.54473e+07
Com_6984_pos	N-ArachidonylGABA	4.33897e+06	895951	1.02775e+06	915589	1.36613e+06
Com_9098_pos	all-trans axerophthene	1.02966e+06	407029	914174	1.09165e+06	757185
Com_9276_pos	(5Z)-3-Oxo-N-[(2R)-5-oxotetrahydro-2-furanyl]-5-dodecenamide	351760	293824	391942	295411	341609
Com_2943_pos	3-hydroxy-2-methyl-3-phytyl-2,3-dihydro-1,4-naphthoquinone	3.47546e+07	2.8215e+07	3.50643e+07	5.16807e+07	2.99312e+07
Com_991_pos	PC (16:0/18:5)	4.04185e+08	1.29086e+08	1.0842e+08	1.30485e+08	1.68166e+08
Com_1076_pos	PC (20:2/22:5)	3.07554e+08	1.71056e+08	2.06119e+08	1.69201e+08	1.93595e+08
Com_598_pos	TAG (16:0-18:3-22:6)	4.69992e+08	6.58841e+07	1.01584e+08	7.01559e+07	1.26146e+08
Com_4740_pos	Adipostatin A	6.55556e+06	1.51155e+07	1.5301e+07	1.29639e+07	1.32831e+07
Com_1404_pos	Acetylcarnitine	1.43965e+08	4.3298e+07	1.89687e+08	2.08705e+07	8.60215e+07
Com_8296_pos	C17 Sphingosine	2.5486e+06	1.63371e+06	1.53653e+06	1.24474e+06	1.54765e+06
Com_4261_pos	Valerenal	3.03587e+06	5.53159e+06	4.86267e+06	8.33026e+06	1.54116e+07
Com_6561_pos	PC (22:5e/20:1)	5.34677e+06	5.17207e+06	6.49502e+06	4.64562e+06	5.35393e+06
Com_1662_pos	POPC	1.4381e+08	7.3741e+07	7.90294e+07	8.21638e+07	8.92038e+07
Com_6260_pos	Gyrinal	5.90963e+06	2.71324e+06	4.37839e+06	6.35038e+06	4.92141e+06
Com_8274_pos	9-(Dimethylarsoryl)nonanoic acid	1.89345e+06	862215	1.94295e+06	598859	588054
Com_4864_pos	ACar 22:4	7.08121e+06	1.2297e+07	1.2344e+07	4.05526e+06	6.86402e+06
Com_1666_pos	(1S)-1,23-dihydroxy-24,25,26,27-tetranorcalciol	5.64342e+07	9.93346e+07	1.03884e+08	8.67581e+07	1.00399e+08
Com_2576_pos	(22E)-9,14-Dihydroxyergosta-4,7,22-triene-3,6-dione	3.86818e+07	1.52731e+07	2.30124e+07	4.11232e+07	3.27119e+07
Com_7122_pos	PC (17:2/22:6)	5.15291e+06	1.08071e+06	1.26349e+06	1.62828e+06	2.09822e+06
Com_7216_pos	MFCD16876371	3.31369e+06	1.07654e+06	3.12334e+06	963109	1.56348e+06
Com_5456_pos	PC (22:4/22:5)	1.0345e+07	3.4711e+06	4.09963e+06	4.76747e+06	4.06491e+06
Com_4971_pos	DG(16:1(9Z)/18:3(9Z,12Z,15Z)/0:0)	1.19116e+07	1.43469e+07	1.33685e+07	9.7565e+06	1.09904e+07
Com_1698_pos	(3R)-3-[(2-Hydroxyhexadecanoyl)oxy]-4-(trimethylammonio)butanoate	8.58883e+07	8.00135e+07	8.99846e+07	1.88233e+07	6.35054e+07
Com_3399_pos	N-[(3beta,7beta)-3,7-Dihydroxy-24-oxochol-5-en-24-yl]glycine	2.44762e+06	1.56927e+07	2.48134e+07	1.34471e+07	1.4619e+07
Com_908_pos	1-(9Z-hexadecenoyl)-2-(9Z,12Z-octadecadienoyl)-sn-glycerol	4.21205e+08	1.86997e+08	2.24689e+08	1.37408e+08	2.09956e+08
Com_3435_pos	(2S,3R,4E)-3-Hydroxy-2-(palmitoylamino)-4-octadecen-1-yl docosanoate	1.05958e+07	2.48154e+07	1.51157e+07	1.81729e+07	1.97505e+07
Com_2402_pos	3-hexaprenyl-4-hydroxy-5-methoxybenzoic acid	4.24442e+07	1.69198e+07	2.58279e+07	4.89788e+07	3.63325e+07
Com_1287_pos	PC (15:0/16:1)	1.98915e+08	3.35567e+07	4.8984e+07	3.95465e+07	5.77758e+07
Com_7329_pos	PC (18:0e/18:1)	2.83639e+06	3.98901e+06	3.92915e+06	3.98833e+06	3.89814e+06
Com_499_pos	1-oleoyl-2-(4Z,7Z,10Z,13Z,16Z,19Z-docosahexaenoyl)-sn-glycerol	7.19581e+08	1.55856e+08	1.24138e+08	2.45831e+08	2.15454e+08
Com_1072_pos	ACar 18:0	8.40901e+07	2.32899e+08	1.68682e+08	1.70614e+08	1.64171e+08
Com_2801_pos	Glepidotin C	3.40458e+07	1.16604e+07	1.99033e+07	3.86976e+07	3.10862e+07
Com_6668_pos	16-O-deacetyl-16-epi-scalarolbutenolide	5.43673e+06	2.49553e+06	5.00458e+06	2.51269e+06	3.11904e+06
Com_8217_pos	neurosporaxanthin	3.20434e+06	2.85778e+06	2.49648e+06	1.65562e+06	1.8704e+06
Com_49_pos	PC (16:0/20:5)	1.81066e+10	3.53444e+09	3.95545e+09	4.47526e+09	6.08773e+09
Com_629_pos	PC (17:0/20:3)	6.13204e+08	2.12431e+08	2.14344e+08	2.28098e+08	2.69291e+08
Com_3069_pos	16Î±-Hydroxydehydroepiandrosterone 3-sulfate	2.64922e+07	9.19988e+06	2.3824e+07	1.19615e+07	1.18684e+07
Com_2075_pos	Cer-NS (d18:1/25:1)	9.57816e+07	7.07085e+07	6.31375e+07	6.27376e+07	5.77575e+07
Com_1579_pos	SM (d20:2/20:0)	1.18491e+08	1.23434e+08	9.29396e+07	9.6967e+07	9.78519e+07
Com_3225_pos	clavepictine B	3.33972e+07	2.80075e+07	2.01181e+07	3.44506e+07	2.75476e+07
Com_953_pos	PC (17:1/22:6)	3.15577e+08	1.18373e+08	1.8825e+08	1.2288e+08	1.5607e+08
Com_7534_pos	MFCD09743628	3.16175e+06	4.93357e+06	4.98497e+06	2.0498e+06	3.12253e+06
Com_640_pos	PC (19:0/22:6)	6.46614e+08	4.30437e+08	4.59538e+08	3.31998e+08	4.46217e+08
Com_682_pos	PE (17:0/19:1)	5.79661e+08	4.90564e+08	3.25081e+08	5.01897e+08	4.52197e+08
Com_1410_pos	PC (19:1/19:2)	9.31138e+07	1.43495e+08	1.82809e+08	1.19269e+08	1.35104e+08
Com_3889_pos	2-Hydroxyestrone	1.59385e+07	6.56572e+06	9.7149e+06	1.95761e+07	1.43493e+07
Com_2765_pos	Coenzyme Q6	3.22013e+07	1.28026e+07	2.03042e+07	3.66855e+07	2.99237e+07
Com_7521_pos	PS (17:1/17:1)	3.83377e+06	3.23764e+06	2.03846e+06	2.39578e+06	2.94402e+06
Com_2750_pos	TAG (18:2-20:5-22:6)	3.36578e+07	2.00055e+06	1.27168e+06	2.84911e+06	7.49469e+06
Com_1348_pos	PC (22:6e/20:3)	1.15207e+08	1.45731e+08	1.55722e+08	2.03061e+08	1.11651e+08
Com_3405_pos	Desogestrel	3.56127e+07	2.54263e+07	2.77899e+07	2.935e+07	2.72156e+07
Com_2781_pos	PC (16:2/17:2)	3.37916e+07	3.03057e+06	4.24725e+06	4.35467e+06	8.8159e+06
Com_7113_pos	Gibberellin A12 aldehyde	6.30721e+06	3.99332e+06	3.92767e+06	3.57947e+06	4.43578e+06
Com_829_pos	PE (18:1/18:4)	5.269e+08	1.92025e+08	2.76238e+08	1.92149e+08	2.77346e+08
Com_1276_pos	LPC 17:0	1.78784e+08	1.121e+08	1.55182e+08	9.28148e+07	1.01814e+08
Com_6890_pos	16-ketoestrone	4.74864e+06	2.56809e+06	3.48532e+06	5.87535e+06	4.66245e+06
Com_6204_pos	1-Myristoyl-2-docosahexaenoyl-sn-glycero-3-phosphocholine	9.83569e+06	3.61384e+06	2.86373e+06	4.9559e+06	4.43221e+06
Com_1588_pos	TAG (15:0-16:1-18:2)	8.93951e+07	6.67762e+07	7.88248e+07	5.30161e+07	1.03863e+08
Com_1479_pos	TAG (18:1-18:1-20:1)	3.18403e+07	8.86814e+07	9.44536e+07	7.53447e+07	1.26606e+08
Com_7093_pos	PC (15:0/16:2)	6.12679e+06	2.05241e+06	2.33142e+06	2.41248e+06	2.55795e+06
Com_4547_pos	ACar 8:1	1.5974e+07	8.43132e+06	1.16505e+07	4.61238e+06	9.22897e+06
Com_1758_pos	2-Hydroxy-8-(2-octyl-1-cyclopropen-1-yl)octanoic acid	1.19618e+08	5.86213e+07	7.76608e+07	4.49397e+07	6.80368e+07
Com_6159_pos	1-docosyl-2-[(10Z,13Z,16Z)-docosatrienoyl]-sn-glycero-3-phosphocholine	7.18572e+06	2.90668e+06	4.10006e+06	6.54507e+06	5.77541e+06
Com_3177_pos	(2R)-1-(Octadecyloxy)-3-(phosphonooxy)-2-propanyl pentadecanoate	3.37776e+07	8.71137e+06	8.0922e+06	7.36691e+06	1.35744e+07
Com_8737_pos	FLEMICULOSIN	1.17697e+06	418976	782259	357864	449217
Com_8860_pos	dichamanetin	1.1285e+06	465146	749652	312116	526491
Com_42_pos	PC (18:0/20:5)	1.62956e+10	1.63873e+10	19191681440	1.05397e+10	1.43946e+10
Com_9235_pos	20-trifluoromethyl-leukotriene B4	552209	294989	430157	299445	257137
Com_1493_pos	1-stearoyl-2-(4Z,7Z,10Z,13Z,16Z,19Z)-docosahexaenoyl-sn-glycerol	9.42668e+07	9.66111e+07	1.07998e+08	6.39911e+07	1.05113e+08
Com_284_pos	TAG (16:0-18:0-18:1)	4.21406e+08	1.07295e+09	1.5576e+09	1.11993e+09	2.01501e+09
Com_8514_pos	3-Hydroxy-N-[(3S)-2-oxotetrahydro-3-furanyl]dodecanamide	2.494e+06	2.23155e+06	1.89012e+06	1.14853e+06	1.70065e+06
Com_2986_pos	PC (21:1/21:1)	4.20354e+07	1.58849e+07	1.52551e+07	1.49187e+07	1.98639e+07
Com_649_pos	1-oleoyl-2-arachidonoyl-sn-glycerol-3-phosphoethanolamine	6.97838e+08	1.63118e+08	1.89303e+08	3.11017e+08	3.0309e+08
Com_6700_pos	DG(20:4(5Z,8Z,11Z,14Z)/20:4(5Z,8Z,11Z,14Z)/0:0)	5.9905e+06	1.86421e+06	1.81533e+06	1.36333e+06	1.70104e+06
Com_9193_pos	EPEA	896851	500318	468369	777516	577182
Com_7148_pos	petroformynic acid B	3.97834e+06	907827	1.18047e+06	1.79527e+06	1.73395e+06
Com_546_pos	LPC 18:2	1.04213e+09	4.90847e+08	5.57229e+08	7.13845e+08	6.54066e+08
Com_2510_pos	PC (20:1/20:2)	2.65953e+07	5.38195e+07	4.82364e+07	2.88169e+07	4.05732e+07
Com_7744_pos	1,2-di-[(11Z)-eicosenoyl]-sn-glycero-3-phosphocholine	4.42313e+06	2.15772e+06	2.47033e+06	2.1644e+06	2.52276e+06
Com_6373_pos	kuwanon C	4.70592e+06	1.13602e+06	2.70868e+06	1.3393e+06	1.66456e+06
Com_5594_pos	Ceramide (d18:1/16:0)	6.89447e+06	7.19461e+06	5.0981e+06	1.43718e+07	8.66405e+06
Com_3917_pos	5-[(1R)-1,2-Octadiene-4,6-diyn-1-yl]dihydro-2(3H)-furanone	1.59907e+07	6.45729e+06	1.15556e+07	1.92074e+07	1.23402e+07
Com_5259_pos	2-Docosyl-3-hydroxynonatriacontanedioic acid	5.24212e+06	1.10055e+07	3.67358e+06	4.65759e+06	6.52064e+06
Com_1785_pos	TAG (16:0-17:0-18:1)	6.55172e+07	3.33561e+07	3.7811e+07	2.21675e+07	4.03512e+07
Com_425_pos	PC (6:0/25:0)	1.35809e+09	8.49189e+08	9.22312e+08	8.51841e+08	9.44401e+08
Com_877_pos	Coenzyme Q10	2.74422e+08	7.62161e+07	1.26151e+08	2.26658e+08	1.74978e+08
Com_395_pos	PC (19:0/18:2)	1.66511e+09	3.95477e+08	3.38063e+08	3.693e+08	5.96531e+08
Com_5627_pos	PC (17:1/17:1)	1.00922e+07	8.47977e+06	4.61298e+06	7.07597e+06	8.31084e+06
Com_2848_pos	(1alpha)-1-Hydroxy-7-oxoabieta-8,11,13-trien-18-oic acid	3.24188e+07	1.12054e+07	1.807e+07	3.77108e+07	2.96513e+07
Com_127_pos	PC (14:0e/18:1)	6.76153e+09	4.80547e+09	3.57947e+09	4.71301e+09	5.24958e+09
Com_2726_pos	ACar 18:3	2.77328e+07	3.25237e+07	2.86388e+07	7.623e+06	1.81898e+07
Com_200_pos	PC (19:0/20:4)	4.27694e+09	1.94591e+09	1.97408e+09	1.49835e+09	2.32102e+09
Com_766_pos	DG(18:1(9Z)/20:4(5Z,8Z,11Z,14Z)/0:0)[iso2]	5.69417e+08	2.533e+08	2.97903e+08	3.18249e+08	3.66347e+08
Com_2782_pos	7,8-Diaminononanoic acid	3.10548e+07	1.73495e+07	2.8249e+07	7.78171e+06	2.00465e+07
Com_2729_pos	PE (18:2/18:3)	5.57675e+07	1.07628e+07	1.57026e+07	3.45645e+07	2.33557e+07
Com_1095_pos	(17Z)-N-[(2S,3R,4E)-3-Hydroxy-4-octadecen-2-yl]-17-hexacosenamide	1.1502e+08	2.2904e+08	1.57447e+08	2.36848e+08	2.12351e+08
Com_8746_pos	MFCD00270917	1.51182e+06	1.69439e+06	1.96865e+06	1.37619e+06	1.66444e+06
Com_1702_pos	CL (14:0-22:4-18:3-20:3)	8.41214e+07	1.17107e+08	9.21131e+07	6.48744e+07	8.94686e+07
Com_2913_pos	TAG (16:1-18:2-20:5)	2.90585e+07	8.83401e+06	4.71963e+06	5.84912e+06	1.35717e+07
Com_1610_pos	TAG (16:0-18:1-19:1)	3.90602e+07	7.23644e+07	9.23658e+07	6.45182e+07	1.0159e+08
Com_2197_pos	TAG (18:2-18:3-22:6)	4.52395e+07	3.5319e+06	4.69027e+06	7.06744e+06	1.66878e+07
Com_2085_pos	PS (18:2/19:2)	6.35069e+07	2.21491e+07	2.54019e+07	2.5574e+07	2.973e+07
Com_2161_pos	LPC 19:0	5.91712e+07	3.0873e+07	3.73869e+07	2.10178e+07	2.85304e+07
Com_5389_pos	NORSELIC ACID A	1.02056e+07	4.25651e+06	6.18895e+06	9.93009e+06	8.35164e+06
Com_8865_pos	PAz-PC	1.79775e+06	663334	781336	992318	1.21758e+06
Com_545_pos	PC (16:1/22:6)	8.63709e+08	3.24644e+08	5.4532e+08	3.41605e+08	4.70238e+08
Com_526_pos	SM (d19:0/15:0)	5.417e+08	9.31304e+08	9.1068e+08	7.76923e+08	8.05045e+08
Com_2725_pos	1-palmityl-2-arachidonoyl-sn-glycero-3-phosphate	3.67906e+07	4.55974e+07	2.48734e+07	2.65969e+07	4.16971e+07
Com_4320_pos	LPC 18:3	1.97621e+07	8.12629e+06	1.45203e+07	1.38484e+07	9.90188e+06
Com_1372_pos	SM (d16:0/20:0)	7.98116e+07	1.50833e+08	1.91255e+08	2.0812e+08	1.60089e+08
Com_1691_pos	(2S,3R,4E)-3-Hydroxy-2-(palmitoylamino)-4-octadecen-1-yl hexacosanoate	1.95377e+07	8.52568e+07	2.21609e+07	3.35461e+07	4.38882e+07
Com_3112_pos	TAG (18:2-22:5-22:5)	3.55688e+07	4.65891e+06	4.2201e+06	8.67669e+06	1.66599e+07
Com_8473_pos	PC (12:0/12:0)	2.05188e+06	718523	1.06929e+06	1.36785e+06	1.03472e+06
Com_4069_pos	PC (22:5e/22:6)	4.27782e+06	1.28336e+07	1.54875e+07	2.41195e+07	4.42389e+06
Com_6444_pos	LONCHOCARPIC ACID	8.32823e+06	3.97676e+06	5.12668e+06	4.43494e+06	5.18527e+06
Com_2079_pos	LPC 20:2	5.64728e+07	2.62806e+07	4.79381e+07	1.94201e+07	3.02531e+07
Com_2073_pos	Leukotriene B4 dimethylamide	7.31383e+06	4.02306e+07	6.57802e+07	8.53334e+07	5.08272e+07
Com_3262_pos	MFCD09743629	2.06943e+07	3.1225e+07	3.28299e+07	1.34473e+07	2.35444e+07
Com_3097_pos	PC (18:0e/22:2)	1.54543e+07	2.76905e+07	2.29645e+07	2.5823e+07	2.44969e+07
Com_986_pos	PC (19:1/22:6)	2.86256e+08	1.45168e+08	1.89534e+08	9.17556e+07	1.39268e+08
Com_8082_pos	Solanin D	1.92193e+06	2.9152e+06	2.93726e+06	2.31405e+06	2.56062e+06
Com_2118_pos	HexCer-NS (d18:1/28:0)	4.30232e+07	5.0064e+07	6.54435e+07	3.66832e+07	6.15155e+07
Com_651_pos	(9Z)-3-hydroxyoctadecenoylcarnitine	6.1666e+08	5.05965e+08	5.34862e+08	2.23283e+08	4.18749e+08
Com_5950_pos	Leukotriene B4 Ethanolamide	1.85226e+06	8.10829e+06	8.37515e+06	9.85707e+06	7.02249e+06
Com_5737_pos	(E)-2-Decene-4,6,8-triyn-1-ol	7.69039e+06	4.24361e+06	5.42666e+06	1.00063e+07	6.18915e+06
Com_254_pos	PC (16:1/16:1)	3.93676e+09	1.31652e+09	1.87579e+09	2.11161e+09	2.07475e+09
Com_79_pos	Triolein	2.52132e+09	3.88608e+09	6.57925e+09	5.74664e+09	9.19643e+09
Com_3958_pos	PC (19:2/18:5)	2.28998e+07	9.23297e+06	1.40055e+07	1.14929e+07	1.29405e+07
Com_6240_pos	1-(1Z-hexadecenyl)-2-arachidonoyl-sn-glycero-3-phosphoethanolamine	8.77448e+06	4.75067e+06	3.81437e+06	2.7799e+06	4.19812e+06
Com_3732_pos	Cer-NS (d18:1/38:2)	8.46125e+06	1.96993e+07	1.18912e+07	1.45221e+07	1.57719e+07
Com_62_pos	PC (16:1/18:2)	1.32899e+10	4.01798e+09	4.79373e+09	5.42102e+09	5.53023e+09
Com_2929_pos	Parthenin	2.67802e+07	1.15954e+07	1.8493e+07	3.2662e+07	2.38203e+07
Com_5015_pos	ACar 22:1	4.34744e+06	8.44854e+06	1.16352e+07	5.05465e+06	7.21937e+06
Com_5633_pos	2-Hydroxy-6-isopropenyl-2,4,6-cycloheptatrien-1-one	8.55002e+06	4.87193e+06	6.65911e+06	1.16835e+07	8.34614e+06
Com_4657_pos	all-trans-4,4'-diapophytoene	1.15598e+07	5.8563e+06	4.84046e+06	1.15832e+07	9.00242e+06
Com_4647_pos	MK 6	1.70183e+07	9.02548e+06	7.25854e+06	1.46045e+07	1.15557e+07
Com_3507_pos	1,2-diarachidonoyl-sn-glycero-3-phosphate	3.43523e+07	1.60409e+07	1.8208e+07	2.53217e+07	2.15041e+07
Com_1417_pos	TAG (16:0-18:1-18:2)	3.4276e+07	8.15423e+07	1.10011e+08	8.07452e+07	1.2531e+08
Com_2067_pos	PC (19:2/22:6)	5.58571e+07	1.35968e+07	1.95981e+07	1.2029e+07	2.00044e+07
Com_270_pos	PE (18:1/18:2)	3.56914e+09	1.81636e+09	1.62884e+09	2.67808e+09	2.32778e+09
Com_6474_pos	cannabidiolic acid	5.13037e+06	2.18605e+06	3.08824e+06	5.05029e+06	4.29619e+06
Com_1264_pos	PC (14:0e/2:0)	1.785e+08	1.79609e+08	1.88858e+08	1.31028e+08	1.58038e+08
Com_5588_pos	4,8,12-trimethyltrideca 1,3,7,11-tetraene	2.20986e+06	3.95592e+06	3.78318e+06	6.45273e+06	1.03227e+07
Com_1975_pos	TAG (15:0-18:2-18:2)	7.89672e+07	5.31034e+07	5.61826e+07	5.03591e+07	7.24088e+07
Com_1321_pos	TAG (16:1-18:2-22:6)	1.2159e+08	8.06154e+06	1.93605e+07	1.46395e+07	4.19615e+07
Com_5356_pos	PC (18:0e/20:3)	4.52724e+06	9.73315e+06	1.30579e+07	8.01691e+06	7.51795e+06
Com_3640_pos	dehydroretinaldehyde	2.3797e+07	1.526e+07	1.1412e+07	1.99486e+07	1.78489e+07
Com_6327_pos	PG(18:1(9Z)/20:4(5Z,8Z,11Z,14Z))	2.89924e+06	5.91407e+06	4.95207e+06	9.45054e+06	6.12217e+06
Com_1846_pos	(9Z,11R,12Z,15Z)-11-(Icosanoyloxy)-9,12,15-octadecatrienoic acid	1.07911e+08	4.35839e+07	3.64512e+07	6.98932e+07	6.17706e+07
Com_999_pos	PE (17:0/18:2)	3.39026e+08	1.1149e+08	8.16502e+07	2.20532e+08	1.95328e+08
Com_765_pos	PE (16:0/22:4)	2.15633e+08	3.75152e+08	5.9577e+08	4.68311e+08	3.55862e+08
Com_1753_pos	CL (14:1-22:3-20:4-20:4)	5.71001e+07	8.18216e+07	9.04709e+07	3.66225e+07	7.05701e+07
Com_3528_pos	(all-E)-Phytoene	1.95764e+07	3.92326e+06	1.08701e+07	2.29256e+07	1.77092e+07
Com_3084_pos	ACar 20:0	6.10362e+06	2.63897e+07	1.79264e+07	1.77387e+07	1.86021e+07
Com_683_pos	TAG (18:2-22:5-22:6)	4.01419e+08	2.7308e+07	2.37801e+07	4.69556e+07	1.3203e+08
Com_1278_pos	PE (20:2/22:6)	1.64224e+08	8.45987e+07	9.6604e+07	5.02009e+07	8.45389e+07
Com_5393_pos	TAG (17:0-18:2-22:6)	1.1962e+07	2.07353e+06	3.74239e+06	4.57588e+06	5.79482e+06
Com_2397_pos	PE (18:3/20:5)	7.62451e+07	2.60044e+07	3.5452e+07	1.67267e+07	3.88667e+07
Com_2346_pos	PC (14:0e/22:6)	6.66631e+07	1.62239e+07	2.06475e+07	2.1769e+07	2.35072e+07
Com_1868_pos	CL (16:0-18:2-18:1-18:2)	7.16501e+07	9.38082e+07	7.66774e+07	4.37839e+07	7.1567e+07
Com_5106_pos	TAG (18:1-18:2-21:5)	1.40383e+07	3.71722e+06	4.10883e+06	5.19563e+06	7.80466e+06
Com_5320_pos	Lesquerolic acid	1.2381e+07	7.82559e+06	7.44515e+06	6.8809e+06	8.79467e+06
Com_3483_pos	DAG (15:0/18:2)	3.45661e+07	1.68322e+07	2.07733e+07	1.65243e+07	2.2703e+07
Com_924_pos	PC (14:0e/22:2)	2.66293e+08	1.38563e+08	1.95187e+08	3.3478e+08	2.69736e+08
Com_6505_pos	N-tetradecanoylsphingosine 1-phosphate	4.97496e+06	6.59776e+06	5.63118e+06	9.0019e+06	5.9722e+06
Com_1376_pos	PC (18:2/19:2)	1.44933e+08	5.24661e+07	6.49347e+07	6.64288e+07	6.96908e+07
Com_1842_pos	ACar 20:5	1.0886e+08	1.8802e+07	2.6441e+07	1.05874e+07	3.27833e+07
Com_2548_pos	PS (19:2/19:2)	5.1097e+07	1.445e+07	1.39917e+07	1.08938e+07	1.88172e+07
Com_767_pos	TAG (18:0-18:1-19:1)	1.92765e+08	2.67941e+08	3.80162e+08	2.44955e+08	4.07551e+08
Com_981_pos	PC (22:4e/16:0)	1.68179e+08	2.972e+08	2.96236e+08	2.6196e+08	2.5865e+08
Com_3488_pos	STEARDA	7.85727e+06	2.56219e+07	2.05289e+07	1.32129e+07	1.51384e+07
Com_7189_pos	ACar 16:4	907889	4.25962e+06	4.82276e+06	4.48381e+06	3.60881e+06
Com_2258_pos	PC (18:5e/2:0)	5.66968e+07	7.4038e+06	8.2093e+06	1.01682e+07	1.73292e+07
Com_2484_pos	TAG (16:1-20:5-22:6)	3.5388e+07	3.78796e+06	1.51812e+06	3.5543e+06	9.5663e+06
Com_6912_pos	(1S)-1-hydroxy-23-oxo-24,25,26,27-tetranorcalciol	5.36414e+06	711146	824600	1.07404e+06	1.4822e+06
Com_5397_pos	Sphingosine-1-phosphate (d16:1)	7.13259e+06	2.1623e+06	4.90562e+06	2.04007e+06	3.3909e+06
Com_2893_pos	(7E)-9-Hydroxy-7-nonene-3,5-diynoic acid	3.44655e+07	1.88032e+07	2.58878e+07	4.6638e+07	3.58546e+07
Com_5148_pos	PC (4:0/16:2)	1.06449e+07	4.06237e+06	3.96018e+06	4.89182e+06	4.68659e+06
Com_192_pos	TAG (16:0-18:1-22:4)	4.55036e+08	1.91169e+09	2.70175e+09	1.64315e+09	2.61825e+09
Com_2567_pos	1-heptadecanoyl-2-palmitoyl-sn-glycero-3-phosphate	4.1073e+07	3.95051e+07	2.97302e+07	1.39736e+07	2.5983e+07
Com_1267_pos	CL (16:1-20:3-16:2-18:1)	2.50245e+08	5.20049e+07	6.00214e+07	3.816e+07	8.85229e+07
Com_144_pos	1,2-Dioleoyl-sn-glycerol	3.0461e+09	5.69482e+09	5.97305e+09	4.30624e+09	4.96455e+09
Com_6382_pos	ACar 15:0	5.68236e+06	5.23965e+06	6.75715e+06	2.04954e+06	4.73879e+06
Com_4658_pos	PC (14:0/15:0)	1.37038e+07	5.12086e+06	7.39121e+06	4.2049e+06	6.28767e+06
Com_86_pos	TAG (18:0-18:1-18:2)	2.28262e+09	3.56425e+09	6.78425e+09	5.08238e+09	8.81452e+09
Com_5609_pos	DAG (16:1/22:6)	1.25591e+07	2.50827e+06	2.62367e+06	2.87035e+06	5.01674e+06
Com_1206_pos	Cer-NDS (d18:0/24:0)	8.33862e+07	1.36256e+08	1.98526e+08	1.71443e+08	1.60433e+08
Com_1502_pos	TAG (18:1-22:6-22:6)	1.18442e+08	1.43542e+07	1.41075e+07	1.86341e+07	4.78588e+07
Com_3356_pos	SM (d18:1/16:0)	3.57215e+07	2.64313e+07	2.43887e+07	1.93294e+07	2.52751e+07
Com_1761_pos	DAG (18:1/22:5)	1.04445e+08	4.81956e+07	5.28151e+07	5.98666e+07	6.32486e+07
Com_6463_pos	PC (20:0/21:2)	7.76635e+06	2.23853e+06	2.63377e+06	1.91666e+06	3.00922e+06
Com_2025_pos	cholesteryl 6-O-oleoyl-beta-D-glucoside	6.38345e+07	2.43556e+07	3.23572e+07	7.26832e+07	5.30734e+07
Com_5203_pos	12-Bromolauric acid	1.14505e+07	4.19854e+06	3.73029e+06	2.79164e+06	4.23484e+06
Com_22_pos	Triglyceride POO,sn	8.93421e+09	2.96341e+10	3.52733e+10	2.46166e+10	3.04594e+10
Com_3385_pos	petroformynic acid C	1.85403e+07	8.0429e+06	1.32503e+07	2.53054e+07	2.00416e+07
Com_1834_pos	1-heptadecanoyl-2-stearoyl-sn-glycero-3-phosphate	6.48739e+07	6.75851e+07	7.6145e+07	4.58072e+07	7.29145e+07
Com_6270_pos	PC (22:1/24:4)	5.70674e+06	3.13514e+06	3.02887e+06	1.55773e+06	2.0496e+06
Com_4459_pos	PC (21:0/22:4)	1.41742e+07	8.80887e+06	8.79046e+06	6.16857e+06	7.56262e+06
Com_5157_pos	N-Palmitoyl-L-threonine	9.11998e+06	5.22019e+06	9.38853e+06	3.32986e+06	4.70909e+06
Com_5841_pos	(15beta,22E)-15-Hydroxyergosta-4,6,8(14),22-tetraen-3-one	1.79235e+06	6.79104e+06	4.43786e+06	1.23131e+07	7.01254e+06
Com_132_pos	PC (17:0/18:2)	6.70262e+09	2.48145e+09	2.6749e+09	2.78911e+09	3.0187e+09
Com_2400_pos	TAG (16:0-18:2-21:5)	6.96996e+07	1.13224e+07	2.51242e+07	2.75382e+07	3.38005e+07
Com_895_pos	PE (19:1/20:3)	4.07165e+08	2.46336e+08	2.42397e+08	1.47552e+08	2.57123e+08
Com_959_pos	Cer-NS (d18:1/26:0)	1.636e+08	3.11617e+08	2.26549e+08	3.24107e+08	2.76435e+08
Com_3133_pos	PC (14:0e/3:0)	4.02235e+07	1.81871e+07	2.45629e+07	1.25454e+07	1.76658e+07
Com_5211_pos	Batatasin IV	9.23749e+06	3.13155e+06	6.35951e+06	1.10457e+07	7.67483e+06
Com_166_pos	PC (14:1e/24:4)	2.02252e+09	3.52892e+09	2.75572e+09	3.50573e+09	3.17146e+09
Com_2851_pos	PC (21:2/20:4)	4.29553e+07	1.79358e+07	1.96259e+07	1.86418e+07	2.07703e+07
Com_3783_pos	CL (16:1-16:1-18:1-18:2)	2.46797e+07	9.91426e+06	1.03874e+07	6.25631e+06	1.16425e+07
Com_6430_pos	PC (18:0e/2:0)	7.33686e+06	4.22419e+06	5.32151e+06	2.56965e+06	4.5994e+06
Com_297_pos	DAG (18:2/22:6)	2.13312e+09	5.66687e+08	4.63249e+08	7.48994e+08	9.2585e+08
Com_4865_pos	1-Stearoyl-sn-glycero-3-phosphate	1.05232e+07	4.39706e+06	6.85688e+06	1.03831e+07	8.48893e+06
Com_1540_pos	LPC 16:1	1.13554e+08	4.57657e+07	9.05518e+07	4.59964e+07	5.91839e+07
Com_2412_pos	PC (16:1/16:2)	4.60934e+07	1.61302e+07	2.00098e+07	3.53652e+07	3.25431e+07
Com_154_pos	PC (15:0/18:2)	5.56987e+09	1.34716e+09	1.51427e+09	2.25949e+09	1.74156e+09
Com_8049_pos	PC(o-22:0/18:3(9Z,12Z,15Z))	1.30226e+06	2.74e+06	2.4173e+06	2.76124e+06	1.80024e+06
Com_6127_pos	Heptadecanoyl Ethanolamide	7.83158e+06	5.13615e+06	5.1896e+06	4.10165e+06	5.1255e+06
Com_4909_pos	(8Z)-10-Hydroxy-8-decene-4,6-diynoic acid	1.08371e+07	4.97654e+06	8.21776e+06	1.26771e+07	1.05643e+07
Com_8342_pos	(3beta,24R)-Ergost-5-en-3-yl 6-O-stearoyl-beta-D-glucopyranoside	1.25057e+06	2.31245e+06	2.50355e+06	3.0469e+06	2.26497e+06
Com_7092_pos	PC (19:0/19:1)	3.81246e+06	4.38439e+06	5.56888e+06	3.86061e+06	4.23617e+06
Com_93_pos	1-stearoyl-2-arachidonoyl-sn-glycero-3-phospho-1D-myo-inositol	7.94038e+09	1.02506e+10	8.63791e+09	9.55458e+09	8.63672e+09
Com_836_pos	DAG (18:1/22:6)	4.93175e+08	2.04641e+08	2.02126e+08	2.62937e+08	3.05601e+08
Com_568_pos	TAG (16:0-18:1-20:1)	1.20799e+08	4.30219e+08	5.14259e+08	3.41169e+08	6.25132e+08
Com_2292_pos	LPC 15:0	5.60124e+07	2.40976e+07	4.43416e+07	2.25627e+07	2.89544e+07
Com_9173_pos	DIGITOGENIN	825059	902231	620645	630809	688733
Com_9163_pos	Synaptamide	1.14581e+06	903823	770902	775632	748899
Com_4366_pos	ACar 24:1	5.77602e+06	1.29081e+07	1.28371e+07	1.017e+07	9.74238e+06
Com_841_pos	PC (14:0/22:6)	3.95247e+08	2.10223e+08	3.53562e+08	2.22034e+08	2.81563e+08
Com_1580_pos	PC (22:5e/16:1)	1.26141e+08	8.77573e+07	8.78132e+07	8.18575e+07	8.89557e+07
Com_94_pos	PC (15:0/20:4)	7.29481e+09	2.82018e+09	4.24228e+09	3.653e+09	4.17696e+09
Com_3224_pos	TAG (18:1-22:3-22:4)	3.025e+07	1.98854e+07	3.2392e+07	2.54607e+07	2.87792e+07
Com_7533_pos	Menaquinone 9	3.92212e+06	2.82054e+06	3.25015e+06	4.12097e+06	3.78213e+06
Com_3792_pos	PC (18:3/18:4)	7.31345e+06	2.15821e+07	2.18351e+07	2.97484e+07	1.91315e+07
Com_4711_pos	PE (20:5/20:5)	1.4415e+07	8.80143e+06	1.60676e+07	1.08763e+07	1.80267e+07
Com_1503_pos	PC (20:0/22:6)	1.26185e+08	8.14336e+07	9.3094e+07	5.84317e+07	1.04256e+08
Com_2247_pos	PC(o-20:0/18:3(6Z,9Z,12Z))	5.18282e+07	2.23828e+07	3.83112e+07	6.30844e+07	4.68114e+07
Com_5140_pos	ACar 20:3	1.57015e+07	8.32503e+06	1.09656e+07	4.1007e+06	9.45205e+06
Com_8995_pos	3β-Androstanediol	1.55258e+06	1.03457e+06	1.1075e+06	1.05295e+06	993167
Com_3414_pos	1-Stearoyl-2-arachidonoylplasmenylcholine	1.01174e+07	2.48231e+07	3.01722e+07	2.35347e+07	2.23467e+07
Com_2942_pos	ACar 20:1	6.91957e+06	2.40241e+07	1.83473e+07	1.22429e+07	1.33033e+07
Com_147_pos	PC (18:0/22:5)	1.07922e+09	5.54549e+09	6762123716	3.16231e+09	4.35251e+09
Com_5810_pos	ACar 17:1	7.57093e+06	6.42285e+06	7.65047e+06	1.45674e+06	5.08373e+06
Com_7987_pos	ecalcidene	4.05163e+06	3.1254e+06	2.77983e+06	2.00598e+06	2.28996e+06
Com_7626_pos	DAG (18:1/22:3)	1.74072e+06	3.46896e+06	4.21173e+06	3.41462e+06	3.55622e+06
Com_1979_pos	DAG (18:0/18:1)	3.71083e+07	6.82002e+07	6.35647e+07	5.87972e+07	6.21728e+07
Com_3156_pos	TAG (15:0-16:0-18:1)	3.00811e+07	2.09467e+07	2.62659e+07	1.34485e+07	2.69723e+07
Com_7149_pos	5,4',5'-Trihydroxy-3,6,7,8-Tetramethoxyflavone	5.70919e+06	1.79939e+06	4.00103e+06	2.55572e+06	3.01766e+06
Com_25_pos	TAG (16:0-18:1-18:1)	7.15687e+09	2.61429e+10	31468718073	2.14637e+10	2.57333e+10
Com_5670_pos	Lauramide	1.0181e+07	7.88398e+06	5.89863e+06	5.72681e+06	6.80298e+06
Com_747_pos	PC (20:4/20:5)	5.17593e+08	7.55267e+07	1.07044e+08	1.08654e+08	1.58847e+08
Com_7217_pos	Butyryl-L-homoserine lactone	4.27537e+06	2.01075e+06	2.38792e+06	1.87112e+06	2.37816e+06
Com_3989_pos	(17beta)-3,4,17-Trihydroxy-9,10-secoandrosta-1,3,5(10)-trien-9-one	1.58863e+07	6.78413e+06	9.4136e+06	2.00744e+07	1.41604e+07
Com_848_pos	PC (17:1/20:4)	9.05206e+07	3.42096e+08	4.65797e+08	1.87722e+08	2.81088e+08
Com_1221_pos	L-(+)-Isoleucine	2.02405e+08	1.0495e+08	1.54266e+08	1.31209e+08	1.39464e+08
Com_3863_pos	TAG (18:2-18:3-20:5)	1.51631e+07	3.59795e+06	1.3715e+06	4.17191e+06	6.11582e+06
Com_433_pos	PC (17:0/18:1)	1.35205e+09	5.34314e+08	7.25284e+08	8.35858e+08	8.87944e+08
Com_5682_pos	(3E,5E,7E,9E)-3,5,7,9,11-Dodecapentaenoic acid	6.61551e+06	2.51076e+06	4.37024e+06	8.42221e+06	5.97244e+06
Com_560_pos	TAG (17:0-18:1-18:2)	2.03489e+08	3.81553e+08	5.10612e+08	3.40982e+08	6.88398e+08
Com_1351_pos	TAG (16:0-17:0-18:2)	1.09989e+08	1.11908e+08	1.4712e+08	7.98737e+07	1.45689e+08
Com_2667_pos	DAG (18:1/20:1)	2.12799e+07	3.58465e+07	3.42162e+07	2.69368e+07	3.67679e+07
Com_9168_pos	(8Z,11Z,14Z,17Z,20Z,23Z)-hexacosahexaenoic acid	336872	873829	709668	544513	560092
Com_244_pos	PC (18:0/22:4)	1.14694e+09	2.77155e+09	3.30132e+09	2.27082e+09	2487023278
Com_6674_pos	(2E,8Z)-2,8-Undecadiene-4,6-diynoic acid	5.09817e+06	2.20886e+06	3.41344e+06	5.31848e+06	3.62835e+06
Com_1129_pos	PE (17:0/22:5)	2.60575e+08	1.32309e+08	1.14915e+08	1.13101e+08	1.46869e+08
Com_6809_pos	PC (14:0/14:0)	6.49811e+06	3.77185e+06	4.63572e+06	3.98658e+06	3.98478e+06
Com_7545_pos	3-[(6-Oxodecanoyl)oxy]-4-(trimethylammonio)butanoate	4.57661e+06	4.15209e+06	4.20991e+06	1.85334e+06	3.39367e+06
Com_397_pos	PC (19:2/20:5)	1.70478e+09	1.18619e+09	1.13174e+09	1.02734e+09	1.10214e+09
Com_6418_pos	(2R)-1-(Hexadecyloxy)-3-(phosphonooxy)-2-propanyl (11Z)-11-icosenoate	4.08558e+06	7.66989e+06	7.18102e+06	6.20798e+06	6.72907e+06
Com_689_pos	1-Stearoyl-2-oleoyl-sn-glycerol	3.00868e+08	5.09555e+08	4.86294e+08	3.9248e+08	4.74537e+08
Com_380_pos	ACar 18:1	6.68246e+08	1.26062e+09	1.26429e+09	3.90764e+08	7.76641e+08
Com_542_pos	TAG (16:0-17:1-18:1)	2.43624e+08	4.79251e+08	6.84068e+08	3.63984e+08	7.30948e+08
Com_1723_pos	ACar 16:1	7.90838e+07	7.45369e+07	8.39191e+07	1.62924e+07	5.84291e+07
Com_6348_pos	O-{[2,3-Bis(hexadecyloxy)propoxy](hydroxy)phosphoryl}-L-serine	7.93648e+06	3.99983e+06	5.00886e+06	5.05361e+06	6.37104e+06
Com_6640_pos	N-[(2S,3R,4E,14Z)-1,3-Dihydroxy-4,14-octadecadien-2-yl]octacosanamide	3.89192e+06	5.93152e+06	6.78383e+06	5.80104e+06	5.94884e+06
Com_2060_pos	DAG (14:0/18:2)	8.90241e+07	6.86281e+07	5.71865e+07	6.32181e+07	6.55497e+07
Com_427_pos	PC (20:2/22:6)	1.11379e+09	6.09912e+08	7.6713e+08	4.01703e+08	6.62101e+08
Com_1093_pos	PC (20:4/22:4)	1.79142e+08	2.65484e+08	3.13971e+08	3.37517e+08	2.41068e+08
Com_2108_pos	(5R)-4-Hydroxy-5,6-dodecadiene-8,10-diynoic acid	5.5457e+07	2.54862e+07	4.08646e+07	6.86421e+07	5.20276e+07
Com_2696_pos	PC (20:5/22:6)	4.27508e+07	5.39391e+06	7.58387e+06	6.32729e+06	1.40872e+07
Com_4313_pos	PC (15:1/15:1)	1.93782e+07	4.98999e+06	6.2962e+06	8.01416e+06	8.67551e+06
Com_735_pos	ACar 20:4	4.68499e+08	4.1937e+08	5.52766e+08	2.50272e+08	3.85227e+08
Com_224_pos	PC (17:2/17:2)	3.55009e+09	1.46844e+09	2.50936e+09	1.64467e+09	2.243e+09
Com_764_pos	DAG (18:0/20:4)	2.60216e+08	4.44401e+08	4.176e+08	3.51472e+08	4.00317e+08
Com_1330_pos	PC (15:0/20:5)	1.9167e+08	3.781e+07	4.90736e+07	4.60017e+07	5.43305e+07
Com_6440_pos	Chimyl Alcohol	4.27307e+06	4.59601e+06	7.48692e+06	4.54877e+06	3.91569e+06
Com_373_pos	PC (19:1/19:1)	1.78275e+09	1.37858e+09	1.3445e+09	1.10496e+09	1.31409e+09
Com_4955_pos	N-[(7alpha)-7-Hydroxy-3,24-dioxochol-4-en-24-yl]glycine	674279	6.24984e+06	8.60566e+06	5.79101e+06	5.92582e+06
Com_2116_pos	PC (21:1/21:2)	6.67578e+07	3.00752e+07	3.65119e+07	3.12935e+07	4.11707e+07
Com_495_pos	PC (20:1/22:6)	9.76659e+08	7.07911e+08	7.85846e+08	4.83898e+08	7.03623e+08
Com_392_pos	CL (14:0-22:3-18:1-18:3)	1.20488e+09	1.33331e+09	1.09733e+09	9.78068e+08	1.19083e+09
Com_3921_pos	1,2-di[(4Z,7Z,10Z,13Z,16Z,19Z)-docosahexaenoyl]-sn-glycero-3-phosphate	1.35196e+07	1.26168e+07	2.40596e+07	1.84944e+07	1.99831e+07
Com_4569_pos	ACar 20:2	7.32808e+06	1.16612e+07	1.15398e+07	5.21627e+06	7.92117e+06
Com_250_pos	PC (20:1/20:4)	3.26233e+09	2.89341e+09	2.64903e+09	2.00842e+09	2.30816e+09
Com_2104_pos	PC (18:0/19:1)	7.54071e+07	4.62329e+07	4.43646e+07	4.02366e+07	4.19212e+07
Com_7_pos	PC (20:3/20:3)	6.67274e+10	9.84293e+10	103270759172	83397751804	8.60517e+10
Com_5400_pos	Thymol	1.01254e+07	5.09347e+06	6.567e+06	8.84577e+06	6.03955e+06
