# Supplementary material for: The Extract of Camellia Seed Cake Alleviates Metabolic Dysfunction-Associated Steatotic Liver Disease (MASLD) in Mice by Promoting Coenzyme Q Synthesis
Source: Nutrients. 2025 Mar 15;17(6):1032. doi: 10.3390/nu17061032 (PMC11944731; doi:10.3390/nu17061032)
Supplement: Supplementary file 1 [file nutrients-17-01032-s001.zip › Table S5.xlsx]

## Sheet: Sheet1
Compound_ID	Name	Formula	Molecular Weight	RT [min]	lipidmaps_Results	lipidblast_Results	H3	H7	H8	M3	M5	M7	FC	log2FC	Pvalue	ROC	VIP	Up.Down	Lipid Subclass
Com_8720_pos	13,14-Dihydroretinol	C20 H32 O	288.245	1.967	Full match	No results	1.97983e+06	1.73661e+06	1.60809e+06	673624	607818	738467	2.63602	1.39836	0.000314653	1	2.20049	up	-
Com_9098_pos	all-trans axerophthene	C20 H30	270.235	1.969	Full match	No results	1.14907e+06	1.12718e+06	998684	390567	370965	459555	2.68198	1.4233	0.000458929	1	2.16672	up	-
Com_392_pos	CL (14:0-22:3-18:1-18:3)	C81 H144 O17 P2	1468.01	16.557	No results	Invalid mass	1.02523e+09	9.34015e+08	9.74959e+08	1.3918e+09	1.31298e+09	1.29513e+09	0.733566	-0.447001	0.00104322	1	2.0032	down	CL
Com_5737_pos	(E)-2-Decene-4,6,8-triyn-1-ol	C10 H8 O	144.057	16.261	Full match	No results	1.06214e+07	8.44867e+06	1.09488e+07	3.98334e+06	4.95344e+06	3.79404e+06	2.35797	1.23754	0.00177052	1	2.31186	up	-
Com_7534_pos	MFCD09743628	C25 H44 O2	376.333	8.156	Full match	No results	2.42129e+06	1.76874e+06	1.95937e+06	4.61421e+06	4.29523e+06	5.89125e+06	0.41548	-1.26715	0.00274602	1	2.07083	down	-
Com_5633_pos	2-Hydroxy-6-isopropenyl-2,4,6-cycloheptatrien-1-one	C10 H10 O2	162.068	16.269	Full match	No results	1.21784e+07	9.37568e+06	1.34963e+07	5.27979e+06	5.20477e+06	4.13124e+06	2.39812	1.2619	0.00395411	1	2.31305	up	-
Com_3528_pos	(all-E)-Phytoene	C40 H64	544.501	16.27	Full match	No results	2.35445e+07	1.46887e+07	3.05437e+07	3.10672e+06	4.85386e+06	3.80921e+06	5.84351	2.54684	0.00454063	1	2.32612	up	-
Com_2510_pos	PC (20:1/20:2)	C48 H90 N O8 P	839.641	14.428	Partial match	Full match	3.27087e+07	2.94504e+07	2.42915e+07	6.06326e+07	4.70558e+07	5.37703e+07	0.535435	-0.901216	0.00576946	1	2.03962	down	PC
Com_7533_pos	Menaquinone 9	C56 H80 O2	784.613	15.396	Full match	No results	4.27456e+06	3.71381e+06	4.37455e+06	2.57793e+06	2.84101e+06	3.04268e+06	1.46106	0.547013	0.00576974	1	1.90514	up	-
Com_1868_pos	CL (16:0-18:2-18:1-18:2)	C79 H144 O17 P2	1444.01	16.793	No results	Invalid mass	5.19669e+07	3.60419e+07	4.33428e+07	1.06502e+08	7.72872e+07	9.76351e+07	0.466738	-1.09931	0.00600609	1	2.46899	down	CL
Com_3262_pos	MFCD09743629	C27 H48 O2	404.365	9.405	Full match	No results	1.2066e+07	1.26212e+07	1.56545e+07	3.03938e+07	2.51499e+07	3.81313e+07	0.430657	-1.21539	0.00675473	1	2.10928	down	-
Com_1702_pos	CL (14:0-22:4-18:3-20:3)	C83 H142 O17 P2	1490	16.252	No results	Invalid mass	7.37575e+07	5.5617e+07	6.52488e+07	1.1572e+08	1.0863e+08	1.26973e+08	0.553973	-0.852111	0.00693076	1	2.75923	down	CL
Com_4909_pos	(8Z)-10-Hydroxy-8-decene-4,6-diynoic acid	C10 H10 O3	178.063	16.272	Full match	No results	1.31838e+07	9.72314e+06	1.51244e+07	4.51287e+06	5.75571e+06	4.66104e+06	2.54737	1.34901	0.00711744	1	2.31518	up	-
Com_3065_pos	ent-cassa-12,15-diene	C20 H32	272.25	16.271	Full match	No results	3.29729e+07	1.87387e+07	3.98723e+07	6.12619e+06	9.0042e+06	5.01456e+06	4.54625	2.18468	0.00759293	1	2.17309	up	-
Com_2729_pos	PE (18:2/18:3)	C41 H72 N O8 P	737.5	10.331	Partial match	Full match	2.56553e+07	4.17169e+07	3.63213e+07	1.10392e+07	1.13614e+07	9.88773e+06	3.21148	1.68324	0.0105798	1	1.8393	up	PE
Com_6603_pos	MFCD00057815	C27 H46 O2	402.349	8.313	Full match	No results	4.67205e+06	4.6962e+06	4.88305e+06	3.80641e+06	3.57989e+06	3.32645e+06	1.33031	0.411764	0.0107812	1	1.31968	up	-
Com_6260_pos	Gyrinal	C14 H18 O3	234.125	16.272	Full match	No results	6.10416e+06	4.95252e+06	7.99447e+06	3.3736e+06	2.60184e+06	2.16427e+06	2.34052	1.22683	0.0111154	1	2.22615	up	-
Com_2801_pos	Glepidotin C	C19 H22 O3	298.157	16.268	Full match	No results	4.19371e+07	2.564e+07	4.85158e+07	1.23793e+07	1.47759e+07	7.82621e+06	3.31871	1.73062	0.0113991	1	2.197	up	-
Com_2356_pos	Dihydro-resveratrol	C14 H14 O3	230.094	16.271	Full match	No results	5.36612e+07	3.3198e+07	5.836e+07	1.76329e+07	2.0966e+07	1.37354e+07	2.77484	1.47241	0.012211	1	2.11338	up	-
Com_2929_pos	Parthenin	C15 H18 O4	262.12	16.266	Full match	No results	3.64642e+07	2.22268e+07	3.9295e+07	1.22241e+07	1.36459e+07	8.91606e+06	2.81682	1.49407	0.0122541	1	2.11857	up	-
Com_4177_pos	Ubiquinone-10	C49 H74 O4	726.558	16.271	Full match	No results	2.09481e+07	1.21285e+07	2.18944e+07	6.41596e+06	7.65296e+06	4.56275e+06	2.95041	1.56091	0.0129626	1	2.06022	up	-
Com_160_pos	Ubiquinone 9	C54 H82 O4	794.621	16.27	Full match	No results	3.97613e+09	2.58388e+09	4.46269e+09	1.43098e+09	1.67774e+09	9.59546e+08	2.70943	1.43799	0.0132592	1	2.05666	up	-
Com_2848_pos	(1alpha)-1-Hydroxy-7-oxoabieta-8,11,13-trien-18-oic acid	C20 H26 O4	330.183	16.269	Full match	No results	4.05448e+07	2.45004e+07	4.80872e+07	1.20012e+07	1.44758e+07	7.13911e+06	3.36542	1.75079	0.0142264	1	2.16773	up	-
Com_2108_pos	(5R)-4-Hydroxy-5,6-dodecadiene-8,10-diynoic acid	C12 H12 O3	204.078	16.268	Full match	No results	7.34294e+07	4.71186e+07	8.53782e+07	2.34995e+07	3.32206e+07	1.97385e+07	2.6933	1.42938	0.0144998	1	2.20083	up	-
Com_2576_pos	(22E)-9,14-Dihydroxyergosta-4,7,22-triene-3,6-dione	C28 H40 O4	440.292	16.27	Full match	No results	4.30705e+07	2.81335e+07	5.21657e+07	1.48777e+07	1.94966e+07	1.1445e+07	2.69252	1.42896	0.0155336	1	2.12269	up	-
Com_3927_pos	mycomycin	C13 H10 O2	198.068	16.266	Full match	No results	1.93019e+07	1.2912e+07	2.29285e+07	7.53083e+06	8.6197e+06	5.99464e+06	2.49004	1.31617	0.0164866	1	2.11672	up	FA
Com_877_pos	Coenzyme Q10	C59 H90 O4	862.684	16.926	Full match	No results	2.47088e+08	1.62248e+08	2.70639e+08	1.02353e+08	7.72578e+07	4.90376e+07	2.97389	1.57235	0.016688	1	1.97674	up	-
Com_6474_pos	cannabidiolic acid	C22 H30 O4	358.215	16.258	Full match	No results	5.85626e+06	3.58955e+06	5.70506e+06	1.71023e+06	2.68088e+06	2.16704e+06	2.31023	1.20804	0.0168023	1	1.98475	up	-
Com_4971_pos	DG(16:1(9Z)/18:3(9Z,12Z,15Z)/0:0)	C37 H64 O5	588.475	12.33	Full match	No results	1.09463e+07	8.52848e+06	9.79475e+06	1.25797e+07	1.57727e+07	1.46881e+07	0.680044	-0.5563	0.0173152	1	2.08778	down	DAG
Com_5393_pos	TAG (17:0-18:2-22:6)	C60 H100 O6	938.732	17.192	No results	Invalid mass	4.36363e+06	3.50539e+06	5.85864e+06	1.72965e+06	2.66764e+06	1.8233e+06	2.20681	1.14196	0.0177086	1	1.26302	up	TAG
Com_2659_pos	propionylcarnitine	C10 H19 N O4	217.131	0.962	Full match	No results	7.82602e+06	4.4527e+06	8.35533e+06	2.37354e+07	2.95773e+07	1.3792e+07	0.30749	-1.70139	0.0186026	1	1.50856	down	FA
Com_4451_pos	Propyl (2Z)-3-(2-furyl)acrylate	C10 H12 O3	180.078	16.268	Full match	No results	1.88994e+07	1.32759e+07	2.48358e+07	8.02346e+06	8.89101e+06	5.79042e+06	2.51096	1.32824	0.0187323	1	2.19583	up	-
Com_5400_pos	Thymol	C10 H14 O	150.105	10.488	Full match	No results	9.11908e+06	7.16857e+06	1.02497e+07	4.88174e+06	4.72635e+06	5.67233e+06	1.73669	0.796338	0.0189869	1	1.89922	up	-
Com_5622_pos	Tretinoin	C20 H28 O2	300.209	10.482	Full match	No results	6.9264e+06	5.9607e+06	9.56177e+06	3.22629e+06	3.08696e+06	3.67046e+06	2.24855	1.169	0.0193587	1	1.97381	up	-
Com_2765_pos	Coenzyme Q6	C39 H58 O4	590.433	16.27	Full match	No results	3.94892e+07	2.44951e+07	4.60722e+07	1.42346e+07	1.60723e+07	8.10095e+06	2.86547	1.51877	0.0206707	1	2.03304	up	-
Com_1753_pos	CL (14:1-22:3-20:4-20:4)	C85 H142 O17 P2	1514	16.161	No results	Invalid mass	3.96432e+07	3.14523e+07	3.8772e+07	8.79235e+07	5.92601e+07	9.82811e+07	0.44759	-1.15975	0.0209151	1	1.90593	down	CL
Com_3989_pos	(17beta)-3,4,17-Trihydroxy-9,10-secoandrosta-1,3,5(10)-trien-9-one	C19 H26 O4	318.183	16.272	Full match	No results	2.17667e+07	1.27683e+07	2.56882e+07	7.62393e+06	7.29082e+06	5.43763e+06	2.95902	1.56512	0.0216785	1	2.24024	up	-
Com_3944_pos	MFCD00082962	C9 H12 O3	168.079	16.265	Full match	No results	2.51408e+07	1.66428e+07	2.92908e+07	9.86908e+06	1.3375e+07	8.43405e+06	2.24364	1.16584	0.0226959	1	2.28917	up	-
Com_924_pos	PC (14:0e/22:2)	C44 H86 N O7 P	771.617	15.404	Partial match	Full match	3.59295e+08	2.26157e+08	4.18886e+08	1.30843e+08	1.72194e+08	1.12652e+08	2.41608	1.27267	0.0229526	1	2.29753	up	PC
Com_254_pos	PC (16:1/16:1)	C40 H76 N O8 P	729.531	10.472	Partial match	Full match	1.91097e+09	2.55223e+09	1.87163e+09	1.42315e+09	1.42512e+09	1.1013e+09	1.60393	0.681612	0.0245012	1	1.05131	up	PC
Com_3839_pos	(2E,4E,6E,8E)-3,5,7-Trimethyl-2,4,6,8-decatetraene	C13 H20	176.156	16.269	Full match	No results	2.19597e+07	1.38737e+07	2.7179e+07	6.67214e+06	1.1402e+07	6.43441e+06	2.57104	1.36235	0.0256534	1	2.12512	up	-
Com_2025_pos	cholesteryl 6-O-oleoyl-beta-D-glucoside	C51 H88 O7	812.651	16.082	Full match	No results	8.65455e+07	5.73681e+07	7.4136e+07	2.10304e+07	3.62187e+07	1.58178e+07	2.98425	1.57737	0.0258874	1	2.19339	up	-
Com_3385_pos	petroformynic acid C	C47 H70 O4	698.527	16.27	Full match	No results	2.90966e+07	1.47129e+07	3.21066e+07	8.89243e+06	1.01959e+07	5.04041e+06	3.1463	1.65366	0.0261893	1	1.97569	up	-
Com_6679_pos	2-MeO-E1	C19 H24 O3	300.172	16.268	Full match	No results	6.09612e+06	3.93275e+06	8.05768e+06	2.28135e+06	3.02077e+06	1.62611e+06	2.61056	1.38436	0.027003	1	2.14135	up	-
Com_2402_pos	3-hexaprenyl-4-hydroxy-5-methoxybenzoic acid	C38 H56 O4	576.418	16.27	Full match	No results	4.86795e+07	3.54902e+07	6.27668e+07	1.73336e+07	2.34237e+07	1.00022e+07	2.89476	1.53344	0.0274577	1	2.13656	up	-
Com_4865_pos	1-Stearoyl-sn-glycero-3-phosphate	C21 H43 O7 P	438.277	16.268	Full match	No results	1.28734e+07	6.99844e+06	1.12776e+07	4.99493e+06	5.1814e+06	3.01486e+06	2.36138	1.23963	0.0284145	1	1.96172	up	PA
Com_895_pos	PE (19:1/20:3)	C44 H80 N O8 P	781.563	13.526	Partial match	Full match	1.31792e+08	1.31593e+08	1.79271e+08	2.60526e+08	2.37094e+08	2.41389e+08	0.598987	-0.739403	0.02912	1	1.40058	down	PE
Com_5211_pos	Batatasin IV	C15 H16 O3	244.11	16.271	Full match	No results	1.17553e+07	7.62524e+06	1.37565e+07	4.16724e+06	3.63995e+06	1.58747e+06	3.52722	1.81853	0.029143	1	2.30821	up	-
Com_7919_pos	PE (17:1/17:1)	C39 H74 N O8 P	715.514	12.747	Partial match	Full match	2.5607e+06	2.92481e+06	1.71102e+06	1.43438e+06	1.09736e+06	1.02083e+06	2.02573	1.01844	0.0294689	1	1.59191	up	PE
Com_5706_pos	3,4-dihydroxy-9,10-secoandrosta-1(10),2,4-triene-9,17-dione	C19 H24 O4	316.168	16.275	Full match	No results	5.24904e+06	4.8503e+06	1.13754e+07	2.05021e+06	2.98983e+06	1.35673e+06	3.35712	1.74722	0.0303318	1	1.91058	up	-
Com_3714_pos	4-Hydroxy-5,6-undecadiene-8,10-diynoic acid	C11 H10 O3	190.063	16.264	Full match	No results	2.75645e+07	1.76497e+07	3.05608e+07	1.12434e+07	1.24216e+07	1.00498e+07	2.24753	1.16834	0.0311725	1	2.2789	up	-
Com_3048_pos	bendigole E	C23 H32 O4	372.23	16.27	Full match	No results	3.1765e+07	1.84697e+07	3.47965e+07	1.16212e+07	1.2552e+07	5.7114e+06	2.84532	1.50859	0.0312235	1	2.00157	up	-
Com_2247_pos	PC(o-20:0/18:3(6Z,9Z,12Z))	C46 H88 N O7 P	797.632	16.277	Full match	No results	7.09216e+07	4.53163e+07	7.30154e+07	2.64113e+07	2.80696e+07	1.26675e+07	2.81843	1.49489	0.0318247	1	2.15815	up	PC
Com_495_pos	PC (20:1/22:6)	C50 H86 N O8 P	859.608	12.527	Partial match	Full match	4.07043e+08	5.03095e+08	5.41558e+08	7.39329e+08	5.96655e+08	7.87749e+08	0.683558	-0.548864	0.0337571	1	1.34768	down	PC
Com_2630_pos	DAG (14:0/18:1)	C35 H66 O5	583.518	13.628	No match	Invalid mass	1.68865e+07	1.57652e+07	1.02279e+07	3.01327e+07	2.07185e+07	3.23188e+07	0.515566	-0.955771	0.033843	1	1.33017	down	DAG
Com_2412_pos	PC (16:1/16:2)	C40 H74 N O8 P	727.516	10.343	Partial match	Full match	3.09986e+07	4.35823e+07	3.15148e+07	1.81115e+07	1.9832e+07	1.0447e+07	2.19249	1.13257	0.0360866	1	1.39836	up	PC
Com_250_pos	PC (20:1/20:4)	C48 H86 N O8 P	835.608	12.815	Partial match	Full match	2.02123e+09	1.68244e+09	2.32158e+09	2.56537e+09	3.09798e+09	3016874523	0.694135	-0.526712	0.0367028	1	1.7911	down	PC
Com_3917_pos	5-[(1R)-1,2-Octadiene-4,6-diyn-1-yl]dihydro-2(3H)-furanone	C12 H10 O2	186.068	16.263	Full match	No results	2.12215e+07	1.07344e+07	2.56663e+07	4.77372e+06	9.60662e+06	4.99153e+06	2.97453	1.57266	0.0372954	1	2.0652	up	-
Com_3889_pos	2-Hydroxyestrone	C18 H22 O3	286.157	16.269	Full match	No results	2.21138e+07	1.12937e+07	2.53207e+07	7.06563e+06	7.34588e+06	5.28565e+06	2.98156	1.57607	0.0374783	1	2.13425	up	-
Com_593_pos	PE (18:1/20:5)	C43 H74 N O8 P	763.516	10.939	Partial match	Full match	6.05214e+08	8.51624e+08	5.20291e+08	3.8616e+08	2.52626e+08	4.03742e+08	1.89648	0.923322	0.037569	1	2.01427	up	PE
Com_3085_pos	CL (14:0-22:5-16:0-20:4)	C81 H140 O17 P2	1463.98	16.138	No results	Invalid mass	1.78826e+07	1.78927e+07	2.09418e+07	2.9979e+07	3.80623e+07	2.52961e+07	0.607656	-0.718673	0.0381052	1	1.93349	down	CL
Com_2725_pos	1-palmityl-2-arachidonoyl-sn-glycero-3-phosphate	C39 H71 O7 P	682.493	14.606	Full match	No results	2.47613e+07	2.10824e+07	3.39471e+07	4.91508e+07	3.67172e+07	5.0924e+07	0.5833	-0.777691	0.038587	1	1.69024	down	PA
Com_2893_pos	(7E)-9-Hydroxy-7-nonene-3,5-diynoic acid	C9 H8 O3	164.047	15.406	Full match	No results	5.33048e+07	2.83204e+07	5.82889e+07	1.63189e+07	2.63231e+07	1.37676e+07	2.48033	1.31053	0.0407029	1	2.17071	up	-
Com_5389_pos	NORSELIC ACID A	C29 H40 O4	452.292	16.269	Full match	No results	1.36648e+07	6.60694e+06	9.51853e+06	4.38827e+06	4.90053e+06	3.48074e+06	2.33292	1.22213	0.0422945	1	2.02761	up	-
Com_4014_pos	(-)-beta-caryophyllene	C15 H24	204.187	16.27	Full match	No results	1.68764e+07	1.03148e+07	2.08037e+07	7.67259e+06	8.54748e+06	5.22713e+06	2.23782	1.16209	0.0424344	1	1.5069	up	-
Com_6890_pos	16-ketoestrone	C18 H20 O3	284.141	16.261	Full match	No results	5.62069e+06	4.07341e+06	7.93196e+06	1.83779e+06	3.73941e+06	2.12708e+06	2.28783	1.19398	0.0448994	1	2.08497	up	-
Com_8023_pos	(9S)-1,5,9-Trimethyl-6,7,8,9-tetrahydronaphtho[2,1-b]furan	C15 H18 O	214.136	4.807	Full match	No results	3.66618e+06	3.16251e+06	3.1033e+06	2.22082e+06	2.19158e+06	1.45846e+06	1.69174	0.758511	0.0453305	1	2.08077	up	-
Com_6405_pos	all-trans-retinal	C20 H28 O	284.214	2.381	Full match	No results	4.54712e+06	3.62888e+06	4.44657e+06	3.09057e+06	2.49615e+06	1.87712e+06	1.69117	0.758018	0.0454802	1	1.34262	up	-
Com_685_pos	Vitamin A	C20 H30 O	286.23	4.807	Full match	No results	5.35561e+08	4.34213e+08	5.21878e+08	3.00569e+08	2.12564e+08	1.41152e+08	2.27982	1.18892	0.0481106	1	2.12145	up	-
Com_6159_pos	1-docosyl-2-[(10Z,13Z,16Z)-docosatrienoyl]-sn-glycero-3-phosphocholine	C52 H100 N O7 P	881.725	16.266	Full match	No results	7.33848e+06	4.88138e+06	7.41535e+06	4.34877e+06	1.97957e+06	2.39168e+06	2.25174	1.17104	0.0483534	1	2.01296	up	PC
Com_6674_pos	(2E,8Z)-2,8-Undecadiene-4,6-diynoic acid	C11 H10 O2	174.068	16.263	Full match	No results	5.84331e+06	3.22873e+06	6.88339e+06	1.80977e+06	2.64894e+06	2.16788e+06	2.40779	1.26771	0.0486855	1	2.03527	up	-
Com_3507_pos	1,2-diarachidonoyl-sn-glycero-3-phosphate	C43 H69 O8 P	744.472	10.867	Full match	No results	2.69935e+07	2.8812e+07	2.01595e+07	1.60117e+07	1.67863e+07	1.53246e+07	1.57857	0.658622	0.0489699	1	1.45281	up	PA
Com_5682_pos	(3E,5E,7E,9E)-3,5,7,9,11-Dodecapentaenoic acid	C12 H14 O2	190.099	16.255	Full match	No results	1.09771e+07	4.52918e+06	9.76035e+06	2.73702e+06	2.5075e+06	2.28775e+06	3.35445	1.74608	0.0498916	1	2.2378	up	-
