# Supplementary material for: The Extract of Camellia Seed Cake Alleviates Metabolic Dysfunction-Associated Steatotic Liver Disease (MASLD) in Mice by Promoting Coenzyme Q Synthesis
Source: Nutrients. 2025 Mar 15;17(6):1032. doi: 10.3390/nu17061032 (PMC11944731; doi:10.3390/nu17061032)
Supplement: Supplementary file 1 [file nutrients-17-01032-s001.zip › Table S6.xlsx]

## Sheet: Sheet1
Compound_ID	Name	Formula	Molecular Weight	RT [min]	lipidmaps_Results	lipidblast_Results	pos_M3	pos_M5	pos_M7	pos_N2	pos_N4	pos_N6	FC	log2FC	Pvalue	ROC	VIP	Up.Down	Lipid Subclass
Com_4545_pos	5-Pentylresorcinol	C11 H16 O2	180.115	1.201	Full match	No results	1.26267e+07	1.16786e+07	1.1846e+07	2.02862e+07	1.84599e+07	1.95031e+07	0.620632	-0.688189	0.000216707	1	1.79494	down	-
Com_3483_pos	DAG (15:0/18:2)	C36 H66 O5	595.518	13.268	No results	Invalid mass	1.82441e+07	1.61353e+07	1.61171e+07	3.73704e+07	3.35055e+07	3.28224e+07	0.486956	-1.03814	0.000236052	1	1.78359	down	DAG
Com_7744_pos	1,2-di-[(11Z)-eicosenoyl]-sn-glycero-3-phosphocholine	C48 H92 N O8 P	841.652	15.121	Full match	No results	2.2639e+06	1.986e+06	2.22325e+06	4.2456e+06	4.35565e+06	4.66813e+06	0.487826	-1.03556	0.000276882	1	1.68542	down	PC
Com_4955_pos	N-[(7alpha)-7-Hydroxy-3,24-dioxochol-4-en-24-yl]glycine	C26 H39 N O5	445.283	1.081	Full match	No results	7.93936e+06	4.6524e+06	6.15776e+06	799893	512952	709991	9.26893	3.2124	0.000451489	1	1.58879	up	-
Com_254_pos	PC (16:1/16:1)	C40 H76 N O8 P	729.531	10.472	Partial match	Full match	1.42315e+09	1.42512e+09	1.1013e+09	3.81867e+09	4.6049e+09	3.3867e+09	0.334418	-1.58028	0.000912432	1	1.79592	down	PC
Com_3958_pos	PC (19:2/18:5)	C45 H76 N O8 P	789.532	10.007	Partial match	Full match	8.88212e+06	8.18458e+06	1.06322e+07	2.04762e+07	2.22214e+07	2.6002e+07	0.403189	-1.31047	0.000995267	1	1.98512	down	PC
Com_6485_pos	N-Arachidonylglycine	C22 H35 N O3	361.262	1.024	Full match	No results	7.97802e+06	5.45469e+06	6.95641e+06	1.78833e+06	1.5079e+06	1.85401e+06	3.95887	1.98509	0.00133862	1	1.59828	up	-
Com_5393_pos	TAG (17:0-18:2-22:6)	C60 H100 O6	938.732	17.192	No results	Invalid mass	1.72965e+06	2.66764e+06	1.8233e+06	1.4158e+07	8.33566e+06	1.33922e+07	0.173344	-2.52829	0.00152875	1	2.045	down	TAG
Com_2548_pos	PS (19:2/19:2)	C44 H78 N O10 P	811.536	11.912	Partial match	Full match	1.39097e+07	1.21415e+07	1.72988e+07	4.02792e+07	5.00046e+07	6.30072e+07	0.282796	-1.82217	0.0019403	1	1.5062	down	PS
Com_2510_pos	PC (20:1/20:2)	C48 H90 N O8 P	839.641	14.428	Partial match	Full match	6.06326e+07	4.70558e+07	5.37703e+07	2.33704e+07	2.85771e+07	2.78384e+07	2.02365	1.01696	0.00205741	1	1.67415	up	PC
Com_6463_pos	PC (20:0/21:2)	C49 H94 N O8 P	855.67	15.435	Partial match	Full match	2.64686e+06	1.88611e+06	2.18261e+06	9.40881e+06	6.01725e+06	7.873e+06	0.288234	-1.79469	0.00213987	1	1.67329	down	PC
Com_1757_pos	PE (18:2/19:2)	C42 H76 N O8 P	753.531	12.293	Partial match	Full match	4.52302e+07	5.81288e+07	4.19366e+07	1.08895e+08	1.51583e+08	1.2298e+08	0.378908	-1.40008	0.00215854	1	1.60129	down	PE
Com_244_pos	PC (18:0/22:4)	C48 H88 N O8 P	837.625	13.727	Partial match	Full match	3.04811e+09	2.43593e+09	2.83061e+09	1.08988e+09	9.92148e+08	1.3588e+09	2.41647	1.2729	0.00225142	1	1.65084	up	PC
Com_2729_pos	PE (18:2/18:3)	C41 H72 N O8 P	737.5	10.331	Partial match	Full match	1.10392e+07	1.13614e+07	9.88773e+06	6.08906e+07	6.3439e+07	4.2973e+07	0.192994	-2.37337	0.00273707	1	1.91187	down	PE
Com_132_pos	PC (17:0/18:2)	C43 H82 N O8 P	771.578	12.476	Partial match	Full match	2.93397e+09	2.52347e+09	1.9869e+09	5.69562e+09	7.23059e+09	7.18166e+09	0.370221	-1.43354	0.00298405	1	1.83347	down	PC
Com_2073_pos	Leukotriene B4 dimethylamide	C22 H37 N O3	363.277	1.02	Full match	No results	4.62066e+07	3.01617e+07	4.43235e+07	6.66121e+06	7.63456e+06	7.64573e+06	5.50062	2.45959	0.00323661	1	1.35602	up	-
Com_2705_pos	LPC 14:0	C22 H46 N O7 P	467.302	1.997	Partial match	Full match	1.15703e+07	1.06452e+07	1.43479e+07	2.26546e+07	3.28867e+07	3.0882e+07	0.423075	-1.24101	0.00507167	1	1.17342	down	PC
Com_1404_pos	Acetylcarnitine	C9 H17 N O4	203.116	0.955	Full match	No results	4.40895e+07	3.9569e+07	4.62356e+07	1.50576e+08	1.12275e+08	1.69046e+08	0.300753	-1.73335	0.00508287	1	1.00031	down	-
Com_7510_pos	Lonchocarpenin	C27 H28 O6	448.191	4.917	Full match	No results	2.79717e+06	2.55302e+06	2.34564e+06	4.93158e+06	3.86975e+06	4.7821e+06	0.56656	-0.8197	0.00545188	1	1.20358	down	-
Com_425_pos	PC (6:0/25:0)	C39 H78 N O8 P	719.547	12.03	Partial match	Full match	8.51349e+08	9.18116e+08	7.78102e+08	1.30807e+09	1.23283e+09	1.53338e+09	0.625281	-0.677424	0.00575274	1	1.67288	down	PC
Com_7149_pos	5,4',5'-Trihydroxy-3,6,7,8-Tetramethoxyflavone	C19 H18 O9	390.095	0.972	Full match	No results	1.63002e+06	1.45653e+06	2.31161e+06	5.05775e+06	5.88649e+06	6.18333e+06	0.315174	-1.66578	0.00624558	1	1.80813	down	-
Com_649_pos	1-oleoyl-2-arachidonoyl-sn-glycerol-3-phosphoethanolamine	C43 H76 N O8 P	765.528	11.113	Full match	No results	1.98765e+08	1.77607e+08	1.12981e+08	6.06868e+08	7.6724e+08	7.19407e+08	0.233747	-2.09698	0.00653411	1	1.90033	down	-
Com_4863_pos	PC (18:2e/19:2)	C45 H84 N O7 P	781.6	14.979	Partial match	Full match	1.47131e+07	1.56955e+07	1.025e+07	3.44531e+06	4.30441e+06	5.98862e+06	2.9595	1.56535	0.00691744	1	1.58175	up	PC
Com_2410_pos	DAG (18:3/22:6)	C43 H66 O5	679.518	11.421	No results	Invalid mass	2.43592e+07	2.64605e+07	1.69162e+07	5.4614e+07	5.75343e+07	6.97018e+07	0.372482	-1.42476	0.00716404	1	1.54047	down	DAG
Com_395_pos	PC (19:0/18:2)	C45 H86 N O8 P	799.61	13.44	Partial match	Full match	4.26425e+08	4.86897e+08	2.7311e+08	1.45373e+09	1.80667e+09	1.73494e+09	0.237508	-2.07395	0.00740894	1	1.61265	down	PC
Com_9051_pos	N-Palmitoyl-L-tyrosine	C25 H41 N O4	419.303	3.735	Full match	No results	363745	263527	442772	1.75415e+06	889776	1.37468e+06	0.266273	-1.90902	0.00763844	1	1.58957	down	-
Com_3792_pos	PC (18:3/18:4)	C44 H74 N O8 P	775.516	9.622	Partial match	Full match	2.37867e+07	2.33518e+07	1.76078e+07	7.24453e+06	7.4441e+06	7.25173e+06	2.95102	1.56121	0.00772833	1	1.51977	up	PC
Com_2414_pos	TAG (18:2-22:6-22:6)	C65 H98 O6	974.737	16.388	Partial match	Full match	1.53103e+06	2.49052e+06	1.78023e+06	7.60033e+07	2.26512e+07	2.96322e+07	0.0452251	-4.46673	0.0077843	1	1.7591	down	TAG
Com_7189_pos	ACar 16:4	C23 H38 N O4	391.272	1.441	No match	Invalid mass	5.84095e+06	2.90994e+06	4.02797e+06	1.07175e+06	869793	782121	4.69178	2.23014	0.00788279	1	1.63436	up	ACar
Com_7093_pos	PC (15:0/16:2)	C39 H74 N O8 P	715.514	9.867	Partial match	Full match	2.50396e+06	2.01608e+06	1.6372e+06	4.3538e+06	7.68512e+06	6.34146e+06	0.33499	-1.57781	0.00808424	1	1.79812	down	PC
Com_5950_pos	Leukotriene B4 Ethanolamide	C22 H37 N O4	379.272	1.014	Full match	No results	1.01356e+07	5.54603e+06	8.64326e+06	1.95821e+06	1.607e+06	1.99157e+06	4.37751	2.13011	0.0081671	1	1.62551	up	-
Com_1321_pos	TAG (16:1-18:2-22:6)	C59 H96 O6	922.705	16.63	No match	Invalid mass	4.84416e+06	1.21835e+07	7.15692e+06	2.28386e+08	6.7468e+07	6.89166e+07	0.0663009	-3.91483	0.00844687	1	1.85105	down	TAG
Com_766_pos	DG(18:1(9Z)/20:4(5Z,8Z,11Z,14Z)/0:0)[iso2]	C41 H70 O5	642.521	13.264	Full match	No results	3.08781e+08	2.3914e+08	2.1198e+08	6.13624e+08	5.76881e+08	5.17745e+08	0.444842	-1.16864	0.00849877	1	1.8195	down	DAG
Com_1076_pos	PC (20:2/22:5)	C50 H86 N O8 P	859.609	11.904	Partial match	Full match	1.41687e+08	1.90973e+08	1.80508e+08	3.35223e+08	3.24958e+08	2.62481e+08	0.556181	-0.846373	0.00851084	1	1.05676	down	PC
Com_9168_pos	(8Z,11Z,14Z,17Z,20Z,23Z)-hexacosahexaenoic acid	C26 H40 O2	384.304	1.868	Full match	No results	1.13212e+06	684160	805203	284684	308443	417490	2.59395	1.37515	0.00859363	1	1.39484	up	-
Com_1360_pos	PC (19:0/20:3)	C47 H88 N O8 P	825.624	13.966	Partial match	Full match	5.89108e+07	6.87994e+07	5.0226e+07	1.1852e+08	1.49154e+08	1.95934e+08	0.383808	-1.38154	0.0086882	1	1.65827	down	PC
Com_5609_pos	DAG (16:1/22:6)	C41 H66 O5	655.517	11.994	No results	Invalid mass	2.04583e+06	3.67006e+06	1.80892e+06	1.33383e+07	1.70256e+07	7.31331e+06	0.199718	-2.32397	0.00896818	1	1.66057	down	DAG
Com_22_pos	Triglyceride POO,sn	C55 H102 O6	858.768	17.839	Full match	No results	40941372170	2.17014e+10	2.62596e+10	6.82506e+09	9.80088e+09	1.01767e+10	3.31693	1.72985	0.00928303	1	1.62336	up	-
Com_5841_pos	(15beta,22E)-15-Hydroxyergosta-4,6,8(14),22-tetraen-3-one	C28 H40 O2	408.303	14.603	Full match	No results	7.8345e+06	7.95295e+06	4.58568e+06	2.0604e+06	1.73488e+06	1.58177e+06	3.78891	1.92178	0.00951012	1	1.38418	up	-
Com_25_pos	TAG (16:0-18:1-18:1)	C55 H102 O6	875.795	17.847	No results	Invalid mass	3.70914e+10	1.85951e+10	2.27421e+10	5.39725e+09	7.45813e+09	8.61524e+09	3.65283	1.86902	0.00962776	1	1.61903	up	TAG
Com_5320_pos	Lesquerolic acid	C20 H38 O3	326.282	14.362	Full match	No results	8.52293e+06	7.10512e+06	7.84871e+06	1.40639e+07	1.08398e+07	1.22393e+07	0.632065	-0.661856	0.0101959	1	1.37919	down	FA
Com_5730_pos	LPC 17:1	C25 H50 N O7 P	507.334	2.727	Partial match	Full match	4.04619e+06	2.95447e+06	5.12108e+06	7.92932e+06	1.2475e+07	1.1565e+07	0.379168	-1.39909	0.0104261	1	1.30275	down	PC
Com_49_pos	PC (16:0/20:5)	C44 H78 N O8 P	779.547	10.793	Partial match	Full match	4.37111e+09	4.22974e+09	2.00248e+09	1.36248e+10	2.8106e+10	1.25891e+10	0.195202	-2.35696	0.0108516	1	1.7366	down	PC
Com_2397_pos	PE (18:3/20:5)	C43 H70 N O8 P	759.483	10.687	Partial match	Full match	2.44197e+07	2.31803e+07	3.04132e+07	6.72677e+07	1.02357e+08	5.91103e+07	0.341063	-1.55189	0.0113058	1	1.41913	down	PE
Com_3112_pos	TAG (18:2-22:5-22:5)	C65 H102 O6	1000.75	16.838	No match	Invalid mass	4.13994e+06	7.51078e+06	2.32601e+06	3.98653e+07	2.4205e+07	4.26361e+07	0.130983	-2.93255	0.0113329	1	1.66264	down	TAG
Com_2346_pos	PC (14:0e/22:6)	C44 H78 N O7 P	763.552	11.375	Partial match	Full match	1.23713e+07	2.36377e+07	1.26628e+07	5.62919e+07	7.11669e+07	7.25304e+07	0.243372	-2.03877	0.0120153	1	1.91818	down	PC
Com_2986_pos	PC (21:1/21:1)	C50 H96 N O8 P	869.687	15.745	Partial match	Full match	2.10047e+07	1.43764e+07	1.22737e+07	4.31264e+07	3.60659e+07	4.69139e+07	0.377894	-1.40395	0.0123336	1	1.64519	down	PC
Com_1479_pos	TAG (18:1-18:1-20:1)	C59 H108 O6	934.796	18.114	No match	Invalid mass	1.14756e+08	6.96869e+07	8.16015e+07	3.49574e+07	2.15429e+07	3.90207e+07	2.78519	1.47778	0.012808	1	1.5556	up	TAG
Com_836_pos	DAG (18:1/22:6)	C43 H70 O5	683.548	13.264	No results	Invalid mass	2.57821e+08	1.95793e+08	1.6031e+08	5.21846e+08	5.17007e+08	4.40672e+08	0.414946	-1.269	0.0132729	1	1.13377	down	DAG
Com_154_pos	PC (15:0/18:2)	C41 H78 N O8 P	743.547	11.129	Partial match	Full match	1.96828e+09	1.03671e+09	1.03648e+09	4.90466e+09	5.50259e+09	6.30237e+09	0.241865	-2.04773	0.0134032	1	1.85267	down	PC
Com_829_pos	PE (18:1/18:4)	C41 H72 N O8 P	737.5	10.695	Partial match	Full match	2.09518e+08	1.60266e+08	2.0629e+08	4.81553e+08	7.03221e+08	3.95927e+08	0.364442	-1.45624	0.0138597	1	1.69791	down	PE
Com_1702_pos	CL (14:0-22:4-18:3-20:3)	C83 H142 O17 P2	1490	16.252	No results	Invalid mass	1.1572e+08	1.0863e+08	1.26973e+08	8.31488e+07	8.60603e+07	8.3155e+07	1.39213	0.477289	0.0140983	1	1.11446	up	CL
Com_3405_pos	Desogestrel	C22 H30 O	310.229	13.276	Full match	No results	2.62648e+07	2.2518e+07	2.74962e+07	3.92794e+07	3.28143e+07	3.47445e+07	0.713967	-0.48607	0.0141793	1	1.37314	down	-
Com_7122_pos	PC (17:2/22:6)	C47 H78 N O8 P	815.545	10.53	Partial match	Full match	1.62229e+06	950894	668957	4.46719e+06	4.74147e+06	6.25008e+06	0.209729	-2.2534	0.0143544	1	1.89677	down	PC
Com_747_pos	PC (20:4/20:5)	C48 H78 N O8 P	827.547	9.694	Partial match	Full match	7.14945e+07	6.24976e+07	9.25881e+07	3.30568e+08	8.43882e+08	3.78329e+08	0.145919	-2.77676	0.0144004	1	1.87287	down	PC
Com_224_pos	PC (17:2/17:2)	C42 H76 N O8 P	753.531	10.32	Partial match	Full match	1.13014e+09	1.41907e+09	1.85612e+09	3.38588e+09	3.33856e+09	3.92584e+09	0.413635	-1.27357	0.0156322	1	1.67156	down	PC
Com_959_pos	Cer-NS (d18:1/26:0)	C44 H87 N O3	677.669	16.694	Partial match	Full match	3.25174e+08	3.65847e+08	2.43828e+08	1.95846e+08	1.52461e+08	1.42493e+08	1.90475	0.929599	0.0157869	1	1.59781	up	Cer
Com_6984_pos	N-ArachidonylGABA	C24 H39 N O3	389.293	2.442	Full match	No results	1.17879e+06	542544	966519	2.42429e+06	3.91628e+06	6.67633e+06	0.20649	-2.27586	0.0160544	1	1.62745	down	-
Com_3488_pos	STEARDA	C26 H45 N O3	419.34	1.868	Full match	No results	3.26894e+07	1.58555e+07	2.83208e+07	5.69651e+06	8.99577e+06	8.87953e+06	3.26092	1.70528	0.0162534	1	1.5462	up	-
Com_1129_pos	PE (17:0/22:5)	C44 H78 N O8 P	779.547	12.576	Partial match	Full match	1.2846e+08	1.63746e+08	1.04719e+08	2.51323e+08	2.31309e+08	2.99093e+08	0.507756	-0.977794	0.0164327	1	1.42204	down	PE
Com_2116_pos	PC (21:1/21:2)	C50 H94 N O8 P	867.669	14.929	Partial match	Full match	3.23768e+07	3.28576e+07	2.49911e+07	5.50548e+07	5.75563e+07	8.76622e+07	0.450512	-1.15036	0.0166883	1	1.73953	down	PC
Com_3354_pos	PC (16:2/16:2)	C40 H72 N O8 P	725.5	9.14	Partial match	Full match	8.53748e+06	8.94306e+06	6.55925e+06	4.03506e+07	2.13162e+07	2.14222e+07	0.289326	-1.78923	0.0167453	1	1.76166	down	PC
Com_1095_pos	(17Z)-N-[(2S,3R,4E)-3-Hydroxy-4-octadecen-2-yl]-17-hexacosenamide	C44 H85 N O2	659.658	16.698	Full match	No results	2.43327e+08	2.6479e+08	1.79003e+08	1.42455e+08	1.11162e+08	9.14422e+07	1.99131	0.993717	0.0169504	1	1.60105	up	-
Com_1372_pos	SM (d16:0/20:0)	C41 H85 N2 O6 P	732.614	13.271	Partial match	Full match	1.75609e+08	1.51411e+08	1.25478e+08	9.9861e+07	7.37936e+07	6.57802e+07	1.88986	0.91828	0.0170644	1	1.24541	up	SM
Com_2708_pos	PE (16:2e/20:4)	C41 H72 N O7 P	721.506	11.702	Partial match	Full match	1.13501e+07	1.34976e+07	7.31474e+06	4.43288e+07	8.17845e+07	2.98091e+07	0.206272	-2.27738	0.0172349	1	1.71758	down	PE
Com_4313_pos	PC (15:1/15:1)	C38 H72 N O8 P	701.5	9.297	Partial match	Full match	6.58562e+06	5.51274e+06	2.87159e+06	2.39344e+07	1.78704e+07	1.63297e+07	0.257505	-1.95733	0.017616	1	1.92743	down	PC
Com_2750_pos	TAG (18:2-20:5-22:6)	C63 H96 O6	970.703	16.214	No match	Invalid mass	892551	4.46183e+06	647274	5.99982e+07	1.33532e+07	2.76222e+07	0.059438	-4.07247	0.017993	1	1.68331	down	TAG
Com_504_pos	PE (20:2/20:2)	C45 H82 N O8 P	795.577	13.932	Partial match	Full match	1.02082e+09	8.93965e+08	7.4644e+08	4.88434e+08	3.71704e+08	5.69471e+08	1.8615	0.896466	0.0181965	1	1.55259	up	PE
Com_5389_pos	NORSELIC ACID A	C29 H40 O4	452.292	16.269	Full match	No results	4.38827e+06	4.90053e+06	3.48074e+06	9.69899e+06	7.50131e+06	1.34163e+07	0.417078	-1.26161	0.0185463	1	1.56303	down	-
Com_433_pos	PC (17:0/18:1)	C43 H84 N O8 P	773.593	13.399	Partial match	Full match	5.51133e+08	5.71622e+08	4.80186e+08	9.71311e+08	1.59509e+09	1.48974e+09	0.395189	-1.33939	0.0191883	1	1.87583	down	PC
Com_546_pos	LPC 18:2	C26 H50 N O7 P	519.333	2.249	Partial match	Full match	5.78889e+08	3.74407e+08	5.19244e+08	8.01265e+08	1.32787e+09	9.9726e+08	0.471002	-1.0862	0.0193685	1	1.60315	down	PC
Com_568_pos	TAG (16:0-18:1-20:1)	C57 H106 O6	908.781	18.136	No match	Invalid mass	6.40919e+08	2.7356e+08	3.76179e+08	7.971e+07	1.09861e+08	1.72827e+08	3.56144	1.83246	0.0201675	1	1.56103	up	TAG
Com_3414_pos	1-Stearoyl-2-arachidonoylplasmenylcholine	C46 H84 N O7 P	793.6	14.592	Full match	No results	2.43651e+07	2.4067e+07	2.60371e+07	7.50671e+06	1.18298e+07	1.10158e+07	2.4535	1.29484	0.0204109	1	1.60202	up	-
Com_7329_pos	PC (18:0e/18:1)	C44 H88 N O7 P	773.628	13.608	Partial match	Full match	3.87472e+06	4.21927e+06	3.87302e+06	3.1815e+06	2.54189e+06	2.78577e+06	1.40637	0.491974	0.0206744	1	1.44094	up	PC
Com_2197_pos	TAG (18:2-18:3-22:6)	C61 H96 O6	946.703	16.419	No match	Invalid mass	2.24593e+06	7.15852e+06	1.19125e+06	9.02472e+07	2.33333e+07	2.2138e+07	0.0780711	-3.67907	0.0210407	1	1.79958	down	TAG
Com_397_pos	PC (19:2/20:5)	C47 H80 N O8 P	817.559	12.302	Partial match	Full match	1.01743e+09	1.26243e+09	1.27869e+09	1.89458e+09	1.70304e+09	1.51671e+09	0.695801	-0.523253	0.0214052	1	1.17851	down	PC
Com_8082_pos	Solanin D	C27 H45 N O	399.351	1.415	Full match	No results	3.39759e+06	2.75257e+06	2.59545e+06	2.2331e+06	1.73723e+06	1.79546e+06	1.51681	0.601039	0.0215314	1	1.37029	up	-
Com_593_pos	PE (18:1/20:5)	C43 H74 N O8 P	763.516	10.939	Partial match	Full match	3.8616e+08	2.52626e+08	4.03742e+08	7.21827e+08	6.89489e+08	8.4376e+08	0.462303	-1.11309	0.0217302	1	1.774	down	PE
Com_640_pos	PC (19:0/22:6)	C49 H86 N O8 P	847.608	13.275	Partial match	Full match	4.00386e+08	3.89407e+08	5.01518e+08	6.39016e+08	5.62275e+08	7.38549e+08	0.665679	-0.587101	0.0222612	1	1.12884	down	PC
Com_629_pos	PC (17:0/20:3)	C45 H84 N O8 P	797.592	12.776	Partial match	Full match	2.08895e+08	2.27611e+08	2.00788e+08	4.26718e+08	6.57336e+08	7.55558e+08	0.346429	-1.52937	0.0225247	1	1.6873	down	PC
Com_3639_pos	(9Z,11R,12Z,15Z)-11-(Stearoyloxy)-9,12,15-octadecatrienoic acid	C36 H64 O4	560.48	13.272	Full match	No results	2.22975e+07	1.67158e+07	1.58588e+07	3.37947e+07	3.27825e+07	2.98939e+07	0.568793	-0.814024	0.0226217	1	1.6788	down	-
Com_1662_pos	POPC	C42 H82 N O8 P	759.577	12.442	Full match	No results	8.23474e+07	8.47559e+07	5.41197e+07	1.49517e+08	1.63731e+08	1.18183e+08	0.512766	-0.963626	0.0228041	1	1.65847	down	-
Com_8416_pos	1-hexadecyl-2-[(9Z,12Z)-octadecadienoyl]-sn-glycero-3-phosphocholine	C42 H82 N O7 P	743.585	15.196	Full match	No results	845002	1.38899e+06	683572	2.50711e+06	2.05947e+06	3.13035e+06	0.379056	-1.39952	0.0228052	1	1.70348	down	PC
Com_1502_pos	TAG (18:1-22:6-22:6)	C65 H100 O6	993.779	16.74	No results	Invalid mass	1.71723e+07	2.0812e+07	5.07822e+06	1.79534e+08	4.83703e+07	1.27423e+08	0.121191	-3.04464	0.0229406	1	1.5733	down	TAG
Com_683_pos	TAG (18:2-22:5-22:6)	C65 H100 O6	976.752	16.545	Partial match	Full match	2.37141e+07	5.08326e+07	7.37747e+06	7.29395e+08	1.25862e+08	3.49e+08	0.0680288	-3.87771	0.0230875	1	1.67131	down	TAG
Com_6240_pos	1-(1Z-hexadecenyl)-2-arachidonoyl-sn-glycero-3-phosphoethanolamine	C41 H74 N O7 P	723.521	12.283	Full match	No results	5.67082e+06	4.96689e+06	3.6143e+06	1.02725e+07	7.85384e+06	8.19708e+06	0.541418	-0.885184	0.0234052	1	1.02912	down	PE
Com_2781_pos	PC (16:2/17:2)	C41 H74 N O8 P	739.516	9.781	Partial match	Full match	3.47037e+06	3.13405e+06	2.4873e+06	5.85955e+07	2.7822e+07	1.49572e+07	0.0896843	-3.479	0.0234818	1	1.854	down	PC
Com_3069_pos	16Î±-Hydroxydehydroepiandrosterone 3-sulfate	C19 H28 O6 S	384.16	4.914	Full match	No results	1.3201e+07	6.9945e+06	7.40411e+06	3.20968e+07	1.64317e+07	3.09482e+07	0.347267	-1.52588	0.0238403	1	1.25045	down	-
Com_953_pos	PC (17:1/22:6)	C47 H80 N O8 P	817.56	10.764	Partial match	Full match	1.03689e+08	8.19505e+07	1.69478e+08	2.18743e+08	3.3982e+08	3.88169e+08	0.375099	-1.41466	0.0238728	1	1.56768	down	PC
Com_8473_pos	PC (12:0/12:0)	C32 H64 N O8 P	621.438	8.054	Partial match	Full match	733682	866107	555779	1.55421e+06	1.58431e+06	3.01713e+06	0.350178	-1.51384	0.0239524	1	1.49558	down	PC
Com_8720_pos	13,14-Dihydroretinol	C20 H32 O	288.245	1.967	Full match	No results	673624	607818	738467	1.52137e+06	1.39558e+06	2.45621e+06	0.375926	-1.41148	0.0239954	1	1.56553	down	-
Com_1072_pos	ACar 18:0	C25 H50 N O4	427.366	4.936	No match	Invalid mass	3.14015e+08	2.23237e+08	1.61444e+08	1.08936e+08	5.31661e+07	9.01684e+07	2.76963	1.46969	0.0240779	1	1.78231	up	ACar
Com_545_pos	PC (16:1/22:6)	C46 H78 N O8 P	803.547	10.13	Partial match	Full match	2.84381e+08	2.47647e+08	4.41903e+08	5.4822e+08	1.04132e+09	1.00158e+09	0.375872	-1.41169	0.0244094	1	1.62045	down	PC
Com_6942_pos	PC (5:0/13:1)	C26 H50 N O8 P	535.327	1.278	Partial match	Full match	1.71435e+06	1.24589e+06	2.11969e+06	3.15098e+06	6.39852e+06	6.8274e+06	0.310189	-1.68878	0.0244464	1	1.68947	down	PC
Com_3042_pos	PC (18:2/18:3)	C44 H78 N O8 P	779.542	12.23	No results	Invalid mass	3.6975e+07	3.02323e+07	3.5076e+07	4.1659e+07	4.76707e+07	4.51449e+07	0.760614	-0.394764	0.024544	1	1.02268	down	PC
Com_94_pos	PC (15:0/20:4)	C43 H78 N O8 P	767.547	10.928	Partial match	Full match	3.65367e+09	2.01066e+09	2.79619e+09	6.15255e+09	5.37039e+09	1.03615e+10	0.386601	-1.37108	0.024749	1	1.80958	down	PC
Com_4575_pos	PS (20:1/20:2)	C46 H84 N O10 P	841.583	13.851	Partial match	Full match	1.85617e+07	2.20766e+07	1.23592e+07	7.21232e+06	6.43918e+06	1.02113e+07	2.22093	1.15116	0.0250678	1	1.71543	up	PS
Com_2018_pos	Cer-NS (d18:1/42:2)	C60 H115 N O3	897.888	18.304	No results	Full match	9.14058e+07	5.87426e+07	3.65712e+07	1.27341e+07	1.76892e+07	1.60385e+07	4.01878	2.00676	0.0259983	1	1.86202	up	Cer
Com_2067_pos	PC (19:2/22:6)	C49 H82 N O8 P	821.595	10.937	No match	Invalid mass	1.28002e+07	7.82171e+06	2.01686e+07	3.51928e+07	4.09614e+07	9.1417e+07	0.243422	-2.03847	0.0261988	1	1.54799	down	PC
Com_1376_pos	PC (18:2/19:2)	C45 H82 N O8 P	795.569	11.105	No results	Invalid mass	5.15855e+07	5.27265e+07	5.30863e+07	1.08541e+08	1.34221e+08	1.92038e+08	0.362001	-1.46593	0.0269696	1	1.88537	down	PC
Com_8567_pos	O-{Hydroxy[(2R)-2-hydroxy-3-(icosyloxy)propoxy]phosphoryl}-L-serine	C26 H54 N O8 P	539.36	3.771	Full match	No results	2.44798e+06	1.86628e+06	1.71022e+06	826332	1.12706e+06	1.3235e+06	1.83847	0.878505	0.0270949	1	1.44915	up	-
Com_5456_pos	PC (22:4/22:5)	C52 H86 N O8 P	883.607	11.489	No results	Full match	3.91117e+06	2.23703e+06	4.26511e+06	1.43168e+07	1.04131e+07	6.30514e+06	0.335535	-1.57547	0.0274822	1	1.72864	down	PC
Com_9_pos	TG(16:1(9Z)/18:1(9Z)/18:1(9Z))[iso3]	C55 H100 O6	856.752	17.575	Full match	No results	5.92335e+10	4.37657e+10	3.27801e+10	1.69725e+10	2.20753e+10	2.29288e+10	2.19082	1.13147	0.0276155	1	1.52808	up	TAG
Com_2292_pos	LPC 15:0	C23 H48 N O7 P	481.317	2.482	Partial match	Full match	2.8582e+07	1.70758e+07	2.66349e+07	3.98599e+07	5.25888e+07	7.55884e+07	0.430219	-1.21686	0.0282571	1	1.36909	down	PC
Com_1842_pos	ACar 20:5	C27 H44 N O4	445.32	1.74	No match	Invalid mass	2.15382e+07	7.71683e+06	2.7151e+07	1.23801e+08	1.5466e+08	4.81178e+07	0.172718	-2.53351	0.0284174	1	1.40497	down	ACar
Com_7533_pos	Menaquinone 9	C56 H80 O2	784.613	15.396	Full match	No results	2.57793e+06	2.84101e+06	3.04268e+06	4.51512e+06	3.74083e+06	3.51041e+06	0.719137	-0.475662	0.0290716	1	1.19768	down	-
Com_4658_pos	PC (14:0/15:0)	C37 H74 N O8 P	691.515	10.735	Partial match	Full match	4.4214e+06	6.91129e+06	4.0299e+06	8.63627e+06	1.3869e+07	1.8606e+07	0.373683	-1.42011	0.0292143	1	1.31246	down	PC
Com_6444_pos	LONCHOCARPIC ACID	C26 H26 O6	434.175	4.919	Full match	No results	5.08358e+06	4.01145e+06	2.83525e+06	9.46687e+06	8.23936e+06	7.27845e+06	0.477504	-1.06642	0.0305354	1	1.39619	down	-
Com_991_pos	PC (16:0/18:5)	C42 H74 N O8 P	751.516	9.702	Partial match	Full match	1.46604e+08	1.71278e+08	6.93742e+07	3.9225e+08	5.3991e+08	2.80396e+08	0.319372	-1.64669	0.0308936	1	1.29796	down	PC
Com_147_pos	PC (18:0/22:5)	C48 H86 N O8 P	835.608	13.375	Partial match	Full match	4.83057e+09	2.57159e+09	9.2343e+09	6.40469e+08	1.28066e+09	1.31654e+09	5.1384	2.36132	0.0310889	1	1.53573	up	PC
Com_1287_pos	PC (15:0/16:1)	C39 H76 N O8 P	717.531	10.85	Partial match	Full match	3.95125e+07	2.12594e+07	3.98983e+07	8.44604e+07	3.2343e+08	1.88853e+08	0.168699	-2.56748	0.0311017	1	1.64787	down	PC
Com_4320_pos	LPC 18:3	C26 H48 N O7 P	517.318	1.88	Partial match	Full match	9.47756e+06	7.20704e+06	7.69428e+06	1.47931e+07	2.76777e+07	1.68154e+07	0.411206	-1.28207	0.0311924	1	1.51458	down	PC
Com_8865_pos	PAz-PC	C33 H64 N O10 P	665.427	4.598	Full match	No results	682455	901938	405610	1.82759e+06	1.46372e+06	2.10194e+06	0.368981	-1.43838	0.0314431	1	1.6597	down	-
Com_1691_pos	(2S,3R,4E)-3-Hydroxy-2-(palmitoylamino)-4-octadecen-1-yl hexacosanoate	C60 H117 N O4	915.899	18.301	Full match	No results	1.27693e+08	8.14688e+07	4.66085e+07	1.63667e+07	2.23258e+07	1.99205e+07	4.36371	2.12556	0.0315625	1	1.83626	up	-
Com_1761_pos	DAG (18:1/22:5)	C43 H72 O5	685.565	13.656	No results	Invalid mass	5.71705e+07	5.53232e+07	3.20931e+07	1.34193e+08	9.40338e+07	8.51091e+07	0.461444	-1.11577	0.0316116	1	1.6123	down	DAG
Com_297_pos	DAG (18:2/22:6)	C43 H68 O5	681.533	12.222	No results	Invalid mass	7.52113e+08	6.788e+08	2.69148e+08	2.98185e+09	1.31268e+09	2.10484e+09	0.265661	-1.91234	0.0320333	1	1.56674	down	DAG
Com_6348_pos	O-{[2,3-Bis(hexadecyloxy)propoxy](hydroxy)phosphoryl}-L-serine	C38 H78 N O8 P	707.547	12.408	Full match	No results	5.08168e+06	4.08573e+06	2.83209e+06	9.85939e+06	6.64031e+06	7.30974e+06	0.50398	-0.988561	0.0335942	1	1.63587	down	-
Com_1221_pos	L-(+)-Isoleucine	C6 H13 N O2	131.095	0.98	Full match	No results	1.0525e+08	1.20733e+08	8.88659e+07	2.09661e+08	1.47373e+08	2.50182e+08	0.518513	-0.947549	0.0339699	1	1.85553	down	-
Com_4740_pos	Adipostatin A	C21 H36 O2	320.272	14.592	Full match	No results	1.42933e+07	1.08328e+07	2.02205e+07	5.70392e+06	6.98641e+06	6.97635e+06	2.30576	1.20524	0.0339934	1	1.63533	up	-
Com_981_pos	PC (22:4e/16:0)	C46 H86 N O7 P	795.613	13.307	Partial match	Full match	3.61089e+08	2.40382e+08	2.90128e+08	1.7232e+08	1.279e+08	2.04318e+08	1.76716	0.821433	0.0346175	1	1.51938	up	PC
Com_7148_pos	petroformynic acid B	C47 H68 O4	696.512	16.897	Full match	No results	944588	1.17505e+06	603844	6.78286e+06	2.1453e+06	3.00686e+06	0.228192	-2.13168	0.0348969	1	1.60993	down	-
Com_200_pos	PC (19:0/20:4)	C47 H86 N O8 P	823.609	13.28	Partial match	Full match	1.30188e+09	2.30933e+09	2.22653e+09	3.70891e+09	4.62696e+09	4.49494e+09	0.454978	-1.13613	0.0352237	1	1.2293	down	PC
Com_9098_pos	all-trans axerophthene	C20 H30	270.235	1.969	Full match	No results	390567	370965	459555	900946	742603	1.44544e+06	0.395302	-1.33897	0.035493	1	1.41876	down	-
Com_2306_pos	PC (19:0/20:5)	C47 H84 N O8 P	821.594	12.584	Partial match	Full match	2.63054e+07	3.8176e+07	2.94828e+07	6.19598e+07	1.08985e+08	5.58386e+07	0.414334	-1.27113	0.0357626	1	1.41046	down	PC
Com_6912_pos	(1S)-1-hydroxy-23-oxo-24,25,26,27-tetranorcalciol	C23 H34 O3	358.251	1.829	Full match	No results	931932	696783	504723	3.68186e+06	1.00881e+07	2.32241e+06	0.132574	-2.91513	0.035901	1	1.75077	down	-
Com_4647_pos	MK 6	C41 H56 O2	580.427	10.341	Full match	No results	1.15506e+07	8.95118e+06	6.57468e+06	1.86362e+07	1.36744e+07	1.87443e+07	0.53034	-0.91501	0.0361957	1	1.20272	down	-
Com_848_pos	PC (17:1/20:4)	C45 H80 N O8 P	793.562	13.632	Partial match	Full match	3.46617e+08	1.68902e+08	5.10769e+08	6.03017e+07	8.85665e+07	1.22694e+08	3.77921	1.91808	0.0377847	1	1.42977	up	PC
Com_2696_pos	PC (20:5/22:6)	C50 H78 N O8 P	851.547	9.43	Partial match	Full match	4.69273e+06	3.73925e+06	7.74976e+06	1.68637e+07	8.24039e+07	2.8985e+07	0.126171	-2.98655	0.0381239	1	1.69286	down	PC
Com_2164_pos	DPPI	C41 H79 O13 P	810.523	11.402	Full match	No results	2.56511e+07	2.83503e+07	1.64142e+07	5.86775e+07	1.2203e+08	4.73139e+07	0.308812	-1.6952	0.0393227	1	1.47912	down	-
Com_5312_pos	Cer-NS (d18:1/32:2)	C50 H95 N O3	757.731	16.653	No results	Full match	1.33821e+07	1.45232e+07	8.43144e+06	6.21846e+06	5.92434e+06	5.12118e+06	2.10477	1.07366	0.0393674	1	1.66537	up	Cer
Com_764_pos	DAG (18:0/20:4)	C41 H72 O5	661.564	14.611	No results	Invalid mass	5.22062e+08	4.76446e+08	3.34694e+08	2.82052e+08	2.20122e+08	2.78475e+08	1.70782	0.772152	0.039843	1	1.56276	up	DAG
Com_499_pos	1-oleoyl-2-(4Z,7Z,10Z,13Z,16Z,19Z-docosahexaenoyl)-sn-glycerol	C43 H70 O5	666.522	12.705	Full match	No results	1.36839e+08	2.61189e+08	6.95397e+07	1.24898e+09	4.1792e+08	4.91847e+08	0.216593	-2.20694	0.0398677	1	1.59349	down	-
Com_526_pos	SM (d19:0/15:0)	C39 H81 N2 O6 P	704.583	11.937	Partial match	Full match	1.04145e+09	1.01275e+09	7.39711e+08	7.03427e+08	4.52822e+08	4.6885e+08	1.71923	0.781759	0.0400085	1	1.62721	up	SM
Com_38_pos	PE (16:0/22:6)	C43 H74 N O8 P	763.516	11.571	Partial match	Full match	2.18188e+10	2.1383e+10	2.7177e+10	1.65296e+10	1.59278e+10	1.63471e+10	1.44205	0.528125	0.0401661	1	1.51009	up	PE
Com_3507_pos	1,2-diarachidonoyl-sn-glycero-3-phosphate	C43 H69 O8 P	744.472	10.867	Full match	No results	1.60117e+07	1.67863e+07	1.53246e+07	3.65867e+07	4.18487e+07	2.46215e+07	0.466952	-1.09866	0.0403522	1	1.76338	down	PA
Com_3732_pos	Cer-NS (d18:1/38:2)	C56 H107 N O3	841.826	17.724	No results	Full match	2.82116e+07	1.71265e+07	1.37596e+07	1.05164e+07	8.8826e+06	5.98473e+06	2.32817	1.2192	0.040693	1	1.52128	up	Cer
Com_1330_pos	PC (15:0/20:5)	C43 H76 N O8 P	765.532	10.208	Partial match	Full match	4.06314e+07	3.89565e+07	3.38422e+07	9.4412e+07	2.98194e+08	1.82403e+08	0.197267	-2.34178	0.0415484	1	1.80551	down	PC
Com_3435_pos	(2S,3R,4E)-3-Hydroxy-2-(palmitoylamino)-4-octadecen-1-yl docosanoate	C56 H109 N O4	859.836	17.724	Full match	No results	3.38318e+07	2.46475e+07	1.5967e+07	1.25264e+07	1.13286e+07	7.93226e+06	2.34202	1.22775	0.0418132	1	1.54101	up	-
Com_6668_pos	16-O-deacetyl-16-epi-scalarolbutenolide	C25 H38 O4	402.277	3.712	Full match	No results	2.65363e+06	2.43011e+06	2.40284e+06	5.99201e+06	3.80151e+06	6.51667e+06	0.459012	-1.1234	0.0419373	1	1.28001	down	-
Com_2085_pos	PS (18:2/19:2)	C43 H76 N O10 P	797.518	11.503	Partial match	Full match	2.23993e+07	3.09556e+07	1.30924e+07	6.2484e+07	3.76803e+07	9.03563e+07	0.348767	-1.51966	0.0420798	1	1.60575	down	PS
Com_1540_pos	LPC 16:1	C24 H48 N O7 P	493.317	2.177	Partial match	Full match	5.08286e+07	2.99989e+07	5.64695e+07	7.25626e+07	1.60155e+08	1.07944e+08	0.403031	-1.31104	0.0424591	1	1.2532	down	PC
Com_3783_pos	CL (16:1-16:1-18:1-18:2)	C77 H140 O17 P2	1415.98	16.502	No results	Invalid mass	9.03653e+06	6.64274e+06	1.40635e+07	1.50526e+07	3.0381e+07	2.86057e+07	0.401716	-1.31575	0.0433038	1	1.33153	down	CL
Com_7626_pos	DAG (18:1/22:3)	C43 H76 O5	689.593	14.915	No results	Invalid mass	4.77719e+06	2.75009e+06	2.87962e+06	1.53835e+06	1.59986e+06	2.08395e+06	1.99283	0.994821	0.0437078	1	1.34899	up	DAG
Com_598_pos	TAG (16:0-18:3-22:6)	C59 H96 O6	917.748	16.78	No results	Invalid mass	8.0979e+07	9.97935e+07	1.68798e+07	2.68852e+08	3.10579e+08	8.30546e+08	0.140181	-2.83463	0.0442822	1	1.61129	down	TAG
Com_241_pos	1-oleoyl-2-linoleoyl-sn-glycerol	C39 H70 O5	618.522	16.797	Full match	No results	3.51519e+09	2.53659e+09	3.06806e+09	1.17125e+09	1.5528e+09	2.13905e+09	1.87531	0.90713	0.0444342	1	1.19603	up	-
Com_3133_pos	PC (14:0e/3:0)	C25 H52 N O7 P	509.349	3.861	Partial match	Full match	1.99213e+07	1.50057e+07	1.96342e+07	2.64627e+07	5.20719e+07	4.21359e+07	0.45215	-1.14513	0.0445582	1	1.24216	down	PC
Com_2075_pos	Cer-NS (d18:1/25:1)	C43 H83 N O3	661.638	15.794	Partial match	Full match	7.70822e+07	7.12422e+07	6.38011e+07	9.96259e+07	1.06445e+08	8.12739e+07	0.738227	-0.437864	0.0446243	1	1.06985	down	Cer
Com_1653_pos	CL (14:0-22:3-18:1-20:3)	C83 H148 O17 P2	1496.04	16.834	No results	Invalid mass	1.32671e+08	7.62378e+07	9.88276e+07	5.75317e+07	3.27163e+07	5.90762e+07	2.06086	1.04325	0.0449376	1	1.64381	up	CL
Com_2400_pos	TAG (16:0-18:2-21:5)	C58 H98 O6	912.72	17.022	No match	Invalid mass	1.95607e+07	4.14392e+06	1.02626e+07	7.69805e+07	6.841e+07	6.37083e+07	0.162446	-2.62197	0.0452465	1	1.99465	down	TAG
Com_7_pos	PC (20:3/20:3)	C48 H84 N O8 P	833.594	12.591	Partial match	Full match	101602451813	8.28835e+10	110802068771	6.57171e+10	6.69414e+10	6.75236e+10	1.4751	0.56081	0.0461933	1	1.60148	up	PC
Com_8049_pos	PC(o-22:0/18:3(9Z,12Z,15Z))	C48 H92 N O7 P	825.662	14.818	Full match	No results	3.84641e+06	2.04588e+06	2.32772e+06	1.29963e+06	939086	1.66807e+06	2.10403	1.07316	0.046242	1	1.4159	up	PC
Com_6159_pos	1-docosyl-2-[(10Z,13Z,16Z)-docosatrienoyl]-sn-glycero-3-phosphocholine	C52 H100 N O7 P	881.725	16.266	Full match	No results	4.34877e+06	1.97957e+06	2.39168e+06	7.30861e+06	4.58846e+06	9.6601e+06	0.404507	-1.30576	0.0465076	1	1.57779	down	PC
Com_62_pos	PC (16:1/18:2)	C42 H78 N O8 P	755.547	10.627	Partial match	Full match	4.81803e+09	3.46539e+09	3.77054e+09	7.91026e+09	2.09667e+10	1.09926e+10	0.302335	-1.72578	0.0471654	1	1.71604	down	PC
Com_6614_pos	ACar 20:6	C27 H42 N O4	443.304	1.664	No results	Invalid mass	813445	779665	724364	8.8147e+06	9.49758e+06	2.31833e+06	0.112332	-3.15416	0.0472874	1	1.42938	down	ACar
Com_93_pos	1-stearoyl-2-arachidonoyl-sn-glycero-3-phospho-1D-myo-inositol	C47 H83 O13 P	886.557	12.012	Full match	No results	1.00252e+10	9.7071e+09	1.10193e+10	8.20021e+09	8.73539e+09	6.88553e+09	1.29094	0.368423	0.0477515	1	1.36972	up	-
Com_2851_pos	PC (21:2/20:4)	C49 H86 N O8 P	847.61	12.273	Partial match	Full match	1.86576e+07	2.46947e+07	1.04551e+07	3.23043e+07	4.51179e+07	5.14437e+07	0.417546	-1.25999	0.0481959	1	1.4098	down	PC
Com_3103_pos	TAG (18:2-20:5-20:5)	C61 H94 O6	944.687	16.083	No match	Invalid mass	930470	6.53626e+06	614667	4.70659e+07	9.57457e+06	2.05008e+07	0.104761	-3.25483	0.0486993	1	1.51182	down	TAG
Com_8023_pos	(9S)-1,5,9-Trimethyl-6,7,8,9-tetrahydronaphtho[2,1-b]furan	C15 H18 O	214.136	4.807	Full match	No results	2.22082e+06	2.19158e+06	1.45846e+06	2.87657e+06	3.15155e+06	3.58682e+06	0.610597	-0.711707	0.04874	1	1.42777	down	-
Com_5400_pos	Thymol	C10 H14 O	150.105	10.488	Full match	No results	4.88174e+06	4.72635e+06	5.67233e+06	9.65131e+06	7.38252e+06	1.33424e+07	0.503039	-0.991258	0.0495082	1	1.67534	down	-
