# Supplementary material for: The Extract of Camellia Seed Cake Alleviates Metabolic Dysfunction-Associated Steatotic Liver Disease (MASLD) in Mice by Promoting Coenzyme Q Synthesis
Source: Nutrients. 2025 Mar 15;17(6):1032. doi: 10.3390/nu17061032 (PMC11944731; doi:10.3390/nu17061032)
Supplement: Supplementary file 1 [file nutrients-17-01032-s001.zip › Table S7.xlsx]

## Sheet: Sheet1
Compound_ID	Name	Formula	Molecular Weight	RT [min]	lipidmaps_Results	lipidblast_Results	pos_L6	pos_L7	pos_L8	pos_N2	pos_N4	pos_N6	FC	log2FC	Pvalue	ROC	VIP	Up.Down	Lipid Subclass
Com_999_pos	PE (17:0/18:2)	C40 H76 N O8 P	729.532	12.757	Partial match	Full match	8.51613e+07	7.17233e+07	8.80661e+07	3.10342e+08	3.39741e+08	3.66995e+08	0.240838	-2.05387	9.39887e-05	1	1.7934	down	PE
Com_5950_pos	Leukotriene B4 Ethanolamide	C22 H37 N O4	379.272	1.014	Full match	No results	8.89406e+06	8.56416e+06	7.66722e+06	1.95821e+06	1.607e+06	1.99157e+06	4.52159	2.17683	0.000151282	1	1.79453	up	-
Com_941_pos	PC (14:0e/20:2)	C42 H82 N O7 P	743.583	12.62	Partial match	Full match	2.00803e+08	2.22924e+08	2.12504e+08	3.7583e+08	4.01456e+08	3.98463e+08	0.541129	-0.885956	0.000165045	1	1.87333	down	PC
Com_7189_pos	ACar 16:4	C23 H38 N O4	391.272	1.441	No match	Invalid mass	4.67659e+06	5.59752e+06	4.19418e+06	1.07175e+06	869793	782121	5.31206	2.40927	0.000191445	1	1.91099	up	ACar
Com_3639_pos	(9Z,11R,12Z,15Z)-11-(Stearoyloxy)-9,12,15-octadecatrienoic acid	C36 H64 O4	560.48	13.272	Full match	No results	1.85232e+07	1.64519e+07	1.66625e+07	3.37947e+07	3.27825e+07	2.98939e+07	0.535265	-0.901673	0.000288942	1	1.9292	down	-
Com_765_pos	PE (16:0/22:4)	C43 H78 N O8 P	767.544	12.773	Partial match	Full match	5.97268e+08	6.62121e+08	5.27922e+08	2.22827e+08	1.97051e+08	2.27021e+08	2.76289	1.46618	0.00044485	1	2.0973	up	PE
Com_7122_pos	PC (17:2/22:6)	C47 H78 N O8 P	815.545	10.53	Partial match	Full match	1.41029e+06	1.05058e+06	1.32961e+06	4.46719e+06	4.74147e+06	6.25008e+06	0.2452	-2.02797	0.000566862	1	1.7411	down	PC
Com_2346_pos	PC (14:0e/22:6)	C44 H78 N O7 P	763.552	11.375	Partial match	Full match	1.76411e+07	2.03679e+07	2.39335e+07	5.62919e+07	7.11669e+07	7.25304e+07	0.309729	-1.69092	0.000631985	1	1.63916	down	PC
Com_2986_pos	PC (21:1/21:1)	C50 H96 N O8 P	869.687	15.745	Partial match	Full match	1.3783e+07	1.47511e+07	1.72314e+07	4.31264e+07	3.60659e+07	4.69139e+07	0.362912	-1.46231	0.000651764	1	1.77524	down	PC
Com_6485_pos	N-Arachidonylglycine	C22 H35 N O3	361.262	1.024	Full match	No results	6.09469e+06	8.59859e+06	8.13619e+06	1.78833e+06	1.5079e+06	1.85401e+06	4.4327	2.14819	0.000838204	1	1.83357	up	-
Com_270_pos	PE (18:1/18:2)	C41 H76 N O8 P	741.531	12.148	Partial match	Full match	1.75543e+09	1.4963e+09	1.63479e+09	3.43522e+09	4.02189e+09	3.25031e+09	0.456368	-1.13173	0.000906954	1	1.6377	down	PE
Com_1757_pos	PE (18:2/19:2)	C42 H76 N O8 P	753.531	12.293	Partial match	Full match	3.83754e+07	4.39361e+07	3.57693e+07	1.08895e+08	1.51583e+08	1.2298e+08	0.307936	-1.6993	0.0011848	1	2.04705	down	PE
Com_2400_pos	TAG (16:0-18:2-21:5)	C58 H98 O6	912.72	17.022	No match	Invalid mass	2.35431e+07	2.9555e+07	2.22745e+07	7.69805e+07	6.841e+07	6.37083e+07	0.360464	-1.47207	0.00123677	1	1.07717	down	TAG
Com_244_pos	PC (18:0/22:4)	C48 H88 N O8 P	837.625	13.727	Partial match	Full match	3.05086e+09	3.70942e+09	3.14369e+09	1.08988e+09	9.92148e+08	1.3588e+09	2.87837	1.52525	0.00135455	1	2.09228	up	PC
Com_22_pos	Triglyceride POO,sn	C55 H102 O6	858.768	17.839	Full match	No results	2.7716e+10	3.89614e+10	3.91424e+10	6.82506e+09	9.80088e+09	1.01767e+10	3.94812	1.98117	0.00136235	1	2.00809	up	-
Com_3399_pos	N-[(3beta,7beta)-3,7-Dihydroxy-24-oxochol-5-en-24-yl]glycine	C26 H41 N O5	447.298	1.208	Full match	No results	1.77436e+07	2.03333e+07	3.63633e+07	3.25476e+06	1.94056e+06	2.14754e+06	10.1378	3.34167	0.00162155	1	1.95173	up	-
Com_25_pos	TAG (16:0-18:1-18:1)	C55 H102 O6	875.795	17.847	No results	Invalid mass	2.33609e+10	3.49318e+10	3.61134e+10	5.39725e+09	7.45813e+09	8.61524e+09	4.39699	2.13652	0.0016698	1	1.99775	up	TAG
Com_2410_pos	DAG (18:3/22:6)	C43 H66 O5	679.518	11.421	No results	Invalid mass	1.94514e+07	2.54939e+07	2.63886e+07	5.4614e+07	5.75343e+07	6.97018e+07	0.392267	-1.35009	0.00195745	1	1.53224	down	DAG
Com_4313_pos	PC (15:1/15:1)	C38 H72 N O8 P	701.5	9.297	Partial match	Full match	6.36466e+06	5.26475e+06	7.2592e+06	2.39344e+07	1.78704e+07	1.63297e+07	0.324912	-1.62188	0.00196127	1	1.63003	down	PC
Com_132_pos	PC (17:0/18:2)	C43 H82 N O8 P	771.578	12.476	Partial match	Full match	2.5104e+09	3.19241e+09	2.32189e+09	5.69562e+09	7.23059e+09	7.18166e+09	0.399083	-1.32524	0.00201752	1	1.78972	down	PC
Com_6240_pos	1-(1Z-hexadecenyl)-2-arachidonoyl-sn-glycero-3-phosphoethanolamine	C41 H74 N O7 P	723.521	12.283	Full match	No results	4.03875e+06	3.42395e+06	3.98041e+06	1.02725e+07	7.85384e+06	8.19708e+06	0.434711	-1.20187	0.00221262	1	1.44765	down	PE
Com_2729_pos	PE (18:2/18:3)	C41 H72 N O8 P	737.5	10.331	Partial match	Full match	1.3261e+07	1.37178e+07	2.0129e+07	6.08906e+07	6.3439e+07	4.2973e+07	0.281573	-1.82842	0.0022686	1	1.57601	down	PE
Com_1267_pos	CL (16:1-20:3-16:2-18:1)	C79 H140 O17 P2	1439.99	16.34	No results	Invalid mass	7.67171e+07	5.64578e+07	4.68893e+07	2.04809e+08	3.35497e+08	2.1043e+08	0.23985	-2.05979	0.0028309	1	1.203	down	CL
Com_2510_pos	PC (20:1/20:2)	C48 H90 N O8 P	839.641	14.428	Partial match	Full match	5.03318e+07	4.2162e+07	5.22154e+07	2.33704e+07	2.85771e+07	2.78384e+07	1.81372	0.858952	0.00288761	1	1.49943	up	PC
Com_2073_pos	Leukotriene B4 dimethylamide	C22 H37 N O3	363.277	1.02	Full match	No results	5.08937e+07	8.66649e+07	5.97821e+07	6.66121e+06	7.63456e+06	7.64573e+06	8.99395	3.16895	0.00300838	1	1.84754	up	-
Com_9_pos	TG(16:1(9Z)/18:1(9Z)/18:1(9Z))[iso3]	C55 H100 O6	856.752	17.575	Full match	No results	4.07285e+10	50986437264	5.76811e+10	1.69725e+10	2.20753e+10	2.29288e+10	2.41052	1.26935	0.00326905	1	1.8578	up	TAG
Com_7_pos	PC (20:3/20:3)	C48 H84 N O8 P	833.594	12.591	Partial match	Full match	108883014554	103326162517	9.76031e+10	6.57171e+10	6.69414e+10	6.75236e+10	1.54765	0.630081	0.00340138	1	1.93759	up	PC
Com_6463_pos	PC (20:0/21:2)	C49 H94 N O8 P	855.67	15.435	Partial match	Full match	2.57359e+06	3.16246e+06	2.16524e+06	9.40881e+06	6.01725e+06	7.873e+06	0.339125	-1.56011	0.00349068	1	1.54078	down	PC
Com_3950_pos	ACar 22:5	C29 H48 N O4	473.351	2.32	No match	Invalid mass	8.49422e+06	7.42585e+06	5.76537e+06	2.86386e+07	3.1831e+07	1.88211e+07	0.273493	-1.87042	0.00405207	1	1.12762	down	ACar
Com_3414_pos	1-Stearoyl-2-arachidonoylplasmenylcholine	C46 H84 N O7 P	793.6	14.592	Full match	No results	3.67454e+07	2.51585e+07	2.86128e+07	7.50671e+06	1.18298e+07	1.10158e+07	2.9822	1.57638	0.00430691	1	2.03402	up	-
Com_3260_pos	TAG (14:0-18:2-22:6)	C57 H94 O6	896.69	16.65	No match	Invalid mass	5.0511e+06	1.00705e+07	6.13048e+06	4.30359e+07	3.14108e+07	2.36549e+07	0.216633	-2.20667	0.00495788	1	1.38143	down	TAG
Com_395_pos	PC (19:0/18:2)	C45 H86 N O8 P	799.61	13.44	Partial match	Full match	4.11044e+08	3.66962e+08	2.36184e+08	1.45373e+09	1.80667e+09	1.73494e+09	0.203027	-2.30026	0.00506933	1	1.8891	down	PC
Com_4740_pos	Adipostatin A	C21 H36 O2	320.272	14.592	Full match	No results	1.45192e+07	1.85969e+07	1.27869e+07	5.70392e+06	6.98641e+06	6.97635e+06	2.33405	1.22284	0.00537629	1	1.80392	up	-
Com_649_pos	1-oleoyl-2-arachidonoyl-sn-glycerol-3-phosphoethanolamine	C43 H76 N O8 P	765.528	11.113	Full match	No results	1.36268e+08	2.23818e+08	2.07823e+08	6.06868e+08	7.6724e+08	7.19407e+08	0.271271	-1.88219	0.0056823	1	1.8019	down	-
Com_593_pos	PE (18:1/20:5)	C43 H74 N O8 P	763.516	10.939	Partial match	Full match	4.05921e+08	5.08811e+08	4.72691e+08	7.21827e+08	6.89489e+08	8.4376e+08	0.615245	-0.700768	0.00587312	1	1.156	down	PE
Com_2750_pos	TAG (18:2-20:5-22:6)	C63 H96 O6	970.703	16.214	No match	Invalid mass	715939	1.21551e+06	1.88361e+06	5.99982e+07	1.33532e+07	2.76222e+07	0.0377827	-4.72613	0.00587642	1	1.87265	down	TAG
Com_101_pos	TG(18:1(9Z)/18:2(9Z,12Z)/18:2(9Z,12Z))[iso3]	C57 H100 O6	880.752	17.458	Full match	No results	4.75673e+09	7.09759e+09	7.71855e+09	2.41068e+09	1.84832e+09	2.60069e+09	2.85331	1.51264	0.00657102	1	1.73466	up	TAG
Com_5393_pos	TAG (17:0-18:2-22:6)	C60 H100 O6	938.732	17.192	No results	Invalid mass	3.91706e+06	2.82904e+06	4.48107e+06	1.4158e+07	8.33566e+06	1.33922e+07	0.312858	-1.67642	0.00670745	1	1.43263	down	TAG
Com_5106_pos	TAG (18:1-18:2-21:5)	C60 H100 O6	916.749	16.976	Partial match	Full match	2.768e+06	4.79228e+06	4.76621e+06	1.59313e+07	1.08995e+07	1.52841e+07	0.292688	-1.77257	0.00711352	1	1.46637	down	TAG
Com_5320_pos	Lesquerolic acid	C20 H38 O3	326.282	14.362	Full match	No results	8.33382e+06	7.27225e+06	6.72938e+06	1.40639e+07	1.08398e+07	1.22393e+07	0.601337	-0.733754	0.0072121	1	1.62068	down	FA
Com_1846_pos	(9Z,11R,12Z,15Z)-11-(Icosanoyloxy)-9,12,15-octadecatrienoic acid	C38 H68 O4	588.511	12.753	Full match	No results	4.57394e+07	2.73419e+07	3.62724e+07	1.2301e+08	9.66427e+07	1.04081e+08	0.337788	-1.56581	0.00782295	1	1.56122	down	-
Com_848_pos	PC (17:1/20:4)	C45 H80 N O8 P	793.562	13.632	Partial match	Full match	5.2233e+08	4.0462e+08	4.7044e+08	6.03017e+07	8.85665e+07	1.22694e+08	5.14575	2.36338	0.00834376	1	1.9906	up	PC
Com_1129_pos	PE (17:0/22:5)	C44 H78 N O8 P	779.547	12.576	Partial match	Full match	1.37754e+08	1.17653e+08	8.93394e+07	2.51323e+08	2.31309e+08	2.99093e+08	0.441007	-1.18113	0.0088131	1	1.81029	down	PE
Com_1417_pos	TAG (16:0-18:1-18:2)	C55 H100 O6	873.779	18.184	No results	Invalid mass	1.07305e+08	1.34007e+08	8.87227e+07	2.38293e+07	4.51118e+07	3.38869e+07	3.20958	1.68238	0.00882318	1	1.91438	up	TAG
Com_991_pos	PC (16:0/18:5)	C42 H74 N O8 P	751.516	9.702	Partial match	Full match	9.11734e+07	1.06487e+08	1.27601e+08	3.9225e+08	5.3991e+08	2.80396e+08	0.268244	-1.89838	0.00911081	1	1.50668	down	PC
Com_297_pos	DAG (18:2/22:6)	C43 H68 O5	681.533	12.222	No results	Invalid mass	3.5288e+08	4.31316e+08	6.0555e+08	2.98185e+09	1.31268e+09	2.10484e+09	0.217169	-2.20311	0.00922519	1	1.82279	down	DAG
Com_2104_pos	PC (18:0/19:1)	C45 H88 N O8 P	801.625	14.411	Partial match	Full match	5.0334e+07	4.28105e+07	3.99495e+07	6.81231e+07	6.93995e+07	8.86988e+07	0.588335	-0.765291	0.0094322	1	1.49909	down	PC
Com_568_pos	TAG (16:0-18:1-20:1)	C57 H106 O6	908.781	18.136	No match	Invalid mass	4.00584e+08	5.70202e+08	5.71992e+08	7.971e+07	1.09861e+08	1.72827e+08	4.25714	2.08988	0.00965005	1	1.95101	up	TAG
Com_1372_pos	SM (d16:0/20:0)	C41 H85 N2 O6 P	732.614	13.271	Partial match	Full match	2.12036e+08	1.78467e+08	1.83263e+08	9.9861e+07	7.37936e+07	6.57802e+07	2.39633	1.26083	0.0097848	1	1.81918	up	SM
Com_1662_pos	POPC	C42 H82 N O8 P	759.577	12.442	Full match	No results	8.42204e+07	8.67004e+07	6.61674e+07	1.49517e+08	1.63731e+08	1.18183e+08	0.54954	-0.863703	0.0103542	1	1.54231	down	-
Com_163_pos	TG(16:1(9Z)/18:1(9Z)/20:0)[iso6]	C57 H106 O6	886.799	18.138	Full match	No results	1.40929e+09	2.46223e+09	2.79818e+09	4.52846e+08	6.61861e+08	6.96895e+08	3.68166	1.88036	0.0104772	1	1.86201	up	TAG
Com_3103_pos	TAG (18:2-20:5-20:5)	C61 H94 O6	944.687	16.083	No match	Invalid mass	709850	727643	2.78501e+06	4.70659e+07	9.57457e+06	2.05008e+07	0.0547372	-4.19133	0.010549	1	1.79832	down	TAG
Com_86_pos	TAG (18:0-18:1-18:2)	C57 H104 O6	901.808	17.847	No results	Invalid mass	6.02887e+09	7.22647e+09	7.0974e+09	2.5109e+09	1.64367e+09	2.6933e+09	2.97213	1.5715	0.0109929	1	1.67449	up	TAG
Com_7626_pos	DAG (18:1/22:3)	C43 H76 O5	689.593	14.915	No results	Invalid mass	3.31829e+06	5.43995e+06	3.87696e+06	1.53835e+06	1.59986e+06	2.08395e+06	2.41953	1.27473	0.0110005	1	1.86835	up	DAG
Com_112_pos	phenolic phthiocerol	C37 H68 O4	576.511	17.576	Full match	No results	4.95659e+09	6.91466e+09	8.44249e+09	2.9199e+09	2.13632e+09	2.97684e+09	2.52877	1.33844	0.0111804	1	1.82877	up	FA
Com_6677_pos	ACar 24:4	C31 H54 N O4	503.398	4.748	No results	Invalid mass	4.63724e+06	9.03255e+06	3.64276e+06	990989	780183	1.63275e+06	5.08606	2.34655	0.0112451	1	1.2893	up	ACar
Com_3483_pos	DAG (15:0/18:2)	C36 H66 O5	595.518	13.268	No results	Invalid mass	2.40227e+07	1.82563e+07	2.00408e+07	3.73704e+07	3.35055e+07	3.28224e+07	0.600972	-0.73463	0.0112682	1	1.3478	down	DAG
Com_425_pos	PC (6:0/25:0)	C39 H78 N O8 P	719.547	12.03	Partial match	Full match	1.02777e+09	8.59102e+08	8.80062e+08	1.30807e+09	1.23283e+09	1.53338e+09	0.679123	-0.558255	0.0114845	1	1.46126	down	PC
Com_49_pos	PC (16:0/20:5)	C44 H78 N O8 P	779.547	10.793	Partial match	Full match	2.66363e+09	5.11561e+09	4.08712e+09	1.36248e+10	2.8106e+10	1.25891e+10	0.218454	-2.1946	0.0115189	1	1.68317	down	PC
Com_2414_pos	TAG (18:2-22:6-22:6)	C65 H98 O6	974.737	16.388	Partial match	Full match	1.86918e+06	1.6248e+06	1.49093e+06	7.60033e+07	2.26512e+07	2.96322e+07	0.0388576	-4.68566	0.0116464	1	1.94677	down	TAG
Com_6418_pos	(2R)-1-(Hexadecyloxy)-3-(phosphonooxy)-2-propanyl (11Z)-11-icosenoate	C39 H77 O7 P	688.543	15.369	Full match	No results	8.25912e+06	7.33273e+06	5.95121e+06	3.62451e+06	4.50194e+06	4.13029e+06	1.75765	0.813648	0.0117642	1	1.38148	up	-
Com_5015_pos	ACar 22:1	C29 H56 N O4	481.413	7.253	No results	Invalid mass	1.04281e+07	1.47791e+07	9.69827e+06	4.37413e+06	3.08222e+06	5.58597e+06	2.67632	1.42025	0.0118244	1	1.4431	up	ACar
Com_154_pos	PC (15:0/18:2)	C41 H78 N O8 P	743.547	11.129	Partial match	Full match	9.94839e+08	1.83858e+09	1.70938e+09	4.90466e+09	5.50259e+09	6.30237e+09	0.271868	-1.87902	0.0122266	1	1.78592	down	PC
Com_629_pos	PC (17:0/20:3)	C45 H84 N O8 P	797.592	12.776	Partial match	Full match	1.96177e+08	2.87538e+08	1.59317e+08	4.26718e+08	6.57336e+08	7.55558e+08	0.349548	-1.51644	0.0124514	1	1.82322	down	PC
Com_147_pos	PC (18:0/22:5)	C48 H86 N O8 P	835.608	13.375	Partial match	Full match	7.34853e+09	6.208e+09	6.72984e+09	6.40469e+08	1.28066e+09	1.31654e+09	6.26573	2.64748	0.0125496	1	1.97011	up	PC
Com_7093_pos	PC (15:0/16:2)	C39 H74 N O8 P	715.514	9.867	Partial match	Full match	1.71436e+06	2.60923e+06	2.67066e+06	4.3538e+06	7.68512e+06	6.34146e+06	0.380529	-1.39392	0.012731	1	1.68764	down	PC
Com_4863_pos	PC (18:2e/19:2)	C45 H84 N O7 P	781.6	14.979	Partial match	Full match	1.71245e+07	1.56202e+07	1.64675e+07	3.44531e+06	4.30441e+06	5.98862e+06	3.5821	1.84081	0.013061	1	1.98242	up	PC
Com_1093_pos	PC (20:4/22:4)	C50 H84 N O8 P	857.593	11.313	Partial match	Full match	3.01973e+08	3.71283e+08	2.68656e+08	1.70728e+08	1.97851e+08	1.68847e+08	1.75263	0.809526	0.0132722	1	1.42448	up	PC
Com_689_pos	1-Stearoyl-2-oleoyl-sn-glycerol	C39 H74 O5	622.554	15.358	Full match	No results	5.10913e+08	5.25657e+08	4.22313e+08	2.51663e+08	3.31754e+08	3.19188e+08	1.6163	0.692699	0.013308	1	1.40659	up	-
Com_5609_pos	DAG (16:1/22:6)	C41 H66 O5	655.517	11.994	No results	Invalid mass	1.78401e+06	4.20937e+06	1.87762e+06	1.33383e+07	1.70256e+07	7.31331e+06	0.208906	-2.25907	0.0135205	1	1.74299	down	DAG
Com_8865_pos	PAz-PC	C33 H64 N O10 P	665.427	4.598	Full match	No results	802106	786242	755660	1.82759e+06	1.46372e+06	2.10194e+06	0.434619	-1.20218	0.0140849	1	1.39174	down	-
Com_3362_pos	3-O-Sulfogalactosylceramide	C48 H93 N O11 S	891.644	12.555	Full match	No results	3.66423e+07	2.72705e+07	2.92263e+07	8.82696e+06	1.40665e+07	1.48433e+07	2.46813	1.30342	0.0152469	1	1.64729	up	-
Com_1410_pos	PC (19:1/19:2)	C46 H86 N O8 P	811.596	12.481	No results	Invalid mass	1.54484e+08	2.17745e+08	1.76198e+08	7.98358e+07	8.11532e+07	1.18352e+08	1.96329	0.97327	0.0156728	1	1.8434	up	PC
Com_3958_pos	PC (19:2/18:5)	C45 H76 N O8 P	789.532	10.007	Partial match	Full match	1.16538e+07	1.60706e+07	1.42921e+07	2.04762e+07	2.22214e+07	2.6002e+07	0.611599	-0.709342	0.0157721	1	1.14482	down	PC
Com_683_pos	TAG (18:2-22:5-22:6)	C65 H100 O6	976.752	16.545	Partial match	Full match	1.17461e+07	2.22132e+07	3.7381e+07	7.29395e+08	1.25862e+08	3.49e+08	0.0592401	-4.07728	0.0158178	1	1.75148	down	TAG
Com_6440_pos	Chimyl Alcohol	C19 H40 O3	316.298	14.609	Full match	No results	7.39395e+06	6.29894e+06	8.76786e+06	4.88117e+06	3.44627e+06	4.49176e+06	1.75212	0.8091	0.016915	1	1.75502	up	-
Com_3112_pos	TAG (18:2-22:5-22:5)	C65 H102 O6	1000.75	16.838	No match	Invalid mass	1.69466e+06	4.76318e+06	6.20246e+06	3.98653e+07	2.4205e+07	4.26361e+07	0.118646	-3.07526	0.0170401	1	1.86348	down	TAG
Com_284_pos	TAG (16:0-18:0-18:1)	C55 H104 O6	860.784	18.179	Partial match	Full match	1.11205e+09	2.082e+09	1.47875e+09	2.38153e+08	5.61279e+08	4.64786e+08	3.6962	1.88604	0.0171358	1	1.82381	up	TAG
Com_1227_pos	PE (19:0/20:5)	C44 H78 N O8 P	779.543	12.556	Partial match	Full match	1.1104e+08	9.59054e+07	6.36124e+07	2.04867e+08	1.65969e+08	2.48956e+08	0.43653	-1.19585	0.0180729	1	1.14312	down	PE
Com_7092_pos	PC (19:0/19:1)	C46 H90 N O8 P	815.638	14.526	Partial match	Full match	5.16764e+06	5.1088e+06	6.4302e+06	4.23344e+06	3.68771e+06	3.51624e+06	1.4607	0.546664	0.0183471	1	1.10611	up	PC
Com_127_pos	PC (14:0e/18:1)	C40 H80 N O7 P	717.566	13.385	Partial match	Full match	4.21492e+09	2.93409e+09	3.58941e+09	8.50532e+09	6.09911e+09	5.68016e+09	0.529388	-0.917603	0.0188466	1	1.44888	down	PC
Com_6204_pos	1-Myristoyl-2-docosahexaenoyl-sn-glycero-3-phosphocholine	C44 H77 N O8 P	778.535	9.453	Full match	No results	2.65321e+06	3.10988e+06	2.8281e+06	7.98322e+06	1.37987e+07	7.72515e+06	0.291157	-1.78013	0.0189546	1	1.84014	down	PC
Com_2075_pos	Cer-NS (d18:1/25:1)	C43 H83 N O3	661.638	15.794	Partial match	Full match	7.20702e+07	5.65994e+07	6.0743e+07	9.96259e+07	1.06445e+08	8.12739e+07	0.659182	-0.601251	0.019053	1	1.55783	down	Cer
Com_1502_pos	TAG (18:1-22:6-22:6)	C65 H100 O6	993.779	16.74	No results	Invalid mass	6.04832e+06	1.12678e+07	2.50064e+07	1.79534e+08	4.83703e+07	1.27423e+08	0.119109	-3.06965	0.0191985	1	1.68495	down	TAG
Com_2548_pos	PS (19:2/19:2)	C44 H78 N O10 P	811.536	11.912	Partial match	Full match	2.13266e+07	1.19036e+07	8.74475e+06	4.02792e+07	5.00046e+07	6.30072e+07	0.273826	-1.86867	0.0201575	1	1.71153	down	PS
Com_4647_pos	MK 6	C41 H56 O2	580.427	10.341	Full match	No results	8.79695e+06	8.00993e+06	4.96875e+06	1.86362e+07	1.36744e+07	1.87443e+07	0.426514	-1.22933	0.0205434	1	1.70811	down	-
Com_3792_pos	PC (18:3/18:4)	C44 H74 N O8 P	775.516	9.622	Partial match	Full match	1.99722e+07	1.68028e+07	2.87304e+07	7.24453e+06	7.4441e+06	7.25173e+06	2.98561	1.57803	0.0209224	1	1.60136	up	PC
Com_105_pos	(9Z,11R,12Z,15Z)-11-(Nonadecanoyloxy)-9,12,15-octadecatrienoic acid	C37 H66 O4	574.496	17.582	Full match	No results	5.19523e+09	7.89463e+09	8.57712e+09	3.30981e+09	2.71309e+09	3.25451e+09	2.33545	1.2237	0.0210428	1	1.84227	up	-
Com_1360_pos	PC (19:0/20:3)	C47 H88 N O8 P	825.624	13.966	Partial match	Full match	5.83128e+07	8.64926e+07	4.5054e+07	1.1852e+08	1.49154e+08	1.95934e+08	0.409526	-1.28797	0.0215157	1	1.68921	down	PC
Com_1376_pos	PC (18:2/19:2)	C45 H82 N O8 P	795.569	11.105	No results	Invalid mass	5.20811e+07	7.09647e+07	7.17582e+07	1.08541e+08	1.34221e+08	1.92038e+08	0.448031	-1.15833	0.0226127	1	1.58684	down	PC
Com_3354_pos	PC (16:2/16:2)	C40 H72 N O8 P	725.5	9.14	Partial match	Full match	9.51081e+06	5.84555e+06	1.23322e+07	4.03506e+07	2.13162e+07	2.14222e+07	0.33324	-1.58537	0.0227609	1	1.70557	down	PC
Com_2484_pos	TAG (16:1-20:5-22:6)	C61 H94 O6	939.731	16.077	No results	Invalid mass	637847	1.62715e+06	2.28936e+06	7.24369e+07	8.39063e+06	2.53365e+07	0.0428993	-4.5429	0.0230431	1	1.75842	down	TAG
Com_2942_pos	ACar 20:1	C27 H52 N O4	453.382	5.152	No match	Invalid mass	1.77271e+07	1.40661e+07	2.32486e+07	6.94406e+06	4.4473e+06	9.36736e+06	2.65151	1.40681	0.0237525	1	1.39324	up	ACar
Com_3042_pos	PC (18:2/18:3)	C44 H78 N O8 P	779.542	12.23	No results	Invalid mass	3.62059e+07	2.9089e+07	3.4189e+07	4.1659e+07	4.76707e+07	4.51449e+07	0.739797	-0.434799	0.0241445	1	1.19023	down	PC
Com_144_pos	1,2-Dioleoyl-sn-glycerol	C39 H72 O5	620.538	14.592	Full match	No results	6.07985e+09	6.96328e+09	4.87602e+09	2.39307e+09	3.9643e+09	2.78093e+09	1.96088	0.971504	0.0242281	1	1.66121	up	-
Com_2397_pos	PE (18:3/20:5)	C43 H70 N O8 P	759.483	10.687	Partial match	Full match	4.22347e+07	3.53834e+07	2.87379e+07	6.72677e+07	1.02357e+08	5.91103e+07	0.464974	-1.10478	0.0252277	1	1.06482	down	PE
Com_682_pos	PE (17:0/19:1)	C41 H80 N O8 P	745.553	13.403	No results	Invalid mass	3.68774e+08	2.70484e+08	3.35986e+08	7.30679e+08	5.27002e+08	4.813e+08	0.560813	-0.834408	0.0257169	1	1.41304	down	PE
Com_277_pos	PE (16:1e/22:5)	C43 H76 N O7 P	749.536	12.559	Partial match	Full match	1.19706e+09	1.48666e+09	9.77508e+08	3.26622e+09	1.86756e+09	3.05249e+09	0.44724	-1.16088	0.0258073	1	1.59279	down	PE
Com_6984_pos	N-ArachidonylGABA	C24 H39 N O3	389.293	2.442	Full match	No results	520400	1.38586e+06	1.177e+06	2.42429e+06	3.91628e+06	6.67633e+06	0.236866	-2.07786	0.0269895	1	1.60526	down	-
Com_192_pos	TAG (16:0-18:1-22:4)	C59 H104 O6	925.808	17.687	No results	Invalid mass	1.71474e+09	4.09263e+09	2.29788e+09	5.95669e+08	1.69271e+08	6.00169e+08	5.93744	2.56984	0.0274121	1	1.47703	up	TAG
Com_2191_pos	SM (d21:2/15:0)	C41 H81 N2 O6 P	728.582	11.588	Partial match	Full match	9.1833e+07	5.72471e+07	6.10061e+07	3.04883e+07	4.20736e+07	3.54263e+07	1.94546	0.960108	0.0276339	1	1.27959	up	SM
Com_309_pos	TAG (16:0-18:2-22:6)	C59 H98 O6	924.717	17.034	No match	Invalid mass	5.88833e+08	6.7317e+08	8.1631e+08	2.85273e+09	1.33409e+09	1.891e+09	0.34195	-1.54814	0.027787	1	1.4607	down	TAG
Com_1321_pos	TAG (16:1-18:2-22:6)	C59 H96 O6	922.705	16.63	No match	Invalid mass	1.15302e+07	3.18597e+07	1.46917e+07	2.28386e+08	6.7468e+07	6.89166e+07	0.159228	-2.65084	0.0283797	1	1.32188	down	TAG
Com_747_pos	PC (20:4/20:5)	C48 H78 N O8 P	827.547	9.694	Partial match	Full match	1.07401e+08	1.22315e+08	9.14146e+07	3.30568e+08	8.43882e+08	3.78329e+08	0.206811	-2.27362	0.0286091	1	1.59836	down	PC
Com_975_pos	1-Stearoyl-2-arachidonoyl-sn-glycerol	C41 H72 O5	644.536	15.362	Full match	No results	3.2131e+08	3.23611e+08	2.37537e+08	1.53989e+08	2.1078e+08	1.90607e+08	1.58894	0.668064	0.0289137	1	1.26871	up	-
Com_2306_pos	PC (19:0/20:5)	C47 H84 N O8 P	821.594	12.584	Partial match	Full match	2.34629e+07	3.03417e+07	2.69282e+07	6.19598e+07	1.08985e+08	5.58386e+07	0.35599	-1.49009	0.0298102	1	1.74662	down	PC
Com_79_pos	Triolein	C57 H104 O6	884.782	17.863	Full match	No results	5.97181e+09	6.92519e+09	6.84076e+09	2.6626e+09	1.67385e+09	3.22751e+09	2.60945	1.38374	0.0305328	1	1.7295	up	-
Com_2913_pos	TAG (16:1-18:2-20:5)	C57 H94 O6	896.687	16.464	No match	Invalid mass	5.10949e+06	6.39403e+06	2.65536e+06	5.42163e+07	1.81884e+07	1.47708e+07	0.162418	-2.62221	0.0305682	1	1.70913	down	TAG
Com_2164_pos	DPPI	C41 H79 O13 P	810.523	11.402	Full match	No results	1.71778e+07	1.66024e+07	2.43504e+07	5.86775e+07	1.2203e+08	4.73139e+07	0.254936	-1.9718	0.0308899	1	1.81674	down	-
Com_2708_pos	PE (16:2e/20:4)	C41 H72 N O7 P	721.506	11.702	Partial match	Full match	1.14212e+07	1.07784e+07	9.3047e+06	4.43288e+07	8.17845e+07	2.98091e+07	0.202052	-2.3072	0.0311037	1	1.80659	down	PE
Com_4575_pos	PS (20:1/20:2)	C46 H84 N O10 P	841.583	13.851	Partial match	Full match	1.44647e+07	1.35508e+07	1.62459e+07	7.21232e+06	6.43918e+06	1.02113e+07	1.85483	0.891287	0.0318136	1	1.44715	up	PS
Com_5627_pos	PC (17:1/17:1)	C42 H80 N O8 P	757.558	15.665	No results	Invalid mass	4.65228e+06	5.25433e+06	3.93233e+06	1.31932e+07	9.8853e+06	7.19823e+06	0.457082	-1.12947	0.0319928	1	1.92048	down	PC
Com_542_pos	TAG (16:0-17:1-18:1)	C54 H100 O6	861.779	17.685	No results	Invalid mass	4.01115e+08	8.11333e+08	8.39757e+08	1.6657e+08	3.23061e+08	2.4124e+08	2.80789	1.48948	0.0321809	1	1.80626	up	TAG
Com_5670_pos	Lauramide	C12 H25 N O	199.194	1.89	Full match	No results	7.517e+06	5.35983e+06	4.81905e+06	8.64055e+06	1.00956e+07	1.18069e+07	0.579375	-0.78743	0.032339	1	1.63675	down	-
Com_8342_pos	(3beta,24R)-Ergost-5-en-3-yl 6-O-stearoyl-beta-D-glucopyranoside	C52 H92 O7	828.684	14.586	Full match	No results	2.71901e+06	2.24978e+06	2.54186e+06	1.35556e+06	901196	1.49497e+06	2.00192	1.00138	0.0324279	1	1.49218	up	-
Com_1979_pos	DAG (18:0/18:1)	C39 H74 O5	639.58	15.36	No match	Invalid mass	6.42378e+07	6.6325e+07	6.01312e+07	2.91277e+07	4.0069e+07	4.21282e+07	1.71295	0.776484	0.0348979	1	1.482	up	DAG
Com_504_pos	PE (20:2/20:2)	C45 H82 N O8 P	795.577	13.932	Partial match	Full match	1.17677e+09	7.89303e+08	7.20749e+08	4.88434e+08	3.71704e+08	5.69471e+08	1.87941	0.91028	0.0350318	1	1.62374	up	PE
Com_3863_pos	TAG (18:2-18:3-20:5)	C59 H94 O6	920.687	16.219	No match	Invalid mass	1.7495e+06	1.33876e+06	1.02623e+06	2.9901e+07	5.84567e+06	9.7425e+06	0.0904498	-3.46674	0.0353013	1	1.70371	down	TAG
Com_9163_pos	Synaptamide	C24 H37 N O2	371.282	3.119	Full match	No results	809171	874914	628620	1.21115e+06	1.01575e+06	1.21052e+06	0.672801	-0.571748	0.0356235	1	1.76901	down	-
Com_1579_pos	SM (d20:2/20:0)	C45 H89 N2 O6 P	784.647	14.198	Partial match	Full match	9.27867e+07	9.32861e+07	9.27459e+07	1.29229e+08	1.10139e+08	1.16104e+08	0.784363	-0.350407	0.0359433	1	1.29154	down	SM
Com_2781_pos	PC (16:2/17:2)	C41 H74 N O8 P	739.516	9.781	Partial match	Full match	4.23159e+06	3.76281e+06	4.74734e+06	5.85955e+07	2.7822e+07	1.49572e+07	0.125689	-2.99206	0.0363297	1	1.66264	down	PC
Com_4366_pos	ACar 24:1	C31 H60 N O4	509.445	8.479	No results	Invalid mass	1.34729e+07	1.28701e+07	1.21682e+07	6.19145e+06	4.03108e+06	7.10553e+06	2.22248	1.15217	0.0368665	1	1.50286	up	ACar
Com_517_pos	PE (18:2/20:3)	C43 H76 N O8 P	765.529	13.413	Partial match	Full match	7.09614e+08	4.61263e+08	4.27962e+08	1.20957e+09	1.09103e+09	7.5742e+08	0.522835	-0.935573	0.0371676	1	1.66295	down	PE
Com_640_pos	PC (19:0/22:6)	C49 H86 N O8 P	847.608	13.275	Partial match	Full match	5.05758e+08	3.90987e+08	4.81868e+08	6.39016e+08	5.62275e+08	7.38549e+08	0.710684	-0.492721	0.0376322	1	1.00271	down	PC
Com_499_pos	1-oleoyl-2-(4Z,7Z,10Z,13Z,16Z,19Z-docosahexaenoyl)-sn-glycerol	C43 H70 O5	666.522	12.705	Full match	No results	1.26229e+08	1.32807e+08	1.13379e+08	1.24898e+09	4.1792e+08	4.91847e+08	0.172515	-2.53521	0.0386805	1	1.78571	down	-
Com_3507_pos	1,2-diarachidonoyl-sn-glycero-3-phosphate	C43 H69 O8 P	744.472	10.867	Full match	No results	1.59734e+07	2.14829e+07	1.71678e+07	3.65867e+07	4.18487e+07	2.46215e+07	0.530038	-0.915832	0.0398585	1	1.55818	down	PA
Com_1666_pos	(1S)-1,23-dihydroxy-24,25,26,27-tetranorcalciol	C23 H36 O3	360.266	14.61	Full match	No results	7.67372e+07	1.21109e+08	1.13805e+08	4.2954e+07	5.51817e+07	7.11668e+07	1.84079	0.880326	0.040032	1	1.64375	up	-
Com_1761_pos	DAG (18:1/22:5)	C43 H72 O5	685.565	13.656	No results	Invalid mass	3.72352e+07	6.91562e+07	5.20538e+07	1.34193e+08	9.40338e+07	8.51091e+07	0.505672	-0.983725	0.0405511	1	1.505	down	DAG
Com_4955_pos	N-[(7alpha)-7-Hydroxy-3,24-dioxochol-4-en-24-yl]glycine	C26 H39 N O5	445.283	1.081	Full match	No results	6.56688e+06	2.69356e+06	1.65565e+07	799893	512952	709991	12.7628	3.67387	0.0410138	1	1.7479	up	-
Com_433_pos	PC (17:0/18:1)	C43 H84 N O8 P	773.593	13.399	Partial match	Full match	9.0478e+08	5.63652e+08	7.07422e+08	9.71311e+08	1.59509e+09	1.48974e+09	0.536435	-0.898526	0.0411014	1	1.35303	down	PC
Com_2116_pos	PC (21:1/21:2)	C50 H94 N O8 P	867.669	14.929	Partial match	Full match	3.16831e+07	3.89353e+07	3.89174e+07	5.50548e+07	5.75563e+07	8.76622e+07	0.546931	-0.870568	0.0411152	1	1.37674	down	PC
Com_6912_pos	(1S)-1-hydroxy-23-oxo-24,25,26,27-tetranorcalciol	C23 H34 O3	358.251	1.829	Full match	No results	653207	1.17138e+06	649214	3.68186e+06	1.00881e+07	2.32241e+06	0.153725	-2.70158	0.0411842	1	1.70817	down	-
Com_1206_pos	Cer-NDS (d18:0/24:0)	C42 H85 N O3	651.652	16.367	Partial match	Full match	1.29659e+08	2.02091e+08	2.6383e+08	9.79087e+07	5.29689e+07	9.9281e+07	2.38081	1.25145	0.0417597	1	1.5113	up	Cer
Com_6614_pos	ACar 20:6	C27 H42 N O4	443.304	1.664	No results	Invalid mass	1.17496e+06	878336	664459	8.8147e+06	9.49758e+06	2.31833e+06	0.131734	-2.9243	0.0418732	1	1.40475	down	ACar
Com_2060_pos	DAG (14:0/18:2)	C35 H64 O5	581.501	12.602	No results	Invalid mass	5.58462e+07	6.51289e+07	5.05845e+07	1.007e+08	9.65278e+07	6.98447e+07	0.642371	-0.63852	0.0423361	1	1.744	down	DAG
Com_2197_pos	TAG (18:2-18:3-22:6)	C61 H96 O6	946.703	16.419	No match	Invalid mass	3.9062e+06	5.30263e+06	4.86199e+06	9.02472e+07	2.33333e+07	2.2138e+07	0.103676	-3.26984	0.0424628	1	1.50088	down	TAG
Com_1580_pos	PC (22:5e/16:1)	C46 H82 N O7 P	791.577	12.509	No results	Invalid mass	1.00533e+08	8.06419e+07	8.22644e+07	1.08753e+08	1.19967e+08	1.49704e+08	0.69615	-0.522531	0.0425979	1	1.57143	down	PC
Com_3921_pos	1,2-di[(4Z,7Z,10Z,13Z,16Z,19Z)-docosahexaenoyl]-sn-glycero-3-phosphate	C47 H69 O8 P	792.469	10.418	Full match	No results	1.93861e+07	2.59827e+07	2.681e+07	1.11885e+07	1.13098e+07	1.80606e+07	1.77961	0.831558	0.042774	1	1.23998	up	PA
Com_494_pos	PC (18:0/18:0)	C44 H88 N O8 P	789.625	14.809	Partial match	Full match	7.6408e+08	6.81535e+08	9.80051e+08	4.88726e+08	3.06742e+08	5.22601e+08	1.84032	0.879954	0.043503	1	1.54813	up	PC
Com_2258_pos	PC (18:5e/2:0)	C28 H48 N O7 P	541.318	1.757	Partial match	Full match	6.05906e+06	1.22953e+07	6.2735e+06	2.68671e+07	1.13205e+08	3.00188e+07	0.144793	-2.78794	0.0436868	1	1.74013	down	PC
Com_6640_pos	N-[(2S,3R,4E,14Z)-1,3-Dihydroxy-4,14-octadecadien-2-yl]octacosanamide	C46 H89 N O3	703.685	16.558	Full match	No results	7.01089e+06	5.28403e+06	8.05657e+06	4.93648e+06	3.7552e+06	2.98409e+06	1.74305	0.801617	0.0437744	1	1.77429	up	-
Com_5356_pos	PC (18:0e/20:3)	C46 H88 N O7 P	797.63	14.101	Partial match	Full match	1.87268e+07	8.66414e+06	1.17827e+07	4.61528e+06	4.29642e+06	4.67001e+06	2.88429	1.52822	0.0442452	1	1.87048	up	PC
Com_5148_pos	PC (4:0/16:2)	C28 H52 N O8 P	561.344	2.643	No results	Full match	4.5998e+06	3.68761e+06	3.59314e+06	6.66149e+06	1.02876e+07	1.49857e+07	0.372025	-1.42653	0.0451715	1	1.54959	down	PC
Com_1842_pos	ACar 20:5	C27 H44 N O4	445.32	1.74	No match	Invalid mass	2.72385e+07	3.40163e+07	1.80683e+07	1.23801e+08	1.5466e+08	4.81178e+07	0.242891	-2.04162	0.0452228	1	1.10644	down	ACar
Com_797_pos	1-icosanoyl-2-[(5Z,8Z,11ZZ,14Z,17Z)-eicosapentaenoyl]-sn-glycerol	C43 H74 O5	670.554	14.31	Full match	No results	2.9309e+08	4.45456e+08	3.10264e+08	1.97627e+08	1.2698e+08	2.27825e+08	1.89853	0.924885	0.0452598	1	1.71512	up	-
Com_526_pos	SM (d19:0/15:0)	C39 H81 N2 O6 P	704.583	11.937	Partial match	Full match	8.09549e+08	9.10679e+08	1.01181e+09	7.03427e+08	4.52822e+08	4.6885e+08	1.68115	0.749451	0.04558	1	1.67724	up	SM
Com_981_pos	PC (22:4e/16:0)	C46 H86 N O7 P	795.613	13.307	Partial match	Full match	3.56827e+08	2.20846e+08	3.11034e+08	1.7232e+08	1.279e+08	2.04318e+08	1.76143	0.816747	0.0461803	1	1.58212	up	PC
Com_429_pos	DAG (16:0/18:1)	C37 H70 O5	611.549	14.597	No match	Invalid mass	9.79724e+08	1.50282e+09	1.07091e+09	6.57051e+08	3.51392e+08	6.70557e+08	2.11641	1.08162	0.0462026	1	1.64902	up	DAG
Com_4069_pos	PC (22:5e/22:6)	C52 H84 N O7 P	865.584	9.83	No match	Invalid mass	7.34182e+06	2.1201e+07	1.79198e+07	6.97941e+06	2.36619e+06	3.48786e+06	3.62043	1.85616	0.0472745	1	1.34318	up	PC
Com_1610_pos	TAG (16:0-18:1-19:1)	C56 H104 O6	894.766	17.99	No match	Invalid mass	7.91191e+07	1.06035e+08	9.19432e+07	2.32874e+07	4.70587e+07	4.68346e+07	2.3647	1.24166	0.0477692	1	1.83685	up	TAG
Com_2667_pos	DAG (18:1/20:1)	C41 H76 O5	665.595	15.298	No results	Invalid mass	2.83141e+07	4.09792e+07	3.33554e+07	2.12365e+07	2.08964e+07	2.17069e+07	1.60791	0.685189	0.0479737	1	1.49447	up	DAG
Com_3640_pos	dehydroretinaldehyde	C20 H26 O	282.198	12.474	Full match	No results	9.90164e+06	1.4139e+07	1.01953e+07	3.37944e+07	1.8232e+07	1.93647e+07	0.479554	-1.06024	0.0480264	1	1.51947	down	-
Com_829_pos	PE (18:1/18:4)	C41 H72 N O8 P	737.5	10.695	Partial match	Full match	2.20297e+08	3.62617e+08	2.45799e+08	4.81553e+08	7.03221e+08	3.95927e+08	0.52427	-0.931618	0.0481131	1	1.15969	down	PE
Com_3177_pos	(2R)-1-(Octadecyloxy)-3-(phosphonooxy)-2-propanyl pentadecanoate	C36 H73 O7 P	648.51	10.612	Full match	No results	7.53553e+06	3.85229e+06	1.28888e+07	1.44049e+07	4.5694e+07	4.12338e+07	0.239573	-2.06146	0.0484377	1	1.50268	down	-
Com_560_pos	TAG (17:0-18:1-18:2)	C56 H102 O6	887.795	17.723	No results	Invalid mass	3.17471e+08	5.19455e+08	6.94911e+08	2.11409e+08	1.23314e+08	2.75742e+08	2.50929	1.32728	0.0486547	1	1.55666	up	TAG
Com_3488_pos	STEARDA	C26 H45 N O3	419.34	1.868	Full match	No results	2.79599e+07	1.17846e+07	2.18421e+07	5.69651e+06	8.99577e+06	8.87953e+06	2.61272	1.38555	0.0487074	1	1.30158	up	-
Com_1330_pos	PC (15:0/20:5)	C43 H76 N O8 P	765.532	10.208	Partial match	Full match	3.87183e+07	4.97084e+07	5.87942e+07	9.4412e+07	2.98194e+08	1.82403e+08	0.256033	-1.9656	0.0489771	1	1.59826	down	PC
