# Supplementary material for: The Extract of Camellia Seed Cake Alleviates Metabolic Dysfunction-Associated Steatotic Liver Disease (MASLD) in Mice by Promoting Coenzyme Q Synthesis
Source: Nutrients. 2025 Mar 15;17(6):1032. doi: 10.3390/nu17061032 (PMC11944731; doi:10.3390/nu17061032)
Supplement: Supplementary file 1 [file nutrients-17-01032-s001.zip › Table S8.xlsx]

## Sheet: Sheet1
Compound_ID	Name	Formula	Molecular Weight	RT [min]	lipidmaps_Results	lipidblast_Results	pos_L6	pos_L7	pos_L8	pos_M3	pos_M5	pos_M7	FC	log2FC	Pvalue	ROC	VIP	Up.Down	Lipid Subclass
Com_8122_pos	6,8-Diprenylnaringenin	C25 H28 O5	408.193	1.081	Full match	No results	1.35612e+06	1.26955e+06	1.17302e+06	693473	773652	740420	1.72078	0.78306	0.000713306	1	1.19058	up	-
Com_6373_pos	kuwanon C	C25 H26 O6	422.171	1.109	Full match	No results	2.71715e+06	3.01883e+06	2.39005e+06	1.1311e+06	1.34629e+06	930674	2.38435	1.2536	0.00411963	1	1.85661	up	-
Com_5627_pos	PC (17:1/17:1)	C42 H80 N O8 P	757.558	15.665	No results	Invalid mass	4.65228e+06	5.25433e+06	3.93233e+06	7.32283e+06	9.81461e+06	8.30188e+06	0.543998	-0.878326	0.00699943	1	2.47324	down	PC
Com_8737_pos	FLEMICULOSIN	C25 H24 O4	388.166	1.115	Full match	No results	837537	743005	766235	491213	399919	365795	1.86708	0.90078	0.00988008	1	1.4097	up	-
Com_5397_pos	Sphingosine-1-phosphate (d16:1)	C16 H34 N O5 P	351.218	1.126	Full match	No results	5.26046e+06	5.54095e+06	3.91544e+06	2.29818e+06	2.59284e+06	1.59587e+06	2.26871	1.18187	0.0124652	1	1.79311	up	-
Com_4711_pos	PE (20:5/20:5)	C45 H70 N O8 P	783.48	10.386	Partial match	Full match	1.41023e+07	1.95572e+07	1.45433e+07	7.52756e+06	8.13966e+06	1.07371e+07	1.82557	0.868346	0.0159045	1	2.36667	up	PE
Com_3224_pos	TAG (18:1-22:3-22:4)	C65 H110 O6	1003.85	17.671	No results	Invalid mass	3.01179e+07	2.87402e+07	3.83179e+07	2.37291e+07	1.82425e+07	1.76847e+07	1.62893	0.703925	0.0193563	1	2.10965	up	TAG
Com_7521_pos	PS (17:1/17:1)	C40 H74 N O10 P	759.504	10.984	Partial match	Full match	1.88446e+06	2.2051e+06	2.02581e+06	3.81857e+06	3.11785e+06	2.7765e+06	0.629612	-0.667465	0.023333	1	1.8256	down	PS
Com_7848_pos	1-O-palmitoyl-2-O-(5-oxovaleryl)-sn-glycero-3-phosphocholine	C29 H56 N O9 P	593.37	4.493	Full match	No results	3.08931e+06	3.54378e+06	3.13971e+06	2.70614e+06	2.67438e+06	2.54175e+06	1.23359	0.302859	0.0258703	1	1.26568	up	PC
Com_7149_pos	5,4',5'-Trihydroxy-3,6,7,8-Tetramethoxyflavone	C19 H18 O9	390.095	0.972	Full match	No results	3.35943e+06	5.51007e+06	3.13359e+06	1.63002e+06	1.45653e+06	2.31161e+06	2.22355	1.15287	0.0276611	1	2.00169	up	-
Com_3958_pos	PC (19:2/18:5)	C45 H76 N O8 P	789.532	10.007	Partial match	Full match	1.16538e+07	1.60706e+07	1.42921e+07	8.88212e+06	8.18458e+06	1.06322e+07	1.5169	0.601129	0.0287326	1	1.48988	up	PC
Com_6603_pos	MFCD00057815	C27 H46 O2	402.349	8.313	Full match	No results	5.12793e+06	4.20128e+06	5.33515e+06	3.80641e+06	3.57989e+06	3.32645e+06	1.36887	0.452986	0.0334122	1	1.85941	up	-
Com_7216_pos	MFCD16876371	C25 H26 O5	406.176	1.12	Full match	No results	2.66853e+06	4.05641e+06	2.64508e+06	1.30981e+06	1.325e+06	594819	2.90127	1.53669	0.0336215	1	2.07537	up	-
Com_9276_pos	(5Z)-3-Oxo-N-[(2R)-5-oxotetrahydro-2-furanyl]-5-dodecenamide	C16 H25 N O4	295.178	1.136	Full match	No results	403559	395288	376980	305866	317336	258270	1.33393	0.415688	0.0343487	1	1.93677	up	-
Com_1221_pos	L-(+)-Isoleucine	C6 H13 N O2	131.095	0.98	Full match	No results	1.64591e+08	1.50829e+08	1.47378e+08	1.0525e+08	1.20733e+08	8.88659e+07	1.4699	0.555722	0.034579	1	1.9764	up	-
Com_5393_pos	TAG (17:0-18:2-22:6)	C60 H100 O6	938.732	17.192	No results	Invalid mass	3.91706e+06	2.82904e+06	4.48107e+06	1.72965e+06	2.66764e+06	1.8233e+06	1.80484	0.851869	0.0374584	1	1.27589	up	TAG
Com_6440_pos	Chimyl Alcohol	C19 H40 O3	316.298	14.609	Full match	No results	7.39395e+06	6.29894e+06	8.76786e+06	3.95055e+06	5.80435e+06	4.03312e+06	1.62901	0.703992	0.0379123	1	2.63005	up	-
Com_5259_pos	2-Docosyl-3-hydroxynonatriacontanedioic acid	C61 H120 O5	932.918	18.014	Full match	No results	4.1532e+06	3.39142e+06	3.47613e+06	1.37025e+07	1.27991e+07	6.5148e+06	0.333796	-1.58296	0.0397148	1	2.75328	down	-
Com_6260_pos	Gyrinal	C14 H18 O3	234.125	16.272	Full match	No results	3.74556e+06	4.92191e+06	4.4677e+06	3.3736e+06	2.60184e+06	2.16427e+06	1.61371	0.690384	0.0414931	1	1.5505	up	-
Com_2018_pos	Cer-NS (d18:1/42:2)	C60 H115 N O3	897.888	18.304	No results	Full match	1.85413e+07	1.85636e+07	1.67521e+07	9.14058e+07	5.87426e+07	3.65712e+07	0.288438	-1.79367	0.0450065	1	2.82096	down	Cer
Com_1691_pos	(2S,3R,4E)-3-Hydroxy-2-(palmitoylamino)-4-octadecen-1-yl hexacosanoate	C60 H117 N O4	915.899	18.301	Full match	No results	2.15231e+07	2.40888e+07	2.08709e+07	1.27693e+08	8.14688e+07	4.66085e+07	0.259932	-1.9438	0.0462884	1	2.8678	down	-
Com_1404_pos	Acetylcarnitine	C9 H17 N O4	203.116	0.955	Full match	No results	2.58265e+08	2.18644e+08	9.21518e+07	4.40895e+07	3.9569e+07	4.62356e+07	4.38096	2.13125	0.0464551	1	1.98392	up	-
Com_9235_pos	20-trifluoromethyl-leukotriene B4	C20 H29 F3 O4	390.201	1.161	Full match	No results	496461	400406	393605	303944	238974	342049	1.45821	0.544201	0.0474559	1	1.56292	up	-
Com_8860_pos	dichamanetin	C29 H24 O6	468.156	1.092	Full match	No results	598431	714887	935637	404929	551339	439171	1.61165	0.688536	0.0480383	1	1.15817	up	-
Com_6674_pos	(2E,8Z)-2,8-Undecadiene-4,6-diynoic acid	C11 H10 O2	174.068	16.263	Full match	No results	2.80382e+06	4.11947e+06	3.31703e+06	1.80977e+06	2.64894e+06	2.16788e+06	1.54534	0.627923	0.0499254	1	1.27844	up	-
