# Supplementary material for: The Extract of Camellia Seed Cake Alleviates Metabolic Dysfunction-Associated Steatotic Liver Disease (MASLD) in Mice by Promoting Coenzyme Q Synthesis
Source: Nutrients. 2025 Mar 15;17(6):1032. doi: 10.3390/nu17061032 (PMC11944731; doi:10.3390/nu17061032)
Supplement: Supplementary file 1 [file nutrients-17-01032-s001.zip › Table S9.xlsx]

## Sheet: Sheet1
Compound_ID	Name	Formula	Molecular Weight	RT [min]	lipidmaps_Results	lipidblast_Results	pos_L6	pos_L7	pos_L8	pos_H3	pos_H7	pos_H8	FC	log2FC	Pvalue	ROC	VIP	Up.Down	Lipid Subclass
Com_3225_pos	clavepictine B	C20 H35 N O	305.271	13.401	Full match	No results	2.15728e+07	1.88478e+07	1.99336e+07	3.60244e+07	3.2437e+07	3.48903e+07	0.583969	-0.776036	0.000548842	1	1.79927	down	-
Com_7545_pos	3-[(6-Oxodecanoyl)oxy]-4-(trimethylammonio)butanoate	C17 H31 N O5	329.22	1.013	Full match	No results	4.2179e+06	4.60649e+06	3.80535e+06	1.99529e+06	1.64025e+06	1.92448e+06	2.27153	1.18366	0.00057208	1	2.25773	up	-
Com_3204_pos	Koiganal II	C18 H32 O	264.245	13.391	Full match	No results	2.20247e+07	1.92241e+07	2.04229e+07	3.64737e+07	3.28609e+07	3.53096e+07	0.589347	-0.762812	0.000598921	1	1.80894	down	-
Com_999_pos	PE (17:0/18:2)	C40 H76 N O8 P	729.532	12.757	Partial match	Full match	8.51613e+07	7.17233e+07	8.80661e+07	2.34515e+08	2.43689e+08	1.83392e+08	0.370242	-1.43346	0.00130194	1	1.6811	down	PE
Com_1054_pos	PC (17:0/22:6)	C47 H82 N O8 P	819.575	11.677	Partial match	Full match	2.02677e+08	2.31012e+08	2.22029e+08	1.53352e+08	1.40073e+08	1.51691e+08	1.47314	0.558892	0.00184111	1	1.05335	up	PC
Com_2659_pos	propionylcarnitine	C10 H19 N O4	217.131	0.962	Full match	No results	5.53435e+07	3.94613e+07	3.29852e+07	7.82602e+06	4.4527e+06	8.35533e+06	6.19316	2.63068	0.00241422	1	2.42783	up	FA
Com_270_pos	PE (18:1/18:2)	C41 H76 N O8 P	741.531	12.148	Partial match	Full match	1.75543e+09	1.4963e+09	1.63479e+09	2.77036e+09	2.69109e+09	2.5728e+09	0.608212	-0.717355	0.00288557	1	1.40941	down	PE
Com_6204_pos	1-Myristoyl-2-docosahexaenoyl-sn-glycero-3-phosphocholine	C44 H77 N O8 P	778.535	9.453	Full match	No results	2.65321e+06	3.10988e+06	2.8281e+06	4.52644e+06	5.65997e+06	4.68129e+06	0.577843	-0.791251	0.00456265	1	1.13107	down	PC
Com_5594_pos	Ceramide (d18:1/16:0)	C34 H67 N O3	537.512	13.857	Full match	No results	5.86833e+06	4.0857e+06	5.34028e+06	1.52592e+07	1.3716e+07	1.41402e+07	0.35473	-1.49521	0.00678518	1	2.24052	down	-
Com_7216_pos	MFCD16876371	C25 H26 O5	406.176	1.12	Full match	No results	2.66853e+06	4.05641e+06	2.64508e+06	1.227e+06	663731	998590	3.24298	1.69732	0.00770017	1	1.90586	up	-
Com_848_pos	PC (17:1/20:4)	C45 H80 N O8 P	793.562	13.632	Partial match	Full match	5.2233e+08	4.0462e+08	4.7044e+08	2.07358e+08	1.41858e+08	2.13949e+08	2.48131	1.3111	0.00779647	1	1.47701	up	PC
Com_8860_pos	dichamanetin	C29 H24 O6	468.156	1.092	Full match	No results	598431	714887	935637	279164	295257	361926	2.40184	1.26414	0.00825683	1	1.79629	up	-
Com_1404_pos	Acetylcarnitine	C9 H17 N O4	203.116	0.955	Full match	No results	2.58265e+08	2.18644e+08	9.21518e+07	2.6293e+07	1.42064e+07	2.21123e+07	9.08875	3.18408	0.00845117	1	2.58379	up	-
Com_5015_pos	ACar 22:1	C29 H56 N O4	481.413	7.253	No results	Invalid mass	1.04281e+07	1.47791e+07	9.69827e+06	5.55319e+06	4.09115e+06	5.51962e+06	2.30187	1.20281	0.00863658	1	1.61536	up	ACar
Com_6561_pos	PC (22:5e/20:1)	C50 H90 N O7 P	847.646	14.466	Partial match	Full match	6.23986e+06	6.07415e+06	7.17104e+06	4.952e+06	4.50622e+06	4.47865e+06	1.39809	0.483462	0.00869569	1	2.17187	up	PC
Com_1348_pos	PC (22:6e/20:3)	C50 H84 N O7 P	841.584	10.016	No match	Invalid mass	1.52884e+08	1.51426e+08	1.62856e+08	2.12023e+08	1.87209e+08	2.09951e+08	0.766871	-0.382944	0.00890954	1	1.04597	down	PC
Com_5010_pos	N-(11Z-icosenoyl)-sphingosine-1-phosphocholine	C43 H85 N2 O6 P	756.612	12.739	Full match	No results	9.1346e+06	6.87036e+06	7.76133e+06	1.29802e+07	1.884e+07	1.78578e+07	0.478407	-1.06369	0.00901533	1	2.33476	down	SM
Com_3362_pos	3-O-Sulfogalactosylceramide	C48 H93 N O11 S	891.644	12.555	Full match	No results	3.66423e+07	2.72705e+07	2.92263e+07	1.97031e+07	1.66858e+07	1.42095e+07	1.84075	0.880297	0.0093439	1	1.47492	up	-
Com_42_pos	PC (18:0/20:5)	C46 H82 N O8 P	807.577	12.132	Partial match	Full match	2.08721e+10	18028231159	1.86747e+10	1.13322e+10	8.71326e+09	1.15735e+10	1.8209	0.864653	0.0104881	1	1.50831	up	PC
Com_2510_pos	PC (20:1/20:2)	C48 H90 N O8 P	839.641	14.428	Partial match	Full match	5.03318e+07	4.2162e+07	5.22154e+07	3.27087e+07	2.94504e+07	2.42915e+07	1.6739	0.743209	0.0107129	1	1.76567	up	PC
Com_9193_pos	EPEA	C22 H35 N O2	345.267	1.517	Full match	No results	395405	538206	471495	897890	701411	733247	0.602391	-0.731228	0.0129574	1	1.65824	down	-
Com_8260_pos	(2R)-2,3-Bis(undecanoyloxy)propyl 2-(trimethylammonio)ethyl phosphate	C30 H60 N O8 P	593.408	7.08	Full match	No results	3.20467e+06	3.79593e+06	3.13021e+06	1.27042e+06	1.84955e+06	1.17633e+06	2.35803	1.23758	0.0135594	1	2.1495	up	-
Com_2397_pos	PE (18:3/20:5)	C43 H70 N O8 P	759.483	10.687	Partial match	Full match	4.22347e+07	3.53834e+07	2.87379e+07	1.25186e+07	1.77503e+07	1.9911e+07	2.11949	1.08372	0.0146395	1	1.45269	up	PE
Com_6677_pos	ACar 24:4	C31 H54 N O4	503.398	4.748	No results	Invalid mass	4.63724e+06	9.03255e+06	3.64276e+06	1.87688e+06	808384	800479	4.96668	2.31228	0.0147538	1	1.75404	up	ACar
Com_2729_pos	PE (18:2/18:3)	C41 H72 N O8 P	737.5	10.331	Partial match	Full match	1.3261e+07	1.37178e+07	2.0129e+07	2.56553e+07	4.17169e+07	3.63213e+07	0.454299	-1.13829	0.0163653	1	1.31756	down	PE
Com_4604_pos	PG(16:1(9Z)/20:4(5Z,8Z,11Z,14Z))	C42 H73 O10 P	768.492	11.14	Full match	No results	1.42803e+07	1.55955e+07	1.57741e+07	1.78663e+07	1.86109e+07	1.84796e+07	0.830651	-0.267685	0.0166047	1	1.30991	down	PG
Com_1351_pos	TAG (16:0-17:0-18:2)	C54 H100 O6	866.734	17.702	No match	Invalid mass	1.35912e+08	1.69373e+08	1.36074e+08	7.8444e+07	9.68707e+07	6.43064e+07	1.8419	0.881198	0.0168129	1	1.84716	up	TAG
Com_5627_pos	PC (17:1/17:1)	C42 H80 N O8 P	757.558	15.665	No results	Invalid mass	4.65228e+06	5.25433e+06	3.93233e+06	6.19754e+06	7.55308e+06	7.4773e+06	0.651922	-0.617229	0.0173591	1	1.47352	down	PC
Com_2025_pos	cholesteryl 6-O-oleoyl-beta-D-glucoside	C51 H88 O7	812.651	16.082	Full match	No results	2.57918e+07	2.7966e+07	4.33138e+07	8.65455e+07	5.73681e+07	7.4136e+07	0.445181	-1.16754	0.017486	1	1.65373	down	-
Com_767_pos	TAG (18:0-18:1-19:1)	C58 H108 O6	917.841	17.99	No results	Invalid mass	3.4584e+08	4.32006e+08	3.62641e+08	2.51163e+08	2.77153e+08	2.06547e+08	1.55197	0.634101	0.0175859	1	1.33875	up	TAG
Com_5841_pos	(15beta,22E)-15-Hydroxyergosta-4,6,8(14),22-tetraen-3-one	C28 H40 O2	408.303	14.603	Full match	No results	2.99375e+06	6.16809e+06	4.15175e+06	1.44002e+07	9.60281e+06	1.29363e+07	0.360418	-1.47226	0.0195707	1	1.59219	down	-
Com_3783_pos	CL (16:1-16:1-18:1-18:2)	C77 H140 O17 P2	1415.98	16.502	No results	Invalid mass	1.08972e+07	8.83162e+06	1.14335e+07	6.16983e+06	6.43084e+06	6.16825e+06	1.66031	0.731456	0.021466	1	1.04556	up	CL
Com_8122_pos	6,8-Diprenylnaringenin	C25 H28 O5	408.193	1.081	Full match	No results	1.35612e+06	1.26955e+06	1.17302e+06	492382	313297	555996	2.78972	1.48012	0.0214756	1	1.9222	up	-
Com_244_pos	PC (18:0/22:4)	C48 H88 N O8 P	837.625	13.727	Partial match	Full match	3.05086e+09	3.70942e+09	3.14369e+09	2.0065e+09	2.18413e+09	2.62185e+09	1.4538	0.539828	0.0217579	1	1.00137	up	PC
Com_4982_pos	Ceramide (d18:1/18:0)	C36 H71 N O3	565.542	14.795	Full match	No results	6.35445e+06	6.62805e+06	4.44485e+06	2.0603e+07	1.03798e+07	1.48579e+07	0.380172	-1.39528	0.0218296	1	2.65672	down	-
Com_682_pos	PE (17:0/19:1)	C41 H80 N O8 P	745.553	13.403	No results	Invalid mass	3.68774e+08	2.70484e+08	3.35986e+08	5.47065e+08	4.58477e+08	5.0015e+08	0.647705	-0.626592	0.0228635	1	1.47037	down	PE
Com_6440_pos	Chimyl Alcohol	C19 H40 O3	316.298	14.609	Full match	No results	7.39395e+06	6.29894e+06	8.76786e+06	4.30218e+06	4.45853e+06	4.8856e+06	1.64592	0.718896	0.0236844	1	2.07341	up	-
Com_3391_pos	PC (20:0/20:1)	C48 H94 N O8 P	843.671	15.461	Partial match	Full match	3.19091e+07	2.39542e+07	3.65263e+07	1.47338e+07	1.73479e+07	1.94107e+07	1.79424	0.843372	0.0237378	1	2.43476	up	PC
Com_3863_pos	TAG (18:2-18:3-20:5)	C59 H94 O6	920.687	16.219	No match	Invalid mass	1.7495e+06	1.33876e+06	1.02623e+06	4.39658e+06	2.51868e+06	5.60047e+06	0.328746	-1.60496	0.0244404	1	1.14051	down	TAG
Com_4864_pos	ACar 22:4	C29 H50 N O4	475.367	3.091	No match	Invalid mass	1.19029e+07	1.21256e+07	1.30037e+07	5.26571e+06	2.72238e+06	4.17769e+06	3.04395	1.60595	0.0253087	1	1.91511	up	ACar
Com_8746_pos	MFCD00270917	C26 H52 N O6 P	505.354	4.962	Full match	No results	2.01263e+06	2.03203e+06	1.86129e+06	1.32604e+06	1.22861e+06	1.57391e+06	1.43051	0.516529	0.0265587	1	1.59977	up	-
Com_7_pos	PC (20:3/20:3)	C48 H84 N O8 P	833.594	12.591	Partial match	Full match	108883014554	103326162517	9.76031e+10	8.70029e+10	7.54798e+10	8.77106e+10	1.23829	0.308351	0.0272659	1	1.29048	up	PC
Com_4569_pos	ACar 20:2	C27 H50 N O4	451.367	3.488	No match	Invalid mass	9.35847e+06	1.59619e+07	9.29906e+06	4.40005e+06	4.582e+06	6.66675e+06	2.21227	1.14553	0.02854	1	1.75652	up	ACar
Com_1503_pos	PC (20:0/22:6)	C50 H88 N O8 P	861.625	13.841	Partial match	Full match	8.02858e+07	9.32448e+07	1.05751e+08	4.65446e+07	6.35749e+07	6.51756e+07	1.59321	0.671936	0.0285507	1	1.59913	up	PC
Com_986_pos	PC (19:1/22:6)	C49 H84 N O8 P	845.593	11.933	Partial match	Full match	1.53657e+08	2.55342e+08	1.59604e+08	7.49774e+07	1.00882e+08	9.94073e+07	2.06564	1.04659	0.0294565	1	1.65644	up	PC
Com_7919_pos	PE (17:1/17:1)	C39 H74 N O8 P	715.514	12.747	Partial match	Full match	1.51824e+06	969276	942739	2.5607e+06	2.92481e+06	1.71102e+06	0.476654	-1.06899	0.0294627	1	1.77512	down	PE
Com_5397_pos	Sphingosine-1-phosphate (d16:1)	C16 H34 N O5 P	351.218	1.126	Full match	No results	5.26046e+06	5.54095e+06	3.91544e+06	2.6071e+06	1.31433e+06	2.19878e+06	2.40463	1.26582	0.0295506	1	1.65274	up	-
Com_4636_pos	ACar 4:0	C11 H22 N O4	231.147	0.972	No match	Invalid mass	2.81438e+07	2.10261e+07	8.6047e+06	4.41414e+06	3.07384e+06	2.73804e+06	5.64977	2.49819	0.0305204	1	2.55076	up	ACar
Com_147_pos	PC (18:0/22:5)	C48 H86 N O8 P	835.608	13.375	Partial match	Full match	7.34853e+09	6.208e+09	6.72984e+09	3.92918e+09	2.28091e+09	3.27683e+09	2.13835	1.0965	0.0305502	1	1.10453	up	PC
Com_3635_pos	ACar 14:0	C21 H42 N O4	371.304	1.839	No match	Invalid mass	2.25977e+07	3.48325e+07	1.6219e+07	9.72087e+06	7.12473e+06	1.04799e+07	2.69526	1.43042	0.0308046	1	2.02508	up	ACar
Com_2567_pos	1-heptadecanoyl-2-palmitoyl-sn-glycero-3-phosphate	C36 H71 O8 P	662.487	13.329	Full match	No results	3.97079e+07	2.2064e+07	2.74186e+07	1.8524e+07	1.10471e+07	1.23498e+07	2.12759	1.08922	0.0324095	1	1.37661	up	PA
Com_1702_pos	CL (14:0-22:4-18:3-20:3)	C83 H142 O17 P2	1490	16.252	No results	Invalid mass	1.00783e+08	7.93456e+07	9.62104e+07	7.37575e+07	5.5617e+07	6.52488e+07	1.41987	0.505757	0.0332253	1	1.70727	up	CL
Com_3156_pos	TAG (15:0-16:0-18:1)	C52 H98 O6	840.719	17.727	No match	Invalid mass	2.50257e+07	3.40106e+07	1.97613e+07	1.47921e+07	1.43679e+07	1.11854e+07	1.95307	0.965747	0.0334796	1	1.52269	up	TAG
Com_5357_pos	3-Hydroxy-3-[(3-methylbutanoyl)oxy]-4-(trimethylammonio)butanoate	C12 H23 N O5	261.158	0.954	Full match	No results	1.66062e+07	8.51551e+06	7.74652e+06	4.1686e+06	2.93784e+06	4.33528e+06	2.87266	1.52239	0.0335451	1	2.04608	up	-
Com_5737_pos	(E)-2-Decene-4,6,8-triyn-1-ol	C10 H8 O	144.057	16.261	Full match	No results	4.2519e+06	7.13519e+06	4.8929e+06	1.06214e+07	8.44867e+06	1.09488e+07	0.542325	-0.88277	0.0359328	1	1.78232	down	-
Com_1846_pos	(9Z,11R,12Z,15Z)-11-(Icosanoyloxy)-9,12,15-octadecatrienoic acid	C38 H68 O4	588.511	12.753	Full match	No results	4.57394e+07	2.73419e+07	3.62724e+07	7.45202e+07	6.36547e+07	7.15048e+07	0.521527	-0.939186	0.0359424	1	1.28216	down	-
Com_1698_pos	(3R)-3-[(2-Hydroxyhexadecanoyl)oxy]-4-(trimethylammonio)butanoate	C23 H45 N O5	415.33	2.035	Full match	No results	7.35837e+07	1.53903e+08	4.24675e+07	2.37132e+07	1.06567e+07	2.20999e+07	4.7805	2.25716	0.0363724	1	1.95079	up	-
Com_1493_pos	1-stearoyl-2-(4Z,7Z,10Z,13Z,16Z,19Z)-docosahexaenoyl-sn-glycerol	C43 H72 O5	668.538	14.383	Full match	No results	8.34594e+07	1.13069e+08	1.27465e+08	7.35211e+07	5.12731e+07	6.7179e+07	1.6877	0.755056	0.0364262	1	2.14994	up	-
Com_1834_pos	1-heptadecanoyl-2-stearoyl-sn-glycero-3-phosphate	C38 H75 O8 P	690.52	14.377	Full match	No results	5.92929e+07	7.78798e+07	9.12623e+07	5.33188e+07	3.88563e+07	4.52466e+07	1.66229	0.733174	0.0368034	1	2.10043	up	PA
Com_735_pos	ACar 20:4	C27 H46 N O4	447.335	2.183	No match	Invalid mass	5.85236e+08	6.99628e+08	3.73432e+08	2.70672e+08	2.10542e+08	2.69602e+08	2.20866	1.14317	0.0382039	1	1.67797	up	ACar
Com_4971_pos	DG(16:1(9Z)/18:3(9Z,12Z,15Z)/0:0)	C37 H64 O5	588.475	12.33	Full match	No results	1.37519e+07	1.48174e+07	1.15362e+07	1.09463e+07	8.52848e+06	9.79475e+06	1.37022	0.454403	0.0384288	1	1.77036	up	DAG
Com_1723_pos	ACar 16:1	C23 H44 N O4	397.319	2.027	No match	Invalid mass	6.43178e+07	1.49404e+08	3.80352e+07	2.16491e+07	9.1668e+06	1.80613e+07	5.15082	2.3648	0.0393357	1	1.91148	up	ACar
Com_7375_pos	PC (22:5e/22:5)	C52 H86 N O7 P	867.599	9.224	No match	Invalid mass	5.97982e+06	2.68594e+06	4.7694e+06	1.30071e+06	1.95842e+06	1.90073e+06	2.60378	1.38061	0.0406076	1	2.03798	up	PC
Com_2782_pos	7,8-Diaminononanoic acid	C9 H20 N2 O2	188.152	0.987	Full match	No results	4.38468e+07	1.42103e+07	2.66899e+07	6.25364e+06	5.64088e+06	1.14506e+07	3.63018	1.86004	0.0413441	1	1.36301	up	-
Com_4657_pos	all-trans-4,4'-diapophytoene	C30 H48	408.375	16.274	Full match	No results	3.17884e+06	6.52169e+06	4.82085e+06	1.19437e+07	7.4921e+06	1.53138e+07	0.417886	-1.25882	0.041818	1	1.818	down	-
Com_5173_pos	1,2-di[(4Z,7Z,10Z,13Z,16Z,19Z)-docosahexaenoyl]-sn-glycerol	C47 H68 O5	712.505	12.396	Full match	No results	9.32285e+06	8.36553e+06	6.69318e+06	1.15722e+07	1.28448e+07	1.15993e+07	0.676961	-0.562856	0.0427686	1	1.21025	down	-
Com_7298_pos	Palmitoyl glutamic acid	C21 H39 N O5	385.282	1.289	Full match	No results	5.88501e+06	3.26893e+06	2.1381e+06	1.40405e+06	810929	1.33642e+06	3.17961	1.66885	0.043302	1	1.94216	up	-
Com_651_pos	(9Z)-3-hydroxyoctadecenoylcarnitine	C25 H47 N O5	441.345	2.249	Full match	No results	5.69928e+08	6.93399e+08	3.41259e+08	2.54475e+08	1.3907e+08	2.76305e+08	2.39544	1.26029	0.0445309	1	1.53509	up	FA
Com_380_pos	ACar 18:1	C25 H48 N O4	425.35	3.153	No match	Invalid mass	1.32909e+09	1.80649e+09	6.57294e+08	4.42874e+08	2.78637e+08	4.5078e+08	3.23543	1.69396	0.0451892	1	1.73199	up	ACar
Com_6373_pos	kuwanon C	C25 H26 O6	422.171	1.109	Full match	No results	2.71715e+06	3.01883e+06	2.39005e+06	1.40329e+06	910242	1.70436e+06	2.02246	1.01611	0.0453658	1	1.30984	up	-
Com_4711_pos	PE (20:5/20:5)	C45 H70 N O8 P	783.48	10.386	Partial match	Full match	1.41023e+07	1.95572e+07	1.45433e+07	1.09846e+07	1.22406e+07	9.40374e+06	1.4773	0.562963	0.045598	1	1.30349	up	PE
Com_1264_pos	PC (14:0e/2:0)	C24 H50 N O7 P	495.333	2.871	Partial match	Full match	1.9343e+08	2.07595e+08	1.65549e+08	1.58412e+08	1.21058e+08	1.13613e+08	1.44136	0.527432	0.0460675	1	1.87515	up	PC
Com_2402_pos	3-hexaprenyl-4-hydroxy-5-methoxybenzoic acid	C38 H56 O4	576.418	16.27	Full match	No results	1.88367e+07	3.00492e+07	2.85978e+07	4.86795e+07	3.54902e+07	6.27668e+07	0.527327	-0.923229	0.0465448	1	1.2931	down	-
Com_5810_pos	ACar 17:1	C24 H46 N O4	411.335	2.472	No match	Invalid mass	6.77814e+06	1.3103e+07	3.07026e+06	1.51318e+06	916737	1.94031e+06	5.25176	2.3928	0.0469493	1	1.83138	up	ACar
Com_1278_pos	PE (20:2/22:6)	C47 H78 N O8 P	815.547	11.801	Partial match	Full match	9.04719e+07	1.25093e+08	7.42475e+07	3.93152e+07	6.88222e+07	4.24653e+07	1.92435	0.94437	0.0470592	1	1.41413	up	PE
Com_6382_pos	ACar 15:0	C22 H44 N O4	385.319	2.257	No results	Invalid mass	6.13001e+06	1.04325e+07	3.70894e+06	1.93897e+06	1.64508e+06	2.56457e+06	3.29691	1.72111	0.0474118	1	1.90889	up	ACar
Com_671_pos	ACar 18:2	C25 H46 N O4	423.335	2.239	No match	Invalid mass	5.28038e+08	6.75141e+08	3.25694e+08	2.47409e+08	1.35754e+08	2.66425e+08	2.35361	1.23487	0.0475571	1	1.49606	up	ACar
Com_3601_pos	DAG (18:2/18:4)	C39 H64 O5	629.501	11.326	No results	Invalid mass	7.47723e+06	1.16987e+07	1.01152e+07	2.65581e+07	1.34565e+07	2.1927e+07	0.472882	-1.08045	0.0480393	1	1.62263	down	DAG
Com_1785_pos	TAG (16:0-17:0-18:1)	C54 H102 O6	863.789	17.913	No results	Invalid mass	3.09352e+07	4.91976e+07	3.33e+07	2.50646e+07	2.22457e+07	1.91922e+07	1.70569	0.770359	0.048928	1	1.11241	up	TAG
Com_2726_pos	ACar 18:3	C25 H44 N O4	421.319	1.84	No match	Invalid mass	2.97534e+07	4.28585e+07	1.33044e+07	1.06074e+07	3.8053e+06	8.45628e+06	3.75689	1.90954	0.0493764	1	1.64737	up	ACar
Com_8514_pos	3-Hydroxy-N-[(3S)-2-oxotetrahydro-3-furanyl]dodecanamide	C16 H29 N O4	299.21	1.052	Full match	No results	2.15105e+06	1.74347e+06	1.77585e+06	1.47761e+06	920188	1.04778e+06	1.6457	0.718698	0.0495086	1	1.50765	up	-
Com_2118_pos	HexCer-NS (d18:1/28:0)	C52 H101 N O8	867.738	17.698	No results	Invalid mass	5.95112e+07	8.28388e+07	5.39806e+07	3.64087e+07	4.68429e+07	2.67981e+07	1.78402	0.83513	0.0496173	1	1.84982	up	HexCer
Com_1410_pos	PC (19:1/19:2)	C46 H86 N O8 P	811.596	12.481	No results	Invalid mass	1.54484e+08	2.17745e+08	1.76198e+08	9.36711e+07	1.27637e+08	1.365e+08	1.53274	0.616116	0.0496185	1	1.56817	up	PC
